# Supplementary material for: A common variant in 11q23.3 associated with hyperlipidemia is mediated by the binding and regulation of GATA4
Source: NPJ Genom Med. 2022 Jan 19;7:4. doi: 10.1038/s41525-021-00279-5 (PMC8770627; doi:10.1038/s41525-021-00279-5)
Supplement: Supplementary file 2 — Supplementary Data 1 [file 41525_2021_279_MOESM2_ESM.xlsx]

## Sheet: Tables info
A common variant in 11q23.3 associated with hyperlipidemia is mediated by the binding and regulation of GATA4
Chou, et al.
Supplementary Datasets:
Supplementary Dataset 1. List of variants and cis-eQTL analyses within ±1 Mb of the transcription start site of GATA4.
Supplementary Dataset 2. Transcription factors identification and quantification in biotin pulldown experiments.

## Sheet: Supplementary Dataset 1
Gene Symbol	Gencode Id	Variant Id	SNP	P-Value	P-Value Threshold	Normalized Effect Size	T-statistic	Tissue	ref	alt	rs_id_dbSNP151_GRCh38p7	variant_id_b37
GATA4	ENSG00000136574.17	chr8_12664729_C_T_b38	chr8_12664729_C_T_b38	0.0019	NaN	-1.3	-3.2	Liver	C	T	rs528809353	8_12522238_C_T_b37
GATA4	ENSG00000136574.17	chr8_11564671_C_T_b38	chr8_11564671_C_T_b38	0.0035	NaN	0.86	3	Liver	C	T	rs73663168	8_11422180_C_T_b37
GATA4	ENSG00000136574.17	chr8_11565323_C_A_b38	chr8_11565323_C_A_b38	0.0035	NaN	0.86	3	Liver	C	A	rs28715042	8_11422832_C_A_b37
GATA4	ENSG00000136574.17	chr8_11566500_C_T_b38	chr8_11566500_C_T_b38	0.0035	NaN	0.86	3	Liver	C	T	rs11997318	8_11424009_C_T_b37
GATA4	ENSG00000136574.17	chr8_11566548_G_C_b38	chr8_11566548_G_C_b38	0.0035	NaN	0.86	3	Liver	G	C	rs11989983	8_11424057_G_C_b37
GATA4	ENSG00000136574.17	chr8_11566764_CCT_C_b38	chr8_11566764_CCT_C_b38	0.0035	NaN	0.86	3	Liver	CCT	C	rs33964596	8_11424273_CCT_C_b37
GATA4	ENSG00000136574.17	chr8_11566860_G_C_b38	chr8_11566860_G_C_b38	0.0035	NaN	0.86	3	Liver	G	C	rs10108036	8_11424369_G_C_b37
GATA4	ENSG00000136574.17	chr8_11569021_T_C_b38	chr8_11569021_T_C_b38	0.0035	NaN	0.86	3	Liver	T	C	rs10093831	8_11426530_T_C_b37
GATA4	ENSG00000136574.17	chr8_11575765_G_T_b38	chr8_11575765_G_T_b38	0.0035	NaN	0.86	3	Liver	G	T	rs28617312	8_11433274_G_T_b37
GATA4	ENSG00000136574.17	chr8_11577814_T_C_b38	chr8_11577814_T_C_b38	0.0035	NaN	0.86	3	Liver	T	C	rs11997283	8_11435323_T_C_b37
GATA4	ENSG00000136574.17	chr8_11578540_G_A_b38	chr8_11578540_G_A_b38	0.0035	NaN	0.86	3	Liver	G	A	rs7829464	8_11436049_G_A_b37
GATA4	ENSG00000136574.17	chr8_11579440_C_T_b38	chr8_11579440_C_T_b38	0.0035	NaN	0.86	3	Liver	C	T	rs10481446	8_11436949_C_T_b37
GATA4	ENSG00000136574.17	chr8_11473308_G_A_b38	chr8_11473308_G_A_b38	0.0037	NaN	-0.67	-2.9	Liver	G	A	rs115875492	8_11330817_G_A_b37
GATA4	ENSG00000136574.17	chr8_11473989_T_C_b38	chr8_11473989_T_C_b38	0.0037	NaN	-0.67	-2.9	Liver	T	C	rs139148230	8_11331498_T_C_b37
GATA4	ENSG00000136574.17	chr8_11173151_C_T_b38	chr8_11173151_C_T_b38	0.0042	NaN	0.69	2.9	Liver	C	T	rs537518017	8_11030660_C_T_b37
GATA4	ENSG00000136574.17	chr8_11186533_A_G_b38	chr8_11186533_A_G_b38	0.0045	NaN	0.68	2.9	Liver	A	G	rs75015180	8_11044042_A_G_b37
GATA4	ENSG00000136574.17	chr8_11226742_G_A_b38	chr8_11226742_G_A_b38	0.0045	NaN	0.68	2.9	Liver	G	A	rs117332219	8_11084251_G_A_b37
GATA4	ENSG00000136574.17	chr8_11018420_G_A_b38	chr8_11018420_G_A_b38	0.0046	NaN	0.69	2.9	Liver	G	A	rs62490737	8_10875930_G_A_b37
GATA4	ENSG00000136574.17	chr8_11357287_G_C_b38	chr8_11357287_G_C_b38	0.0048	NaN	-0.45	-2.9	Liver	G	C	rs73205367	8_11214796_G_C_b37
GATA4	ENSG00000136574.17	chr8_11158220_G_A_b38	chr8_11158220_G_A_b38	0.0058	NaN	0.7	2.8	Liver	G	A	rs118025861	8_11015730_G_A_b37
GATA4	ENSG00000136574.17	chr8_11052712_C_G_b38	chr8_11052712_C_G_b38	0.006	NaN	0.7	2.8	Liver	C	G	rs192724076	8_10910222_C_G_b37
GATA4	ENSG00000136574.17	chr8_11093466_C_T_b38	chr8_11093466_C_T_b38	0.006	NaN	0.7	2.8	Liver	C	T	rs74995920	8_10950976_C_T_b37
GATA4	ENSG00000136574.17	chr8_11097664_G_A_b38	chr8_11097664_G_A_b38	0.006	NaN	0.7	2.8	Liver	G	A	rs187603207	8_10955174_G_A_b37
GATA4	ENSG00000136574.17	chr8_10822597_G_T_b38	chr8_10822597_G_T_b38	0.0061	NaN	-0.55	-2.8	Liver	G	T	rs78222699	8_10680107_G_T_b37
GATA4	ENSG00000136574.17	chr8_12658120_A_G_b38	chr8_12658120_A_G_b38	0.0062	NaN	-0.22	-2.8	Liver	A	G	rs590941	8_12515629_A_G_b37
GATA4	ENSG00000136574.17	chr8_11954626_C_T_b38	chr8_11954626_C_T_b38	0.0067	NaN	-0.22	-2.7	Liver	C	T	rs4841652	8_11812135_C_T_b37
GATA4	ENSG00000136574.17	chr8_12658145_A_C_b38	chr8_12658145_A_C_b38	0.0067	NaN	0.68	2.7	Liver	A	C	rs60234284	8_12515654_A_C_b37
GATA4	ENSG00000136574.17	chr8_11604363_C_T_b38	chr8_11604363_C_T_b38	0.007	NaN	0.83	2.7	Liver	C	T	rs7012821	8_11461872_C_T_b37
GATA4	ENSG00000136574.17	chr8_12185025_G_A_b38	chr8_12185025_G_A_b38	0.0071	NaN	0.6	2.7	Liver	G	A	rs879642814	8_12042534_G_A_b37
GATA4	ENSG00000136574.17	chr8_12216423_CAG_C_b38	chr8_12216423_CAG_C_b38	0.0072	NaN	0.43	2.7	Liver	CAG	C	rs201885394	8_12073932_CAG_C_b37
GATA4	ENSG00000136574.17	chr8_10892142_A_T_b38	chr8_10892142_A_T_b38	0.0077	NaN	0.5	2.7	Liver	A	T	rs77118965	8_10749652_A_T_b37
GATA4	ENSG00000136574.17	chr8_11758901_C_T_b38	chr8_11758901_C_T_b38	0.0078	NaN	0.2	2.7	Liver	C	T	rs1062219	8_11616410_C_T_b37
GATA4	ENSG00000136574.17	chr8_11761416_G_C_b38	chr8_11761416_G_C_b38	0.0084	NaN	-1	-2.7	Liver	G	C	rs77687118	8_11618925_G_C_b37
GATA4	ENSG00000136574.17	chr8_11761811_T_G_b38	chr8_11761811_T_G_b38	0.0084	NaN	-1	-2.7	Liver	T	G	rs73663003	8_11619320_T_G_b37
GATA4	ENSG00000136574.17	chr8_11761816_T_G_b38	chr8_11761816_T_G_b38	0.0084	NaN	-1	-2.7	Liver	T	G	rs73663004	8_11619325_T_G_b37
GATA4	ENSG00000136574.17	chr8_11765270_CAAAGAGCATTGTTCCTCA_C_b38	chr8_11765270_CAAAGAGCATTGTTCCTCA_C_b38	0.0084	NaN	-1	-2.7	Liver	CAAAGAGCATTGTTCCTCA	C	rs141353869	8_11622779_CAAAGAGCATTGTTCCTCA_C_b37
GATA4	ENSG00000136574.17	chr8_11766691_C_G_b38	chr8_11766691_C_G_b38	0.0084	NaN	-1	-2.7	Liver	C	G	rs140999894	8_11624200_C_G_b37
GATA4	ENSG00000136574.17	chr8_11769540_G_T_b38	chr8_11769540_G_T_b38	0.0084	NaN	-1	-2.7	Liver	G	T	rs7464968	8_11627049_G_T_b37
GATA4	ENSG00000136574.17	chr8_12564165_CAT_C_b38	chr8_12564165_CAT_C_b38	0.0084	NaN	-0.67	-2.7	Liver	CAT	C	rs1491547231	8_12421674_CAT_C_b37
GATA4	ENSG00000136574.17	chr8_11245219_T_C_b38	chr8_11245219_T_C_b38	0.0087	NaN	0.92	2.7	Liver	T	C	rs76347804	8_11102728_T_C_b37
GATA4	ENSG00000136574.17	chr8_11246243_G_A_b38	chr8_11246243_G_A_b38	0.0087	NaN	0.92	2.7	Liver	G	A	rs78954981	8_11103752_G_A_b37
GATA4	ENSG00000136574.17	chr8_11756796_A_T_b38	chr8_11756796_A_T_b38	0.0087	NaN	0.27	2.7	Liver	A	T	rs13250578	8_11614305_A_T_b37
GATA4	ENSG00000136574.17	chr8_11889110_C_T_b38	chr8_11889110_C_T_b38	0.009	NaN	-0.46	-2.6	Liver	C	T	rs141224239	8_11746619_C_T_b37
GATA4	ENSG00000136574.17	chr8_11002203_A_C_b38	chr8_11002203_A_C_b38	0.0091	NaN	0.68	2.6	Liver	A	C	rs77839235	8_10859713_A_C_b37
GATA4	ENSG00000136574.17	chr8_12175813_T_G_b38	chr8_12175813_T_G_b38	0.0091	NaN	0.44	2.6	Liver	T	G	rs376418985	8_12033322_T_G_b37
GATA4	ENSG00000136574.17	chr8_11881428_C_T_b38	chr8_11881428_C_T_b38	0.0092	NaN	-0.22	-2.6	Liver	C	T	rs11988405	8_11738937_C_T_b37
GATA4	ENSG00000136574.17	chr8_10908572_T_C_b38	chr8_10908572_T_C_b38	0.0093	NaN	-0.18	-2.6	Liver	T	C	rs6997997	8_10766082_T_C_b37
GATA4	ENSG00000136574.17	chr8_10908125_C_A_b38	chr8_10908125_C_A_b38	0.01	NaN	-0.18	-2.6	Liver	C	A	rs4840525	8_10765635_C_A_b37
GATA4	ENSG00000136574.17	chr8_11427516_T_C_b38	chr8_11427516_T_C_b38	0.01	NaN	-0.55	-2.6	Liver	T	C	rs17153220	8_11285025_T_C_b37
GATA4	ENSG00000136574.17	chr8_11832597_T_C_b38	chr8_11832597_T_C_b38	0.01	NaN	0.41	2.6	Liver	T	C	rs1293314	8_11690106_T_C_b37
GATA4	ENSG00000136574.17	chr8_10719265_G_C_b38	chr8_10719265_G_C_b38	0.011	NaN	-0.19	-2.6	Liver	G	C	rs10099100	8_10576775_G_C_b37
GATA4	ENSG00000136574.17	chr8_10910238_G_A_b38	chr8_10910238_G_A_b38	0.011	NaN	-0.18	-2.6	Liver	G	A	rs4240671	8_10767748_G_A_b37
GATA4	ENSG00000136574.17	chr8_11815659_T_A_b38	chr8_11815659_T_A_b38	0.011	NaN	0.69	2.6	Liver	T	A	rs146217027	8_11673168_T_A_b37
GATA4	ENSG00000136574.17	chr8_11880088_G_T_b38	chr8_11880088_G_T_b38	0.011	NaN	-0.22	-2.6	Liver	G	T	rs76120569	8_11737597_G_T_b37
GATA4	ENSG00000136574.17	chr8_11883547_T_G_b38	chr8_11883547_T_G_b38	0.011	NaN	-0.21	-2.6	Liver	T	G	rs74678701	8_11741056_T_G_b37
GATA4	ENSG00000136574.17	chr8_11923985_G_A_b38	chr8_11923985_G_A_b38	0.011	NaN	-0.21	-2.6	Liver	G	A	rs4840591	8_11781494_G_A_b37
GATA4	ENSG00000136574.17	chr8_12384613_A_G_b38	chr8_12384613_A_G_b38	0.011	NaN	0.3	2.6	Liver	A	G	rs34997418	8_12242122_A_G_b37
GATA4	ENSG00000136574.17	chr8_11245125_C_G_b38	chr8_11245125_C_G_b38	0.012	NaN	1.1	2.5	Liver	C	G	rs116995858	8_11102634_C_G_b37
GATA4	ENSG00000136574.17	chr8_11464052_A_G_b38	chr8_11464052_A_G_b38	0.012	NaN	-0.81	-2.6	Liver	A	G	rs7837657	8_11321561_A_G_b37
GATA4	ENSG00000136574.17	chr8_11482310_A_G_b38	chr8_11482310_A_G_b38	0.012	NaN	-1.2	-2.5	Liver	A	G	rs73209267	8_11339819_A_G_b37
GATA4	ENSG00000136574.17	chr8_12386516_T_C_b38	chr8_12386516_T_C_b38	0.012	NaN	0.3	2.5	Liver	T	C	rs139049133	8_12244025_T_C_b37
GATA4	ENSG00000136574.17	chr8_10908518_T_C_b38	chr8_10908518_T_C_b38	0.013	NaN	-0.18	-2.5	Liver	T	C	rs6997839	8_10766028_T_C_b37
GATA4	ENSG00000136574.17	chr8_10922610_T_C_b38	chr8_10922610_T_C_b38	0.013	NaN	0.43	2.5	Liver	T	C	rs79107778	8_10780120_T_C_b37
GATA4	ENSG00000136574.17	chr8_11565872_T_G_b38	chr8_11565872_T_G_b38	0.013	NaN	0.27	2.5	Liver	T	G	rs10094362	8_11423381_T_G_b37
GATA4	ENSG00000136574.17	chr8_12373563_C_A_b38	chr8_12373563_C_A_b38	0.013	NaN	0.3	2.5	Liver	C	A	rs34502593	8_12231072_C_A_b37
GATA4	ENSG00000136574.17	chr8_12374012_C_T_b38	chr8_12374012_C_T_b38	0.013	NaN	0.3	2.5	Liver	C	T	rs75383389	8_12231521_C_T_b37
GATA4	ENSG00000136574.17	chr8_10715107_T_C_b38	chr8_10715107_T_C_b38	0.014	NaN	-0.18	-2.5	Liver	T	C	rs60410697	8_10572617_T_C_b37
GATA4	ENSG00000136574.17	chr8_10757873_C_G_b38	chr8_10757873_C_G_b38	0.014	NaN	-0.19	-2.5	Liver	C	G	rs1968401	8_10615383_C_G_b37
GATA4	ENSG00000136574.17	chr8_10910407_G_A_b38	chr8_10910407_G_A_b38	0.014	NaN	-0.17	-2.5	Liver	G	A	rs4240672	8_10767917_G_A_b37
GATA4	ENSG00000136574.17	chr8_10914128_T_A_b38	chr8_10914128_T_A_b38	0.014	NaN	-0.17	-2.5	Liver	T	A	rs4554431	8_10771638_T_A_b37
GATA4	ENSG00000136574.17	chr8_10979635_T_A_b38	chr8_10979635_T_A_b38	0.014	NaN	0.7	2.5	Liver	T	A	rs73662659	8_10837145_T_A_b37
GATA4	ENSG00000136574.17	chr8_11276229_A_T_b38	chr8_11276229_A_T_b38	0.014	NaN	-1.9	-2.5	Liver	A	T	rs77758618	8_11133738_A_T_b37
GATA4	ENSG00000136574.17	chr8_11290648_T_C_b38	chr8_11290648_T_C_b38	0.014	NaN	-1.9	-2.5	Liver	T	C	rs80157680	8_11148157_T_C_b37
GATA4	ENSG00000136574.17	chr8_11446764_C_T_b38	chr8_11446764_C_T_b38	0.014	NaN	0.88	2.5	Liver	C	T	rs113394654	8_11304273_C_T_b37
GATA4	ENSG00000136574.17	chr8_11756804_A_G_b38	chr8_11756804_A_G_b38	0.014	NaN	0.25	2.5	Liver	A	G	rs3729852	8_11614313_A_G_b37
GATA4	ENSG00000136574.17	chr8_11759633_C_T_b38	chr8_11759633_C_T_b38	0.014	NaN	0.26	2.5	Liver	C	T	rs11785481	8_11617142_C_T_b37
GATA4	ENSG00000136574.17	chr8_12640710_G_A_b38	chr8_12640710_G_A_b38	0.014	NaN	-1.4	-2.5	Liver	G	A	rs138960817	8_12498219_G_A_b37
GATA4	ENSG00000136574.17	chr8_12650762_T_C_b38	chr8_12650762_T_C_b38	0.014	NaN	0.25	2.5	Liver	T	C	rs613890	8_12508271_T_C_b37
GATA4	ENSG00000136574.17	chr8_12650774_T_G_b38	chr8_12650774_T_G_b38	0.014	NaN	0.24	2.5	Liver	T	G	rs604923	8_12508283_T_G_b37
GATA4	ENSG00000136574.17	chr8_12656320_G_A_b38	chr8_12656320_G_A_b38	0.014	NaN	-0.91	-2.5	Liver	G	A	rs34410132	8_12513829_G_A_b37
GATA4	ENSG00000136574.17	chr8_10757725_C_T_b38	chr8_10757725_C_T_b38	0.015	NaN	-0.19	-2.4	Liver	C	T	rs1897207	8_10615235_C_T_b37
GATA4	ENSG00000136574.17	chr8_11110242_G_C_b38	chr8_11110242_G_C_b38	0.015	NaN	0.62	2.5	Liver	G	C	rs112795572	8_10967752_G_C_b37
GATA4	ENSG00000136574.17	chr8_12673314_G_A_b38	chr8_12673314_G_A_b38	0.015	NaN	-0.21	-2.5	Liver	G	A	rs2005658	8_12530823_G_A_b37
GATA4	ENSG00000136574.17	chr8_10716192_C_T_b38	chr8_10716192_C_T_b38	0.016	NaN	-0.18	-2.4	Liver	C	T	rs7820334	8_10573702_C_T_b37
GATA4	ENSG00000136574.17	chr8_10822125_C_A_b38	chr8_10822125_C_A_b38	0.016	NaN	0.66	2.4	Liver	C	A	rs78252500	8_10679635_C_A_b37
GATA4	ENSG00000136574.17	chr8_10850143_T_G_b38	chr8_10850143_T_G_b38	0.016	NaN	0.66	2.4	Liver	T	G	rs112091642	8_10707653_T_G_b37
GATA4	ENSG00000136574.17	chr8_10893478_T_C_b38	chr8_10893478_T_C_b38	0.016	NaN	0.41	2.4	Liver	T	C	rs10503408	8_10750988_T_C_b37
GATA4	ENSG00000136574.17	chr8_11027006_A_G_b38	chr8_11027006_A_G_b38	0.016	NaN	0.65	2.4	Liver	A	G	rs148163207	8_10884516_A_G_b37
GATA4	ENSG00000136574.17	chr8_11036419_A_C_b38	chr8_11036419_A_C_b38	0.016	NaN	-1.3	-2.4	Liver	A	C	rs73662681	8_10893929_A_C_b37
GATA4	ENSG00000136574.17	chr8_11400503_AAGAG_A_b38	chr8_11400503_AAGAG_A_b38	0.016	NaN	-1.3	-2.4	Liver	AAGAG	A	rs142773511	8_11258012_AAGAG_A_b37
GATA4	ENSG00000136574.17	chr8_11457411_G_C_b38	chr8_11457411_G_C_b38	0.016	NaN	-0.63	-2.4	Liver	G	C	rs116217646	8_11314920_G_C_b37
GATA4	ENSG00000136574.17	chr8_11458022_G_C_b38	chr8_11458022_G_C_b38	0.016	NaN	-0.63	-2.4	Liver	G	C	rs78142429	8_11315531_G_C_b37
GATA4	ENSG00000136574.17	chr8_10758659_G_A_b38	chr8_10758659_G_A_b38	0.017	NaN	-0.18	-2.4	Liver	G	A	rs7002117	8_10616169_G_A_b37
GATA4	ENSG00000136574.17	chr8_10911929_C_T_b38	chr8_10911929_C_T_b38	0.017	NaN	-0.17	-2.4	Liver	C	T	rs7821826	8_10769439_C_T_b37
GATA4	ENSG00000136574.17	chr8_10914745_C_CACAGAAGA_b38	chr8_10914745_C_CACAGAAGA_b38	0.017	NaN	-0.17	-2.4	Liver	C	CACAGAAGA	rs113442811	8_10772255_C_CACAGAAGA_b37
GATA4	ENSG00000136574.17	chr8_11465324_G_A_b38	chr8_11465324_G_A_b38	0.017	NaN	1.3	2.4	Liver	G	A	rs111713757	8_11322833_G_A_b37
GATA4	ENSG00000136574.17	chr8_11466423_CGAACCCGCGGGAGCGCATGAGCGGCCTCTCCCGGGGGGGCGGTAGGAGCGCGTCCCCTCCA_C_b38	chr8_11466423_CGAACCCGCGGGAGCGCATGAGCGGCCTCTCCCGGGGGGGCGGTAGGAGCGCGTCCCCTCCA_C_b38	0.017	NaN	1.3	2.4	Liver	CGAACCCGCGGGAGCGCATGAGCGGCCTCTCCCGGGGGGGCGGTAGGAGCGCGTCCCCTCCA	C	.	8_11323932_CGAACCCGCGGGAGCGCATGAGCGGCCTCTCCCGGGGGGGCGGTAGGAGCGCGTCCCCTCCA_C_b37
GATA4	ENSG00000136574.17	chr8_11467409_C_G_b38	chr8_11467409_C_G_b38	0.017	NaN	1.3	2.4	Liver	C	G	rs112537855	8_11324918_C_G_b37
GATA4	ENSG00000136574.17	chr8_11469165_T_C_b38	chr8_11469165_T_C_b38	0.017	NaN	1.3	2.4	Liver	T	C	rs78267863	8_11326674_T_C_b37
GATA4	ENSG00000136574.17	chr8_11469451_G_T_b38	chr8_11469451_G_T_b38	0.017	NaN	1.3	2.4	Liver	G	T	rs113780687	8_11326960_G_T_b37
GATA4	ENSG00000136574.17	chr8_11938303_G_A_b38	chr8_11938303_G_A_b38	0.017	NaN	-0.44	-2.4	Liver	G	A	rs113072870	8_11795812_G_A_b37
GATA4	ENSG00000136574.17	chr8_12211242_A_G_b38	chr8_12211242_A_G_b38	0.017	NaN	-0.95	-2.4	Liver	A	G	rs879940870	8_12068751_A_G_b37
GATA4	ENSG00000136574.17	chr8_10937965_C_G_b38	chr8_10937965_C_G_b38	0.018	NaN	-0.17	-2.4	Liver	C	G	rs6980908	8_10795475_C_G_b37
GATA4	ENSG00000136574.17	chr8_12175984_C_T_b38	chr8_12175984_C_T_b38	0.018	NaN	0.39	2.4	Liver	C	T	rs74728845	8_12033493_C_T_b37
GATA4	ENSG00000136574.17	chr8_12386173_T_G_b38	chr8_12386173_T_G_b38	0.018	NaN	0.44	2.4	Liver	T	G	rs145498007	8_12243682_T_G_b37
GATA4	ENSG00000136574.17	chr8_12656630_T_C_b38	chr8_12656630_T_C_b38	0.018	NaN	0.2	2.4	Liver	T	C	rs13282507	8_12514139_T_C_b37
GATA4	ENSG00000136574.17	chr8_12666220_G_C_b38	chr8_12666220_G_C_b38	0.018	NaN	-0.88	-2.4	Liver	G	C	rs575609533	8_12523729_G_C_b37
GATA4	ENSG00000136574.17	chr8_11144339_G_A_b38	chr8_11144339_G_A_b38	0.019	NaN	0.4	2.4	Liver	G	A	rs59052630	8_11001849_G_A_b37
GATA4	ENSG00000136574.17	chr8_10699275_C_T_b38	chr8_10699275_C_T_b38	0.02	NaN	-0.18	-2.4	Liver	C	T	rs79466810	8_10556785_C_T_b37
GATA4	ENSG00000136574.17	chr8_10715881_A_G_b38	chr8_10715881_A_G_b38	0.02	NaN	0.91	2.3	Liver	A	G	rs76067956	8_10573391_A_G_b37
GATA4	ENSG00000136574.17	chr8_11459053_G_A_b38	chr8_11459053_G_A_b38	0.02	NaN	-0.89	-2.3	Liver	G	A	rs6601590	8_11316562_G_A_b37
GATA4	ENSG00000136574.17	chr8_11795519_A_G_b38	chr8_11795519_A_G_b38	0.02	NaN	-0.17	-2.3	Liver	A	G	rs2740447	8_11653028_A_G_b37
GATA4	ENSG00000136574.17	chr8_11888436_C_T_b38	chr8_11888436_C_T_b38	0.02	NaN	-0.27	-2.3	Liver	C	T	rs10108205	8_11745945_C_T_b37
GATA4	ENSG00000136574.17	chr8_12321608_G_C_b38	chr8_12321608_G_C_b38	0.02	NaN	0.26	2.3	Liver	G	C	rs142788116	8_12179117_G_C_b37
GATA4	ENSG00000136574.17	chr8_10913272_A_G_b38	chr8_10913272_A_G_b38	0.021	NaN	-0.16	-2.3	Liver	A	G	rs13270870	8_10770782_A_G_b37
GATA4	ENSG00000136574.17	chr8_11943306_C_CGG_b38	chr8_11943306_C_CGG_b38	0.021	NaN	-0.18	-2.3	Liver	C	CGG	rs71205042	8_11800815_C_CGG_b37
GATA4	ENSG00000136574.17	chr8_11999617_A_AT_b38	chr8_11999617_A_AT_b38	0.021	NaN	-0.22	-2.3	Liver	A	AT	rs60711462	8_11857126_A_AT_b37
GATA4	ENSG00000136574.17	chr8_12176041_G_A_b38	chr8_12176041_G_A_b38	0.021	NaN	0.38	2.3	Liver	G	A	rs78471433	8_12033550_G_A_b37
GATA4	ENSG00000136574.17	chr8_12654729_C_T_b38	chr8_12654729_C_T_b38	0.021	NaN	0.17	2.3	Liver	C	T	rs3988511	8_12512238_C_T_b37
GATA4	ENSG00000136574.17	chr8_10714520_C_T_b38	chr8_10714520_C_T_b38	0.022	NaN	1	2.3	Liver	C	T	rs79678794	8_10572030_C_T_b37
GATA4	ENSG00000136574.17	chr8_10864924_C_T_b38	chr8_10864924_C_T_b38	0.022	NaN	0.4	2.3	Liver	C	T	rs13272595	8_10722434_C_T_b37
GATA4	ENSG00000136574.17	chr8_10903308_G_A_b38	chr8_10903308_G_A_b38	0.022	NaN	-0.36	-2.3	Liver	G	A	rs73209955	8_10760818_G_A_b37
GATA4	ENSG00000136574.17	chr8_11103008_C_G_b38	chr8_11103008_C_G_b38	0.022	NaN	-0.65	-2.3	Liver	C	G	rs79242232	8_10960518_C_G_b37
GATA4	ENSG00000136574.17	chr8_11894574_G_C_b38	chr8_11894574_G_C_b38	0.022	NaN	0.75	2.3	Liver	G	C	rs75224509	8_11752083_G_C_b37
GATA4	ENSG00000136574.17	chr8_12149939_A_C_b38	chr8_12149939_A_C_b38	0.022	NaN	0.48	2.3	Liver	A	C	rs2698979	8_12007448_A_C_b37
GATA4	ENSG00000136574.17	chr8_12323931_A_AT_b38	chr8_12323931_A_AT_b38	0.022	NaN	0.25	2.3	Liver	A	AT	rs199782242	8_12181440_A_AT_b37
GATA4	ENSG00000136574.17	chr8_10685975_G_A_b38	chr8_10685975_G_A_b38	0.023	NaN	0.57	2.3	Liver	G	A	rs11996505	8_10543485_G_A_b37
GATA4	ENSG00000136574.17	chr8_10709081_C_G_b38	chr8_10709081_C_G_b38	0.023	NaN	-0.18	-2.3	Liver	C	G	rs74979853	8_10566591_C_G_b37
GATA4	ENSG00000136574.17	chr8_11745256_G_A_b38	chr8_11745256_G_A_b38	0.023	NaN	0.53	2.3	Liver	G	A	rs75664846	8_11602765_G_A_b37
GATA4	ENSG00000136574.17	chr8_11765356_A_G_b38	chr8_11765356_A_G_b38	0.023	NaN	0.3	2.3	Liver	A	G	rs17153785	8_11622865_A_G_b37
GATA4	ENSG00000136574.17	chr8_11937392_A_G_b38	chr8_11937392_A_G_b38	0.023	NaN	-0.16	-2.3	Liver	A	G	rs13282439	8_11794901_A_G_b37
GATA4	ENSG00000136574.17	chr8_10707373_C_G_b38	chr8_10707373_C_G_b38	0.024	NaN	0.75	2.3	Liver	C	G	rs77929244	8_10564883_C_G_b37
GATA4	ENSG00000136574.17	chr8_10712076_A_C_b38	chr8_10712076_A_C_b38	0.024	NaN	0.74	2.3	Liver	A	C	rs4320512	8_10569586_A_C_b37
GATA4	ENSG00000136574.17	chr8_11611055_C_T_b38	chr8_11611055_C_T_b38	0.024	NaN	-0.86	-2.3	Liver	C	T	rs2264310	8_11468564_C_T_b37
GATA4	ENSG00000136574.17	chr8_11873077_G_A_b38	chr8_11873077_G_A_b38	0.024	NaN	-0.38	-2.3	Liver	G	A	rs76111443	8_11730586_G_A_b37
GATA4	ENSG00000136574.17	chr8_12381082_G_A_b38	chr8_12381082_G_A_b38	0.024	NaN	0.26	2.3	Liver	G	A	rs71520414	8_12238591_G_A_b37
GATA4	ENSG00000136574.17	chr8_12386032_T_C_b38	chr8_12386032_T_C_b38	0.024	NaN	0.26	2.3	Liver	T	C	rs140023948	8_12243541_T_C_b37
GATA4	ENSG00000136574.17	chr8_12392890_C_A_b38	chr8_12392890_C_A_b38	0.024	NaN	0.26	2.3	Liver	C	A	rs145836271	8_12250399_C_A_b37
GATA4	ENSG00000136574.17	chr8_12663878_C_T_b38	chr8_12663878_C_T_b38	0.024	NaN	-0.19	-2.3	Liver	C	T	rs71520496	8_12521387_C_T_b37
GATA4	ENSG00000136574.17	chr8_10759070_T_C_b38	chr8_10759070_T_C_b38	0.025	NaN	-0.17	-2.3	Liver	T	C	rs6989370	8_10616580_T_C_b37
GATA4	ENSG00000136574.17	chr8_10884344_T_C_b38	chr8_10884344_T_C_b38	0.025	NaN	0.42	2.3	Liver	T	C	rs76427249	8_10741854_T_C_b37
GATA4	ENSG00000136574.17	chr8_11122705_T_C_b38	chr8_11122705_T_C_b38	0.025	NaN	-0.53	-2.3	Liver	T	C	rs74711708	8_10980215_T_C_b37
GATA4	ENSG00000136574.17	chr8_11239804_T_C_b38	chr8_11239804_T_C_b38	0.025	NaN	0.84	2.3	Liver	T	C	rs190400791	8_11097313_T_C_b37
GATA4	ENSG00000136574.17	chr8_11614815_G_A_b38	chr8_11614815_G_A_b38	0.025	NaN	-0.39	-2.3	Liver	G	A	rs75452611	8_11472324_G_A_b37
GATA4	ENSG00000136574.17	chr8_11761696_C_G_b38	chr8_11761696_C_G_b38	0.025	NaN	0.25	2.3	Liver	C	G	rs13281294	8_11619205_C_G_b37
GATA4	ENSG00000136574.17	chr8_11883377_G_A_b38	chr8_11883377_G_A_b38	0.025	NaN	-0.17	-2.3	Liver	G	A	rs11997338	8_11740886_G_A_b37
GATA4	ENSG00000136574.17	chr8_12654450_T_G_b38	chr8_12654450_T_G_b38	0.025	NaN	0.17	2.3	Liver	T	G	rs3988509	8_12511959_T_G_b37
GATA4	ENSG00000136574.17	chr8_10738368_C_A_b38	chr8_10738368_C_A_b38	0.026	NaN	-0.17	-2.2	Liver	C	A	rs2409674	8_10595878_C_A_b37
GATA4	ENSG00000136574.17	chr8_10906145_C_G_b38	chr8_10906145_C_G_b38	0.026	NaN	-0.15	-2.2	Liver	C	G	rs4326350	8_10763655_C_G_b37
GATA4	ENSG00000136574.17	chr8_11766920_A_C_b38	chr8_11766920_A_C_b38	0.026	NaN	-0.83	-2.2	Liver	A	C	rs141431644	8_11624429_A_C_b37
GATA4	ENSG00000136574.17	chr8_11883490_T_C_b38	chr8_11883490_T_C_b38	0.026	NaN	-0.17	-2.2	Liver	T	C	rs28592224	8_11740999_T_C_b37
GATA4	ENSG00000136574.17	chr8_12511464_C_T_b38	chr8_12511464_C_T_b38	0.026	NaN	-0.5	-2.3	Liver	C	T	rs554852547	8_12368973_C_T_b37
GATA4	ENSG00000136574.17	chr8_10683509_C_T_b38	chr8_10683509_C_T_b38	0.027	NaN	0.59	2.2	Liver	C	T	rs58311189	8_10541019_C_T_b37
GATA4	ENSG00000136574.17	chr8_10707753_A_G_b38	chr8_10707753_A_G_b38	0.027	NaN	0.64	2.2	Liver	A	G	rs4841424	8_10565263_A_G_b37
GATA4	ENSG00000136574.17	chr8_10981599_T_C_b38	chr8_10981599_T_C_b38	0.027	NaN	0.49	2.2	Liver	T	C	rs4458840	8_10839109_T_C_b37
GATA4	ENSG00000136574.17	chr8_11565930_G_A_b38	chr8_11565930_G_A_b38	0.027	NaN	-0.22	-2.2	Liver	G	A	rs755320	8_11423439_G_A_b37
GATA4	ENSG00000136574.17	chr8_11587317_C_G_b38	chr8_11587317_C_G_b38	0.027	NaN	-0.81	-2.2	Liver	C	G	rs10108879	8_11444826_C_G_b37
GATA4	ENSG00000136574.17	chr8_11675875_A_G_b38	chr8_11675875_A_G_b38	0.027	NaN	0.17	2.2	Liver	A	G	rs4510815	8_11533384_A_G_b37
GATA4	ENSG00000136574.17	chr8_11857099_C_G_b38	chr8_11857099_C_G_b38	0.027	NaN	-0.41	-2.2	Liver	C	G	rs28651155	8_11714608_C_G_b37
GATA4	ENSG00000136574.17	chr8_11951614_CCACG_C_b38	chr8_11951614_CCACG_C_b38	0.027	NaN	0.16	2.2	Liver	CCACG	C	rs35439689	8_11809123_CCACG_C_b37
GATA4	ENSG00000136574.17	chr8_11951754_T_C_b38	chr8_11951754_T_C_b38	0.027	NaN	0.16	2.2	Liver	T	C	rs28510449	8_11809263_T_C_b37
GATA4	ENSG00000136574.17	chr8_12670380_C_G_b38	chr8_12670380_C_G_b38	0.027	NaN	-0.44	-2.2	Liver	C	G	rs202232248	8_12527889_C_G_b37
GATA4	ENSG00000136574.17	chr8_10814474_T_C_b38	chr8_10814474_T_C_b38	0.028	NaN	-0.17	-2.2	Liver	T	C	rs7834323	8_10671984_T_C_b37
GATA4	ENSG00000136574.17	chr8_10914700_G_C_b38	chr8_10914700_G_C_b38	0.028	NaN	-0.16	-2.2	Liver	G	C	rs7015168	8_10772210_G_C_b37
GATA4	ENSG00000136574.17	chr8_10929547_C_T_b38	chr8_10929547_C_T_b38	0.028	NaN	-0.23	-2.2	Liver	C	T	rs6992103	8_10787057_C_T_b37
GATA4	ENSG00000136574.17	chr8_10946107_A_G_b38	chr8_10946107_A_G_b38	0.028	NaN	-0.3	-2.2	Liver	A	G	rs4841462	8_10803617_A_G_b37
GATA4	ENSG00000136574.17	chr8_11101910_G_A_b38	chr8_11101910_G_A_b38	0.028	NaN	-0.55	-2.2	Liver	G	A	rs4509278	8_10959420_G_A_b37
GATA4	ENSG00000136574.17	chr8_11450997_T_A_b38	chr8_11450997_T_A_b38	0.028	NaN	-0.2	-2.2	Liver	T	A	rs11991448	8_11308506_T_A_b37
GATA4	ENSG00000136574.17	chr8_11843196_C_T_b38	chr8_11843196_C_T_b38	0.028	NaN	-0.67	-2.2	Liver	C	T	rs148669985	8_11700705_C_T_b37
GATA4	ENSG00000136574.17	chr8_10836217_T_C_b38	chr8_10836217_T_C_b38	0.029	NaN	-0.19	-2.2	Liver	T	C	rs55848210	8_10693727_T_C_b37
GATA4	ENSG00000136574.17	chr8_11578631_G_C_b38	chr8_11578631_G_C_b38	0.029	NaN	0.48	2.2	Liver	G	C	rs1478888	8_11436140_G_C_b37
GATA4	ENSG00000136574.17	chr8_11586463_T_C_b38	chr8_11586463_T_C_b38	0.029	NaN	-0.97	-2.2	Liver	T	C	rs10087427	8_11443972_T_C_b37
GATA4	ENSG00000136574.17	chr8_11879349_G_C_b38	chr8_11879349_G_C_b38	0.029	NaN	-0.17	-2.2	Liver	G	C	rs78700274	8_11736858_G_C_b37
GATA4	ENSG00000136574.17	chr8_11883218_C_T_b38	chr8_11883218_C_T_b38	0.029	NaN	-0.18	-2.2	Liver	C	T	rs11990336	8_11740727_C_T_b37
GATA4	ENSG00000136574.17	chr8_10706549_C_T_b38	chr8_10706549_C_T_b38	0.03	NaN	0.77	2.2	Liver	C	T	rs4840509	8_10564059_C_T_b37
GATA4	ENSG00000136574.17	chr8_10741270_G_C_b38	chr8_10741270_G_C_b38	0.03	NaN	-0.16	-2.2	Liver	G	C	rs2409672	8_10598780_G_C_b37
GATA4	ENSG00000136574.17	chr8_10890187_G_T_b38	chr8_10890187_G_T_b38	0.03	NaN	-0.25	-2.2	Liver	G	T	rs11784331	8_10747697_G_T_b37
GATA4	ENSG00000136574.17	chr8_10939684_G_A_b38	chr8_10939684_G_A_b38	0.03	NaN	-0.25	-2.2	Liver	G	A	rs34497451	8_10797194_G_A_b37
GATA4	ENSG00000136574.17	chr8_11756358_T_C_b38	chr8_11756358_T_C_b38	0.03	NaN	-0.43	-2.2	Liver	T	C	rs28438570	8_11613867_T_C_b37
GATA4	ENSG00000136574.17	chr8_11787138_T_G_b38	chr8_11787138_T_G_b38	0.03	NaN	0.44	2.2	Liver	T	G	rs2740438	8_11644647_T_G_b37
GATA4	ENSG00000136574.17	chr8_11787139_C_G_b38	chr8_11787139_C_G_b38	0.03	NaN	0.44	2.2	Liver	C	G	rs2740439	8_11644648_C_G_b37
GATA4	ENSG00000136574.17	chr8_12391737_A_G_b38	chr8_12391737_A_G_b38	0.03	NaN	0.26	2.2	Liver	A	G	rs150315456	8_12249246_A_G_b37
GATA4	ENSG00000136574.17	chr8_10889723_A_G_b38	chr8_10889723_A_G_b38	0.031	NaN	-0.24	-2.2	Liver	A	G	rs13279307	8_10747233_A_G_b37
GATA4	ENSG00000136574.17	chr8_10742871_A_G_b38	chr8_10742871_A_G_b38	0.032	NaN	-0.16	-2.2	Liver	A	G	rs11250065	8_10600381_A_G_b37
GATA4	ENSG00000136574.17	chr8_10905623_A_G_b38	chr8_10905623_A_G_b38	0.032	NaN	-0.24	-2.2	Liver	A	G	rs13279922	8_10763133_A_G_b37
GATA4	ENSG00000136574.17	chr8_11582566_G_A_b38	chr8_11582566_G_A_b38	0.032	NaN	0.81	2.2	Liver	G	A	rs73663174	8_11440075_G_A_b37
GATA4	ENSG00000136574.17	chr8_12137878_C_T_b38	chr8_12137878_C_T_b38	0.032	NaN	-0.49	-2.2	Liver	C	T	rs201981031	8_11995387_C_T_b37
GATA4	ENSG00000136574.17	chr8_10737749_A_G_b38	chr8_10737749_A_G_b38	0.033	NaN	-0.16	-2.1	Liver	A	G	rs2409675	8_10595259_A_G_b37
GATA4	ENSG00000136574.17	chr8_10924178_C_T_b38	chr8_10924178_C_T_b38	0.033	NaN	-0.16	-2.2	Liver	C	T	rs4841458	8_10781688_C_T_b37
GATA4	ENSG00000136574.17	chr8_10944637_A_G_b38	chr8_10944637_A_G_b38	0.033	NaN	-0.24	-2.2	Liver	A	G	rs35077714	8_10802147_A_G_b37
GATA4	ENSG00000136574.17	chr8_11108534_A_G_b38	chr8_11108534_A_G_b38	0.033	NaN	0.53	2.1	Liver	A	G	rs11984728	8_10966044_A_G_b37
GATA4	ENSG00000136574.17	chr8_11756449_G_A_b38	chr8_11756449_G_A_b38	0.033	NaN	-0.59	-2.1	Liver	G	A	rs28550523	8_11613958_G_A_b37
GATA4	ENSG00000136574.17	chr8_11780134_A_C_b38	chr8_11780134_A_C_b38	0.033	NaN	-0.58	-2.1	Liver	A	C	rs8191614	8_11637643_A_C_b37
GATA4	ENSG00000136574.17	chr8_10739315_T_C_b38	chr8_10739315_T_C_b38	0.034	NaN	-0.16	-2.1	Liver	T	C	rs4840512	8_10596825_T_C_b37
GATA4	ENSG00000136574.17	chr8_10831702_C_T_b38	chr8_10831702_C_T_b38	0.034	NaN	-0.18	-2.1	Liver	C	T	rs12375394	8_10689212_C_T_b37
GATA4	ENSG00000136574.17	chr8_11552629_T_C_b38	chr8_11552629_T_C_b38	0.034	NaN	0.38	2.1	Liver	T	C	rs2291052	8_11410138_T_C_b37
GATA4	ENSG00000136574.17	chr8_11752206_A_G_b38	chr8_11752206_A_G_b38	0.034	NaN	-0.69	-2.1	Liver	A	G	rs17153743	8_11609715_A_G_b37
GATA4	ENSG00000136574.17	chr8_11879515_C_A_b38	chr8_11879515_C_A_b38	0.034	NaN	-0.18	-2.1	Liver	C	A	rs74353793	8_11737024_C_A_b37
GATA4	ENSG00000136574.17	chr8_11881085_C_G_b38	chr8_11881085_C_G_b38	0.034	NaN	-0.18	-2.1	Liver	C	G	rs75586490	8_11738594_C_G_b37
GATA4	ENSG00000136574.17	chr8_12216098_G_A_b38	chr8_12216098_G_A_b38	0.034	NaN	0.35	2.1	Liver	G	A	rs865987284	8_12073607_G_A_b37
GATA4	ENSG00000136574.17	chr8_12633628_C_A_b38	chr8_12633628_C_A_b38	0.034	NaN	-0.17	-2.1	Liver	C	A	rs650896	8_12491137_C_A_b37
GATA4	ENSG00000136574.17	chr8_10746283_T_C_b38	chr8_10746283_T_C_b38	0.035	NaN	-0.16	-2.1	Liver	T	C	rs6601517	8_10603793_T_C_b37
GATA4	ENSG00000136574.17	chr8_10878010_C_T_b38	chr8_10878010_C_T_b38	0.035	NaN	-0.23	-2.1	Liver	C	T	rs71516598	8_10735520_C_T_b37
GATA4	ENSG00000136574.17	chr8_10942866_C_G_b38	chr8_10942866_C_G_b38	0.035	NaN	-0.2	-2.1	Liver	C	G	rs4841461	8_10800376_C_G_b37
GATA4	ENSG00000136574.17	chr8_10943426_C_T_b38	chr8_10943426_C_T_b38	0.035	NaN	-0.2	-2.1	Liver	C	T	rs11986699	8_10800936_C_T_b37
GATA4	ENSG00000136574.17	chr8_10943707_G_C_b38	chr8_10943707_G_C_b38	0.035	NaN	-0.2	-2.1	Liver	G	C	rs7814762	8_10801217_G_C_b37
GATA4	ENSG00000136574.17	chr8_10944512_C_G_b38	chr8_10944512_C_G_b38	0.035	NaN	-0.2	-2.1	Liver	C	G	rs11777034	8_10802022_C_G_b37
GATA4	ENSG00000136574.17	chr8_11226992_G_A_b38	chr8_11226992_G_A_b38	0.035	NaN	0.72	2.1	Liver	G	A	rs17153000	8_11084501_G_A_b37
GATA4	ENSG00000136574.17	chr8_11227789_C_G_b38	chr8_11227789_C_G_b38	0.035	NaN	0.72	2.1	Liver	C	G	rs17153004	8_11085298_C_G_b37
GATA4	ENSG00000136574.17	chr8_11638856_C_A_b38	chr8_11638856_C_A_b38	0.035	NaN	0.38	2.1	Liver	C	A	rs7012078	8_11496365_C_A_b37
GATA4	ENSG00000136574.17	chr8_10777884_G_A_b38	chr8_10777884_G_A_b38	0.036	NaN	-0.54	-2.1	Liver	G	A	rs80330133	8_10635394_G_A_b37
GATA4	ENSG00000136574.17	chr8_11599397_G_A_b38	chr8_11599397_G_A_b38	0.036	NaN	0.57	2.1	Liver	G	A	rs73663178	8_11456906_G_A_b37
GATA4	ENSG00000136574.17	chr8_11601455_G_A_b38	chr8_11601455_G_A_b38	0.036	NaN	0.57	2.1	Liver	G	A	rs73663179	8_11458964_G_A_b37
GATA4	ENSG00000136574.17	chr8_11664302_G_C_b38	chr8_11664302_G_C_b38	0.036	NaN	-0.35	-2.1	Liver	G	C	rs55986436	8_11521811_G_C_b37
GATA4	ENSG00000136574.17	chr8_11832661_C_T_b38	chr8_11832661_C_T_b38	0.036	NaN	-0.7	-2.1	Liver	C	T	rs76237518	8_11690170_C_T_b37
GATA4	ENSG00000136574.17	chr8_11833884_C_T_b38	chr8_11833884_C_T_b38	0.036	NaN	-0.7	-2.1	Liver	C	T	rs61452742	8_11691393_C_T_b37
GATA4	ENSG00000136574.17	chr8_11834589_C_CA_b38	chr8_11834589_C_CA_b38	0.036	NaN	-0.7	-2.1	Liver	C	CA	rs3837158	8_11692098_C_CA_b37
GATA4	ENSG00000136574.17	chr8_11835539_A_G_b38	chr8_11835539_A_G_b38	0.036	NaN	-0.7	-2.1	Liver	A	G	rs3735809	8_11693048_A_G_b37
GATA4	ENSG00000136574.17	chr8_10688761_C_A_b38	chr8_10688761_C_A_b38	0.037	NaN	0.56	2.1	Liver	C	A	rs74679874	8_10546271_C_A_b37
GATA4	ENSG00000136574.17	chr8_10690358_G_C_b38	chr8_10690358_G_C_b38	0.037	NaN	0.56	2.1	Liver	G	C	rs58601768	8_10547868_G_C_b37
GATA4	ENSG00000136574.17	chr8_10690860_A_C_b38	chr8_10690860_A_C_b38	0.037	NaN	0.56	2.1	Liver	A	C	rs60900921	8_10548370_A_C_b37
GATA4	ENSG00000136574.17	chr8_10912855_G_A_b38	chr8_10912855_G_A_b38	0.037	NaN	-0.15	-2.1	Liver	G	A	rs57145255	8_10770365_G_A_b37
GATA4	ENSG00000136574.17	chr8_10913286_C_T_b38	chr8_10913286_C_T_b38	0.037	NaN	-0.15	-2.1	Liver	C	T	rs11776011	8_10770796_C_T_b37
GATA4	ENSG00000136574.17	chr8_10913712_T_G_b38	chr8_10913712_T_G_b38	0.037	NaN	-0.15	-2.1	Liver	T	G	rs10903332	8_10771222_T_G_b37
GATA4	ENSG00000136574.17	chr8_10913727_A_G_b38	chr8_10913727_A_G_b38	0.037	NaN	-0.15	-2.1	Liver	A	G	rs10903333	8_10771237_A_G_b37
GATA4	ENSG00000136574.17	chr8_10946024_G_A_b38	chr8_10946024_G_A_b38	0.037	NaN	-0.28	-2.1	Liver	G	A	rs71518504	8_10803534_G_A_b37
GATA4	ENSG00000136574.17	chr8_11766008_G_A_b38	chr8_11766008_G_A_b38	0.037	NaN	-0.4	-2.1	Liver	G	A	rs79713301	8_11623517_G_A_b37
GATA4	ENSG00000136574.17	chr8_11946880_G_T_b38	chr8_11946880_G_T_b38	0.037	NaN	-0.15	-2.1	Liver	G	T	rs7459545	8_11804389_G_T_b37
GATA4	ENSG00000136574.17	chr8_11947473_A_G_b38	chr8_11947473_A_G_b38	0.037	NaN	-0.15	-2.1	Liver	A	G	rs7006538	8_11804982_A_G_b37
GATA4	ENSG00000136574.17	chr8_11947664_T_C_b38	chr8_11947664_T_C_b38	0.037	NaN	-0.15	-2.1	Liver	T	C	rs6601633	8_11805173_T_C_b37
GATA4	ENSG00000136574.17	chr8_11947871_T_C_b38	chr8_11947871_T_C_b38	0.037	NaN	-0.15	-2.1	Liver	T	C	rs4840599	8_11805380_T_C_b37
GATA4	ENSG00000136574.17	chr8_10699475_T_G_b38	chr8_10699475_T_G_b38	0.038	NaN	0.42	2.1	Liver	T	G	rs6982679	8_10556985_T_G_b37
GATA4	ENSG00000136574.17	chr8_10755415_G_A_b38	chr8_10755415_G_A_b38	0.038	NaN	-0.16	-2.1	Liver	G	A	rs4840514	8_10612925_G_A_b37
GATA4	ENSG00000136574.17	chr8_10883254_C_T_b38	chr8_10883254_C_T_b38	0.038	NaN	-0.23	-2.1	Liver	C	T	rs1430866	8_10740764_C_T_b37
GATA4	ENSG00000136574.17	chr8_10977142_T_G_b38	chr8_10977142_T_G_b38	0.038	NaN	0.32	2.1	Liver	T	G	rs4840528	8_10834652_T_G_b37
GATA4	ENSG00000136574.17	chr8_11795783_G_A_b38	chr8_11795783_G_A_b38	0.038	NaN	-0.15	-2.1	Liver	G	A	rs2686186	8_11653292_G_A_b37
GATA4	ENSG00000136574.17	chr8_11796316_C_T_b38	chr8_11796316_C_T_b38	0.038	NaN	0.15	2.1	Liver	C	T	rs10503424	8_11653825_C_T_b37
GATA4	ENSG00000136574.17	chr8_11802627_C_T_b38	chr8_11802627_C_T_b38	0.038	NaN	-0.7	-2.1	Liver	C	T	rs17524895	8_11660136_C_T_b37
GATA4	ENSG00000136574.17	chr8_12386030_C_T_b38	chr8_12386030_C_T_b38	0.038	NaN	0.24	2.1	Liver	C	T	rs150661644	8_12243539_C_T_b37
GATA4	ENSG00000136574.17	chr8_12650926_G_A_b38	chr8_12650926_G_A_b38	0.038	NaN	0.16	2.1	Liver	G	A	rs3988523	8_12508435_G_A_b37
GATA4	ENSG00000136574.17	chr8_10725693_A_G_b38	chr8_10725693_A_G_b38	0.039	NaN	-0.16	-2.1	Liver	A	G	rs10110624	8_10583203_A_G_b37
GATA4	ENSG00000136574.17	chr8_10801280_T_C_b38	chr8_10801280_T_C_b38	0.039	NaN	-0.19	-2.1	Liver	T	C	rs73208758	8_10658790_T_C_b37
GATA4	ENSG00000136574.17	chr8_10926181_G_A_b38	chr8_10926181_G_A_b38	0.039	NaN	-0.15	-2.1	Liver	G	A	rs11776368	8_10783691_G_A_b37
GATA4	ENSG00000136574.17	chr8_10943294_G_C_b38	chr8_10943294_G_C_b38	0.039	NaN	-0.2	-2.1	Liver	G	C	rs11993591	8_10800804_G_C_b37
GATA4	ENSG00000136574.17	chr8_11460340_A_C_b38	chr8_11460340_A_C_b38	0.039	NaN	-0.71	-2.1	Liver	A	C	rs7015822	8_11317849_A_C_b37
GATA4	ENSG00000136574.17	chr8_11945092_T_C_b38	chr8_11945092_T_C_b38	0.039	NaN	-0.15	-2.1	Liver	T	C	rs12681142	8_11802601_T_C_b37
GATA4	ENSG00000136574.17	chr8_12229612_CTTA_C_b38	chr8_12229612_CTTA_C_b38	0.039	NaN	0.32	2.1	Liver	CTTA	C	rs774491865	8_12087121_CTTA_C_b37
GATA4	ENSG00000136574.17	chr8_12229620_T_G_b38	chr8_12229620_T_G_b38	0.039	NaN	0.32	2.1	Liver	T	G	rs775752546	8_12087129_T_G_b37
GATA4	ENSG00000136574.17	chr8_10742957_G_C_b38	chr8_10742957_G_C_b38	0.04	NaN	-0.16	-2.1	Liver	G	C	rs11250066	8_10600467_G_C_b37
GATA4	ENSG00000136574.17	chr8_10743347_A_T_b38	chr8_10743347_A_T_b38	0.04	NaN	-0.16	-2.1	Liver	A	T	rs7004253	8_10600857_A_T_b37
GATA4	ENSG00000136574.17	chr8_10743771_T_C_b38	chr8_10743771_T_C_b38	0.04	NaN	-0.16	-2.1	Liver	T	C	rs6601514	8_10601281_T_C_b37
GATA4	ENSG00000136574.17	chr8_10745319_T_G_b38	chr8_10745319_T_G_b38	0.04	NaN	-0.16	-2.1	Liver	T	G	rs10094497	8_10602829_T_G_b37
GATA4	ENSG00000136574.17	chr8_10745456_A_C_b38	chr8_10745456_A_C_b38	0.04	NaN	-0.16	-2.1	Liver	A	C	rs10091636	8_10602966_A_C_b37
GATA4	ENSG00000136574.17	chr8_10745505_T_C_b38	chr8_10745505_T_C_b38	0.04	NaN	-0.16	-2.1	Liver	T	C	rs10094732	8_10603015_T_C_b37
GATA4	ENSG00000136574.17	chr8_10771437_T_C_b38	chr8_10771437_T_C_b38	0.04	NaN	-0.15	-2.1	Liver	T	C	rs6601521	8_10628947_T_C_b37
GATA4	ENSG00000136574.17	chr8_10888588_C_T_b38	chr8_10888588_C_T_b38	0.04	NaN	0.42	2.1	Liver	C	T	rs75879591	8_10746098_C_T_b37
GATA4	ENSG00000136574.17	chr8_11878274_CG_C_b38	chr8_11878274_CG_C_b38	0.04	NaN	-0.16	-2.1	Liver	CG	C	rs33968155	8_11735783_CG_C_b37
GATA4	ENSG00000136574.17	chr8_11878430_C_A_b38	chr8_11878430_C_A_b38	0.04	NaN	-0.16	-2.1	Liver	C	A	rs880632	8_11735939_C_A_b37
GATA4	ENSG00000136574.17	chr8_12129614_A_G_b38	chr8_12129614_A_G_b38	0.04	NaN	-0.48	-2.1	Liver	A	G	rs146207920	8_11987123_A_G_b37
GATA4	ENSG00000136574.17	chr8_12524841_C_G_b38	chr8_12524841_C_G_b38	0.04	NaN	0.65	2.1	Liver	C	G	rs190696161	8_12382350_C_G_b37
GATA4	ENSG00000136574.17	chr8_10820045_G_A_b38	chr8_10820045_G_A_b38	0.041	NaN	-0.18	-2.1	Liver	G	A	rs73208782	8_10677555_G_A_b37
GATA4	ENSG00000136574.17	chr8_10828422_C_A_b38	chr8_10828422_C_A_b38	0.041	NaN	-0.18	-2.1	Liver	C	A	rs7817252	8_10685932_C_A_b37
GATA4	ENSG00000136574.17	chr8_10834852_CTT_C_b38	chr8_10834852_CTT_C_b38	0.041	NaN	-0.18	-2.1	Liver	CTT	C	rs138828851	8_10692362_CTT_C_b37
GATA4	ENSG00000136574.17	chr8_10835251_C_A_b38	chr8_10835251_C_A_b38	0.041	NaN	-0.18	-2.1	Liver	C	A	rs77559025	8_10692761_C_A_b37
GATA4	ENSG00000136574.17	chr8_10835613_C_T_b38	chr8_10835613_C_T_b38	0.041	NaN	-0.18	-2.1	Liver	C	T	rs73209913	8_10693123_C_T_b37
GATA4	ENSG00000136574.17	chr8_10931983_C_G_b38	chr8_10931983_C_G_b38	0.041	NaN	-0.14	-2.1	Liver	C	G	rs4841460	8_10789493_C_G_b37
GATA4	ENSG00000136574.17	chr8_11488957_G_A_b38	chr8_11488957_G_A_b38	0.041	NaN	1.1	2.1	Liver	G	A	rs114885347	8_11346466_G_A_b37
GATA4	ENSG00000136574.17	chr8_11557291_G_A_b38	chr8_11557291_G_A_b38	0.041	NaN	1.1	2.1	Liver	G	A	rs7843829	8_11414800_G_A_b37
GATA4	ENSG00000136574.17	chr8_11558494_C_T_b38	chr8_11558494_C_T_b38	0.041	NaN	1.1	2.1	Liver	C	T	rs59268529	8_11416003_C_T_b37
GATA4	ENSG00000136574.17	chr8_11559693_C_G_b38	chr8_11559693_C_G_b38	0.041	NaN	1.1	2.1	Liver	C	G	rs73545865	8_11417202_C_G_b37
GATA4	ENSG00000136574.17	chr8_11690111_A_G_b38	chr8_11690111_A_G_b38	0.041	NaN	-0.16	-2.1	Liver	A	G	rs2898293	8_11547620_A_G_b37
GATA4	ENSG00000136574.17	chr8_11690281_G_C_b38	chr8_11690281_G_C_b38	0.041	NaN	-0.16	-2.1	Liver	G	C	rs2409810	8_11547790_G_C_b37
GATA4	ENSG00000136574.17	chr8_11690462_G_T_b38	chr8_11690462_G_T_b38	0.041	NaN	-0.16	-2.1	Liver	G	T	rs2409811	8_11547971_G_T_b37
GATA4	ENSG00000136574.17	chr8_11945753_C_G_b38	chr8_11945753_C_G_b38	0.041	NaN	-0.15	-2.1	Liver	C	G	rs7014580	8_11803262_C_G_b37
GATA4	ENSG00000136574.17	chr8_10871229_A_G_b38	chr8_10871229_A_G_b38	0.042	NaN	-0.26	-2.1	Liver	A	G	rs77449093	8_10728739_A_G_b37
GATA4	ENSG00000136574.17	chr8_11683172_A_C_b38	chr8_11683172_A_C_b38	0.042	NaN	-0.63	-2.1	Liver	A	C	rs552236690	8_11540681_A_C_b37
GATA4	ENSG00000136574.17	chr8_11782767_C_T_b38	chr8_11782767_C_T_b38	0.042	NaN	1.4	2	Liver	C	T	rs2645451	8_11640276_C_T_b37
GATA4	ENSG00000136574.17	chr8_11795041_C_G_b38	chr8_11795041_C_G_b38	0.042	NaN	-0.15	-2	Liver	C	G	rs2092005	8_11652550_C_G_b37
GATA4	ENSG00000136574.17	chr8_11795148_G_C_b38	chr8_11795148_G_C_b38	0.042	NaN	-0.15	-2	Liver	G	C	rs2103503	8_11652657_G_C_b37
GATA4	ENSG00000136574.17	chr8_11857189_A_T_b38	chr8_11857189_A_T_b38	0.042	NaN	-0.31	-2	Liver	A	T	rs79326726	8_11714698_A_T_b37
GATA4	ENSG00000136574.17	chr8_11864846_G_A_b38	chr8_11864846_G_A_b38	0.042	NaN	0.16	2.1	Liver	G	A	rs1296022	8_11722355_G_A_b37
GATA4	ENSG00000136574.17	chr8_12178039_T_C_b38	chr8_12178039_T_C_b38	0.042	NaN	0.3	2.1	Liver	T	C	rs143088420	8_12035548_T_C_b37
GATA4	ENSG00000136574.17	chr8_12673557_A_G_b38	chr8_12673557_A_G_b38	0.042	NaN	-0.32	-2	Liver	A	G	rs879008026	8_12531066_A_G_b37
GATA4	ENSG00000136574.17	chr8_12673562_A_T_b38	chr8_12673562_A_T_b38	0.042	NaN	-0.32	-2	Liver	A	T	rs878936630	8_12531071_A_T_b37
GATA4	ENSG00000136574.17	chr8_12673567_G_A_b38	chr8_12673567_G_A_b38	0.042	NaN	-0.32	-2	Liver	G	A	rs879077331	8_12531076_G_A_b37
GATA4	ENSG00000136574.17	chr8_10737992_G_C_b38	chr8_10737992_G_C_b38	0.043	NaN	-0.15	-2	Liver	G	C	rs1124010	8_10595502_G_C_b37
GATA4	ENSG00000136574.17	chr8_10866398_G_A_b38	chr8_10866398_G_A_b38	0.043	NaN	-0.15	-2	Liver	G	A	rs11992188	8_10723908_G_A_b37
GATA4	ENSG00000136574.17	chr8_10914179_GC_G_b38	chr8_10914179_GC_G_b38	0.043	NaN	-0.15	-2	Liver	GC	G	rs796501534	8_10771689_GC_G_b37
GATA4	ENSG00000136574.17	chr8_11595995_C_T_b38	chr8_11595995_C_T_b38	0.043	NaN	0.6	2	Liver	C	T	rs12545871	8_11453504_C_T_b37
GATA4	ENSG00000136574.17	chr8_12656102_G_A_b38	chr8_12656102_G_A_b38	0.043	NaN	0.16	2	Liver	G	A	rs62497398	8_12513611_G_A_b37
GATA4	ENSG00000136574.17	chr8_10903001_G_A_b38	chr8_10903001_G_A_b38	0.044	NaN	-0.23	-2	Liver	G	A	rs13248287	8_10760511_G_A_b37
GATA4	ENSG00000136574.17	chr8_10903311_C_A_b38	chr8_10903311_C_A_b38	0.044	NaN	-0.23	-2	Liver	C	A	rs7813037	8_10760821_C_A_b37
GATA4	ENSG00000136574.17	chr8_11170790_C_T_b38	chr8_11170790_C_T_b38	0.044	NaN	0.64	2	Liver	C	T	rs150634723	8_11028299_C_T_b37
GATA4	ENSG00000136574.17	chr8_12007994_T_C_b38	chr8_12007994_T_C_b38	0.044	NaN	0.33	2	Liver	T	C	rs28549051	8_11865503_T_C_b37
GATA4	ENSG00000136574.17	chr8_12203437_T_G_b38	chr8_12203437_T_G_b38	0.044	NaN	0.36	2	Liver	T	G	rs148635417	8_12060946_T_G_b37
GATA4	ENSG00000136574.17	chr8_12382157_C_T_b38	chr8_12382157_C_T_b38	0.044	NaN	0.76	2	Liver	C	T	rs140940978	8_12239666_C_T_b37
GATA4	ENSG00000136574.17	chr8_12653717_G_A_b38	chr8_12653717_G_A_b38	0.044	NaN	-0.17	-2	Liver	G	A	rs76287826	8_12511226_G_A_b37
GATA4	ENSG00000136574.17	chr8_11774042_G_C_b38	chr8_11774042_G_C_b38	0.045	NaN	-0.5	-2	Liver	G	C	rs8191555	8_11631551_G_C_b37
GATA4	ENSG00000136574.17	chr8_11934108_G_C_b38	chr8_11934108_G_C_b38	0.045	NaN	-0.14	-2	Liver	G	C	rs34117651	8_11791617_G_C_b37
GATA4	ENSG00000136574.17	chr8_11949712_T_C_b38	chr8_11949712_T_C_b38	0.045	NaN	-0.14	-2	Liver	T	C	rs7459983	8_11807221_T_C_b37
GATA4	ENSG00000136574.17	chr8_10706187_C_G_b38	chr8_10706187_C_G_b38	0.046	NaN	0.64	2	Liver	C	G	rs577543436	8_10563697_C_G_b37
GATA4	ENSG00000136574.17	chr8_10764125_G_A_b38	chr8_10764125_G_A_b38	0.046	NaN	-0.15	-2	Liver	G	A	rs736668	8_10621635_G_A_b37
GATA4	ENSG00000136574.17	chr8_10764450_C_T_b38	chr8_10764450_C_T_b38	0.046	NaN	-0.15	-2	Liver	C	T	rs733395	8_10621960_C_T_b37
GATA4	ENSG00000136574.17	chr8_10764471_G_A_b38	chr8_10764471_G_A_b38	0.046	NaN	-0.15	-2	Liver	G	A	rs733396	8_10621981_G_A_b37
GATA4	ENSG00000136574.17	chr8_10892694_T_C_b38	chr8_10892694_T_C_b38	0.046	NaN	-0.22	-2	Liver	T	C	rs11784061	8_10750204_T_C_b37
GATA4	ENSG00000136574.17	chr8_11712715_A_G_b38	chr8_11712715_A_G_b38	0.046	NaN	0.25	2	Liver	A	G	rs2409813	8_11570224_A_G_b37
GATA4	ENSG00000136574.17	chr8_12324061_A_C_b38	chr8_12324061_A_C_b38	0.046	NaN	0.21	2	Liver	A	C	rs182486415	8_12181570_A_C_b37
GATA4	ENSG00000136574.17	chr8_12324656_T_C_b38	chr8_12324656_T_C_b38	0.046	NaN	0.21	2	Liver	T	C	rs10081539	8_12182165_T_C_b37
GATA4	ENSG00000136574.17	chr8_12673461_C_T_b38	chr8_12673461_C_T_b38	0.046	NaN	-0.31	-2	Liver	C	T	rs796726479	8_12530970_C_T_b37
GATA4	ENSG00000136574.17	chr8_12673462_A_G_b38	chr8_12673462_A_G_b38	0.046	NaN	-0.31	-2	Liver	A	G	rs796812294	8_12530971_A_G_b37
GATA4	ENSG00000136574.17	chr8_10681931_G_T_b38	chr8_10681931_G_T_b38	0.047	NaN	0.79	2	Liver	G	T	rs59080221	8_10539441_G_T_b37
GATA4	ENSG00000136574.17	chr8_10683455_G_A_b38	chr8_10683455_G_A_b38	0.047	NaN	0.79	2	Liver	G	A	rs73666406	8_10540965_G_A_b37
GATA4	ENSG00000136574.17	chr8_10743233_A_G_b38	chr8_10743233_A_G_b38	0.047	NaN	-0.15	-2	Liver	A	G	rs7004066	8_10600743_A_G_b37
GATA4	ENSG00000136574.17	chr8_10779240_C_T_b38	chr8_10779240_C_T_b38	0.047	NaN	-0.14	-2	Liver	C	T	rs2898248	8_10636750_C_T_b37
GATA4	ENSG00000136574.17	chr8_10818987_T_C_b38	chr8_10818987_T_C_b38	0.047	NaN	-0.17	-2	Liver	T	C	rs17776622	8_10676497_T_C_b37
GATA4	ENSG00000136574.17	chr8_10819988_A_C_b38	chr8_10819988_A_C_b38	0.047	NaN	-0.17	-2	Liver	A	C	rs73208781	8_10677498_A_C_b37
GATA4	ENSG00000136574.17	chr8_10820610_T_C_b38	chr8_10820610_T_C_b38	0.047	NaN	-0.17	-2	Liver	T	C	rs73208785	8_10678120_T_C_b37
GATA4	ENSG00000136574.17	chr8_10944354_A_G_b38	chr8_10944354_A_G_b38	0.047	NaN	-0.2	-2	Liver	A	G	rs11780501	8_10801864_A_G_b37
GATA4	ENSG00000136574.17	chr8_11228813_C_G_b38	chr8_11228813_C_G_b38	0.047	NaN	-0.65	-2	Liver	C	G	rs114785448	8_11086322_C_G_b37
GATA4	ENSG00000136574.17	chr8_11471326_A_G_b38	chr8_11471326_A_G_b38	0.047	NaN	-0.22	-2	Liver	A	G	rs2736326	8_11328835_A_G_b37
GATA4	ENSG00000136574.17	chr8_11776948_C_T_b38	chr8_11776948_C_T_b38	0.047	NaN	0.8	2	Liver	C	T	rs8191591	8_11634457_C_T_b37
GATA4	ENSG00000136574.17	chr8_11791993_G_A_b38	chr8_11791993_G_A_b38	0.047	NaN	-0.14	-2	Liver	G	A	rs2740445	8_11649502_G_A_b37
GATA4	ENSG00000136574.17	chr8_11983507_A_G_b38	chr8_11983507_A_G_b38	0.047	NaN	0.26	2	Liver	A	G	rs7839224	8_11841016_A_G_b37
GATA4	ENSG00000136574.17	chr8_10744299_TG_T_b38	chr8_10744299_TG_T_b38	0.048	NaN	-0.16	-2	Liver	TG	T	rs138448176	8_10601809_TG_T_b37
GATA4	ENSG00000136574.17	chr8_10748838_G_C_b38	chr8_10748838_G_C_b38	0.048	NaN	-0.16	-2	Liver	G	C	rs7014915	8_10606348_G_C_b37
GATA4	ENSG00000136574.17	chr8_10840717_A_T_b38	chr8_10840717_A_T_b38	0.048	NaN	-0.15	-2	Liver	A	T	rs3808604	8_10698227_A_T_b37
GATA4	ENSG00000136574.17	chr8_10889453_TC_T_b38	chr8_10889453_TC_T_b38	0.048	NaN	-0.14	-2	Liver	TC	T	rs35739911	8_10746963_TC_T_b37
GATA4	ENSG00000136574.17	chr8_11916090_C_A_b38	chr8_11916090_C_A_b38	0.048	NaN	0.23	2	Liver	C	A	rs56383707	8_11773599_C_A_b37
GATA4	ENSG00000136574.17	chr8_12673483_A_G_b38	chr8_12673483_A_G_b38	0.048	NaN	-0.3	-2	Liver	A	G	rs796439920	8_12530992_A_G_b37
GATA4	ENSG00000136574.17	chr8_10758439_G_C_b38	chr8_10758439_G_C_b38	0.049	NaN	-0.17	-2	Liver	G	C	rs17711248	8_10615949_G_C_b37
GATA4	ENSG00000136574.17	chr8_10815462_C_A_b38	chr8_10815462_C_A_b38	0.049	NaN	-0.17	-2	Liver	C	A	rs17776427	8_10672972_C_A_b37
GATA4	ENSG00000136574.17	chr8_10817652_C_A_b38	chr8_10817652_C_A_b38	0.049	NaN	-0.17	-2	Liver	C	A	rs17776497	8_10675162_C_A_b37
GATA4	ENSG00000136574.17	chr8_10817949_A_G_b38	chr8_10817949_A_G_b38	0.049	NaN	-0.17	-2	Liver	A	G	rs7845731	8_10675459_A_G_b37
GATA4	ENSG00000136574.17	chr8_10825164_A_C_b38	chr8_10825164_A_C_b38	0.049	NaN	-0.17	-2	Liver	A	C	rs17776946	8_10682674_A_C_b37
GATA4	ENSG00000136574.17	chr8_11409998_G_GC_b38	chr8_11409998_G_GC_b38	0.049	NaN	-0.48	-2	Liver	G	GC	rs201619806	8_11267507_G_GC_b37
GATA4	ENSG00000136574.17	chr8_11474738_A_G_b38	chr8_11474738_A_G_b38	0.049	NaN	-0.23	-2	Liver	A	G	rs2736328	8_11332247_A_G_b37
GATA4	ENSG00000136574.17	chr8_11616371_G_A_b38	chr8_11616371_G_A_b38	0.049	NaN	-0.27	-2	Liver	G	A	rs73531761	8_11473880_G_A_b37
GATA4	ENSG00000136574.17	chr8_11750481_G_A_b38	chr8_11750481_G_A_b38	0.049	NaN	-0.16	-2	Liver	G	A	rs7006733	8_11607990_G_A_b37
GATA4	ENSG00000136574.17	chr8_11848375_G_A_b38	chr8_11848375_G_A_b38	0.049	NaN	-0.43	-2	Liver	G	A	rs113628575	8_11705884_G_A_b37
GATA4	ENSG00000136574.17	chr8_11857739_C_T_b38	chr8_11857739_C_T_b38	0.049	NaN	0.4	2	Liver	C	T	rs74805857	8_11715248_C_T_b37
GATA4	ENSG00000136574.17	chr8_11981730_A_G_b38	chr8_11981730_A_G_b38	0.049	NaN	0.28	2	Liver	A	G	rs10086836	8_11839239_A_G_b37
GATA4	ENSG00000136574.17	chr8_12181634_A_C_b38	chr8_12181634_A_C_b38	0.049	NaN	0.37	2	Liver	A	C	rs375545718	8_12039143_A_C_b37
GATA4	ENSG00000136574.17	chr8_12181639_T_G_b38	chr8_12181639_T_G_b38	0.049	NaN	0.37	2	Liver	T	G	rs368578458	8_12039148_T_G_b37
GATA4	ENSG00000136574.17	chr8_10752071_C_G_b38	chr8_10752071_C_G_b38	0.05	NaN	-0.14	-2	Liver	C	G	rs6601519	8_10609581_C_G_b37
GATA4	ENSG00000136574.17	chr8_11182882_G_A_b38	chr8_11182882_G_A_b38	0.05	NaN	0.52	2	Liver	G	A	rs73530600	8_11040391_G_A_b37
GATA4	ENSG00000136574.17	chr8_11461170_G_C_b38	chr8_11461170_G_C_b38	0.05	NaN	-0.62	-2	Liver	G	C	rs7830361	8_11318679_G_C_b37
GATA4	ENSG00000136574.17	chr8_11496241_G_GT_b38	chr8_11496241_G_GT_b38	0.05	NaN	-0.86	-2	Liver	G	GT	rs138501885	8_11353750_G_GT_b37
GATA4	ENSG00000136574.17	chr8_11749887_G_A_b38	chr8_11749887_G_A_b38	0.05	NaN	-0.14	-2	Liver	G	A	rs3735814	8_11607396_G_A_b37
GATA4	ENSG00000136574.17	chr8_12226985_C_T_b38	chr8_12226985_C_T_b38	0.05	NaN	0.27	2	Liver	C	T	rs145702997	8_12084494_C_T_b37
GATA4	ENSG00000136574.17	chr8_12673531_C_T_b38	chr8_12673531_C_T_b38	0.05	NaN	-0.3	-2	Liver	C	T	rs796545420	8_12531040_C_T_b37
GATA4	ENSG00000136574.17	chr8_12673536_C_T_b38	chr8_12673536_C_T_b38	0.05	NaN	-0.3	-2	Liver	C	T	rs796888565	8_12531045_C_T_b37
GATA4	ENSG00000136574.17	chr8_10864548_T_C_b38	chr8_10864548_T_C_b38	0.051	NaN	-0.14	-2	Liver	T	C	rs2409676	8_10722058_T_C_b37
GATA4	ENSG00000136574.17	chr8_10926982_C_G_b38	chr8_10926982_C_G_b38	0.051	NaN	-0.14	-2	Liver	C	G	rs7843470	8_10784492_C_G_b37
GATA4	ENSG00000136574.17	chr8_11472986_G_T_b38	chr8_11472986_G_T_b38	0.051	NaN	-0.28	-2	Liver	G	T	rs7007575	8_11330495_G_T_b37
GATA4	ENSG00000136574.17	chr8_11614395_G_T_b38	chr8_11614395_G_T_b38	0.051	NaN	0.39	2	Liver	G	T	rs138671609	8_11471904_G_T_b37
GATA4	ENSG00000136574.17	chr8_11748803_T_C_b38	chr8_11748803_T_C_b38	0.051	NaN	-0.17	-2	Liver	T	C	rs3735819	8_11606312_T_C_b37
GATA4	ENSG00000136574.17	chr8_11950067_T_A_b38	chr8_11950067_T_A_b38	0.051	NaN	-0.15	-2	Liver	T	A	rs11250182	8_11807576_T_A_b37
GATA4	ENSG00000136574.17	chr8_11995052_T_G_b38	chr8_11995052_T_G_b38	0.051	NaN	0.24	2	Liver	T	G	rs73542310	8_11852561_T_G_b37
GATA4	ENSG00000136574.17	chr8_12047647_C_G_b38	chr8_12047647_C_G_b38	0.051	NaN	0.45	2	Liver	C	G	rs566967903	8_11905156_C_G_b37
GATA4	ENSG00000136574.17	chr8_12634550_G_T_b38	chr8_12634550_G_T_b38	0.051	NaN	0.78	2	Liver	G	T	rs1633488	8_12492059_G_T_b37
GATA4	ENSG00000136574.17	chr8_10937973_A_G_b38	chr8_10937973_A_G_b38	0.052	NaN	-0.14	-2	Liver	A	G	rs7000594	8_10795483_A_G_b37
GATA4	ENSG00000136574.17	chr8_11660206_C_G_b38	chr8_11660206_C_G_b38	0.052	NaN	0.16	2	Liver	C	G	rs4394350	8_11517715_C_G_b37
GATA4	ENSG00000136574.17	chr8_11962916_G_A_b38	chr8_11962916_G_A_b38	0.052	NaN	-0.13	-2	Liver	G	A	rs4074928	8_11820425_G_A_b37
GATA4	ENSG00000136574.17	chr8_12452512_C_T_b38	chr8_12452512_C_T_b38	0.052	NaN	-0.91	-2	Liver	C	T	rs2954079	8_12310021_C_T_b37
GATA4	ENSG00000136574.17	chr8_12652218_G_A_b38	chr8_12652218_G_A_b38	0.052	NaN	0.15	2	Liver	G	A	rs28528135	8_12509727_G_A_b37
GATA4	ENSG00000136574.17	chr8_12656261_GCA_G_b38	chr8_12656261_GCA_G_b38	0.052	NaN	0.15	2	Liver	GCA	G	rs879852998	8_12513770_GCA_G_b37
GATA4	ENSG00000136574.17	chr8_12656266_A_ACT_b38	chr8_12656266_A_ACT_b38	0.052	NaN	0.15	2	Liver	A	ACT	rs879558535	8_12513775_A_ACT_b37
GATA4	ENSG00000136574.17	chr8_12657319_G_C_b38	chr8_12657319_G_C_b38	0.052	NaN	0.15	2	Liver	G	C	rs28685677	8_12514828_G_C_b37
GATA4	ENSG00000136574.17	chr8_12657733_T_C_b38	chr8_12657733_T_C_b38	0.052	NaN	0.15	2	Liver	T	C	rs62488764	8_12515242_T_C_b37
GATA4	ENSG00000136574.17	chr8_10735555_C_T_b38	chr8_10735555_C_T_b38	0.053	NaN	-0.37	-2	Liver	C	T	rs4841435	8_10593065_C_T_b37
GATA4	ENSG00000136574.17	chr8_11233627_A_G_b38	chr8_11233627_A_G_b38	0.053	NaN	0.68	2	Liver	A	G	rs2736316	8_11091136_A_G_b37
GATA4	ENSG00000136574.17	chr8_11300878_C_A_b38	chr8_11300878_C_A_b38	0.053	NaN	0.14	1.9	Liver	C	A	rs1435279	8_11158387_C_A_b37
GATA4	ENSG00000136574.17	chr8_11945656_A_C_b38	chr8_11945656_A_C_b38	0.053	NaN	-0.37	-1.9	Liver	A	C	rs117521699	8_11803165_A_C_b37
GATA4	ENSG00000136574.17	chr8_12668454_G_A_b38	chr8_12668454_G_A_b38	0.053	NaN	-0.6	-1.9	Liver	G	A	rs147615157	8_12525963_G_A_b37
GATA4	ENSG00000136574.17	chr8_12672400_T_A_b38	chr8_12672400_T_A_b38	0.053	NaN	-0.6	-1.9	Liver	T	A	rs4080510	8_12529909_T_A_b37
GATA4	ENSG00000136574.17	chr8_10989920_G_T_b38	chr8_10989920_G_T_b38	0.054	NaN	0.39	1.9	Liver	G	T	rs75534473	8_10847430_G_T_b37
GATA4	ENSG00000136574.17	chr8_11644148_C_T_b38	chr8_11644148_C_T_b38	0.054	NaN	0.32	1.9	Liver	C	T	rs11774775	8_11501657_C_T_b37
GATA4	ENSG00000136574.17	chr8_11936935_C_T_b38	chr8_11936935_C_T_b38	0.054	NaN	-0.14	-1.9	Liver	C	T	rs7825529	8_11794444_C_T_b37
GATA4	ENSG00000136574.17	chr8_11938076_TTAAA_T_b38	chr8_11938076_TTAAA_T_b38	0.054	NaN	-0.14	-1.9	Liver	TTAAA	T	rs138108930	8_11795585_TTAAA_T_b37
GATA4	ENSG00000136574.17	chr8_11942522_G_A_b38	chr8_11942522_G_A_b38	0.054	NaN	-0.14	-1.9	Liver	G	A	rs11996277	8_11800031_G_A_b37
GATA4	ENSG00000136574.17	chr8_11942725_A_C_b38	chr8_11942725_A_C_b38	0.054	NaN	-0.14	-1.9	Liver	A	C	rs11250178	8_11800234_A_C_b37
GATA4	ENSG00000136574.17	chr8_12634130_T_C_b38	chr8_12634130_T_C_b38	0.054	NaN	-0.16	-1.9	Liver	T	C	rs9772321	8_12491639_T_C_b37
GATA4	ENSG00000136574.17	chr8_12660006_C_T_b38	chr8_12660006_C_T_b38	0.054	NaN	-0.35	-1.9	Liver	C	T	rs13255825	8_12517515_C_T_b37
GATA4	ENSG00000136574.17	chr8_12660008_C_G_b38	chr8_12660008_C_G_b38	0.054	NaN	-0.35	-1.9	Liver	C	G	rs13255837	8_12517517_C_G_b37
GATA4	ENSG00000136574.17	chr8_12662101_G_A_b38	chr8_12662101_G_A_b38	0.054	NaN	-0.35	-1.9	Liver	G	A	rs71520495	8_12519610_G_A_b37
GATA4	ENSG00000136574.17	chr8_10729498_G_C_b38	chr8_10729498_G_C_b38	0.055	NaN	-0.14	-1.9	Liver	G	C	rs6995692	8_10587008_G_C_b37
GATA4	ENSG00000136574.17	chr8_10743234_T_G_b38	chr8_10743234_T_G_b38	0.055	NaN	-0.15	-1.9	Liver	T	G	rs7008161	8_10600744_T_G_b37
GATA4	ENSG00000136574.17	chr8_10763057_G_A_b38	chr8_10763057_G_A_b38	0.055	NaN	-0.14	-1.9	Liver	G	A	rs7826218	8_10620567_G_A_b37
GATA4	ENSG00000136574.17	chr8_10763790_C_T_b38	chr8_10763790_C_T_b38	0.055	NaN	-0.14	-1.9	Liver	C	T	rs736669	8_10621300_C_T_b37
GATA4	ENSG00000136574.17	chr8_10816003_C_T_b38	chr8_10816003_C_T_b38	0.055	NaN	-0.17	-1.9	Liver	C	T	rs12155811	8_10673513_C_T_b37
GATA4	ENSG00000136574.17	chr8_11400346_G_C_b38	chr8_11400346_G_C_b38	0.055	NaN	-0.16	-1.9	Liver	G	C	rs1806282	8_11257855_G_C_b37
GATA4	ENSG00000136574.17	chr8_11669651_T_C_b38	chr8_11669651_T_C_b38	0.055	NaN	-0.45	-1.9	Liver	T	C	rs142629255	8_11527160_T_C_b37
GATA4	ENSG00000136574.17	chr8_11681679_T_G_b38	chr8_11681679_T_G_b38	0.055	NaN	-0.45	-1.9	Liver	T	G	rs139003069	8_11539188_T_G_b37
GATA4	ENSG00000136574.17	chr8_12654599_T_C_b38	chr8_12654599_T_C_b38	0.055	NaN	0.15	1.9	Liver	T	C	rs3988510	8_12512108_T_C_b37
GATA4	ENSG00000136574.17	chr8_10711933_A_T_b38	chr8_10711933_A_T_b38	0.056	NaN	0.47	1.9	Liver	A	T	rs7843903	8_10569443_A_T_b37
GATA4	ENSG00000136574.17	chr8_10760666_C_A_b38	chr8_10760666_C_A_b38	0.056	NaN	-0.14	-1.9	Liver	C	A	rs919555	8_10618176_C_A_b37
GATA4	ENSG00000136574.17	chr8_10944545_G_A_b38	chr8_10944545_G_A_b38	0.056	NaN	-0.14	-1.9	Liver	G	A	rs11783749	8_10802055_G_A_b37
GATA4	ENSG00000136574.17	chr8_11063114_C_T_b38	chr8_11063114_C_T_b38	0.056	NaN	0.47	1.9	Liver	C	T	rs74425460	8_10920624_C_T_b37
GATA4	ENSG00000136574.17	chr8_11349099_A_G_b38	chr8_11349099_A_G_b38	0.056	NaN	0.64	1.9	Liver	A	G	rs73663104	8_11206608_A_G_b37
GATA4	ENSG00000136574.17	chr8_11638576_C_G_b38	chr8_11638576_C_G_b38	0.056	NaN	0.57	1.9	Liver	C	G	rs10094355	8_11496085_C_G_b37
GATA4	ENSG00000136574.17	chr8_11638798_C_G_b38	chr8_11638798_C_G_b38	0.056	NaN	0.57	1.9	Liver	C	G	rs10094630	8_11496307_C_G_b37
GATA4	ENSG00000136574.17	chr8_11640872_G_A_b38	chr8_11640872_G_A_b38	0.056	NaN	0.57	1.9	Liver	G	A	rs10101788	8_11498381_G_A_b37
GATA4	ENSG00000136574.17	chr8_11641011_G_A_b38	chr8_11641011_G_A_b38	0.056	NaN	0.57	1.9	Liver	G	A	rs10101900	8_11498520_G_A_b37
GATA4	ENSG00000136574.17	chr8_11641037_C_T_b38	chr8_11641037_C_T_b38	0.056	NaN	0.57	1.9	Liver	C	T	rs10102714	8_11498546_C_T_b37
GATA4	ENSG00000136574.17	chr8_11707369_TAA_T_b38	chr8_11707369_TAA_T_b38	0.056	NaN	0.66	1.9	Liver	TAA	T	rs146852216	8_11564878_TAA_T_b37
GATA4	ENSG00000136574.17	chr8_11756993_C_T_b38	chr8_11756993_C_T_b38	0.056	NaN	-0.88	-1.9	Liver	C	T	rs3729855	8_11614502_C_T_b37
GATA4	ENSG00000136574.17	chr8_10894964_A_G_b38	chr8_10894964_A_G_b38	0.057	NaN	-0.14	-1.9	Liver	A	G	rs6985767	8_10752474_A_G_b37
GATA4	ENSG00000136574.17	chr8_10925564_G_A_b38	chr8_10925564_G_A_b38	0.057	NaN	-0.14	-1.9	Liver	G	A	rs7837038	8_10783074_G_A_b37
GATA4	ENSG00000136574.17	chr8_11361799_A_T_b38	chr8_11361799_A_T_b38	0.057	NaN	-0.67	-1.9	Liver	A	T	rs2572373	8_11219308_A_T_b37
GATA4	ENSG00000136574.17	chr8_11363237_T_C_b38	chr8_11363237_T_C_b38	0.057	NaN	-0.67	-1.9	Liver	T	C	rs1435272	8_11220746_T_C_b37
GATA4	ENSG00000136574.17	chr8_11365261_A_G_b38	chr8_11365261_A_G_b38	0.057	NaN	-0.67	-1.9	Liver	A	G	rs2736279	8_11222770_A_G_b37
GATA4	ENSG00000136574.17	chr8_11366601_A_G_b38	chr8_11366601_A_G_b38	0.057	NaN	-0.67	-1.9	Liver	A	G	rs920046	8_11224110_A_G_b37
GATA4	ENSG00000136574.17	chr8_11368068_T_G_b38	chr8_11368068_T_G_b38	0.057	NaN	-0.67	-1.9	Liver	T	G	rs2043509	8_11225577_T_G_b37
GATA4	ENSG00000136574.17	chr8_11628512_G_C_b38	chr8_11628512_G_C_b38	0.057	NaN	0.14	1.9	Liver	G	C	rs11250153	8_11486021_G_C_b37
GATA4	ENSG00000136574.17	chr8_11790432_T_G_b38	chr8_11790432_T_G_b38	0.057	NaN	-0.14	-1.9	Liver	T	G	rs2101914	8_11647941_T_G_b37
GATA4	ENSG00000136574.17	chr8_11934016_A_G_b38	chr8_11934016_A_G_b38	0.057	NaN	-0.14	-1.9	Liver	A	G	rs34535807	8_11791525_A_G_b37
GATA4	ENSG00000136574.17	chr8_11939219_A_C_b38	chr8_11939219_A_C_b38	0.057	NaN	-0.14	-1.9	Liver	A	C	rs35391955	8_11796728_A_C_b37
GATA4	ENSG00000136574.17	chr8_11941590_G_A_b38	chr8_11941590_G_A_b38	0.057	NaN	-0.14	-1.9	Liver	G	A	rs11250177	8_11799099_G_A_b37
GATA4	ENSG00000136574.17	chr8_12666227_C_G_b38	chr8_12666227_C_G_b38	0.057	NaN	-0.14	-1.9	Liver	C	G	rs653798	8_12523736_C_G_b37
GATA4	ENSG00000136574.17	chr8_12674913_A_T_b38	chr8_12674913_A_T_b38	0.057	NaN	0.15	1.9	Liver	A	T	rs62488840	8_12532422_A_T_b37
GATA4	ENSG00000136574.17	chr8_10744599_T_C_b38	chr8_10744599_T_C_b38	0.058	NaN	-0.16	-1.9	Liver	T	C	rs720081	8_10602109_T_C_b37
GATA4	ENSG00000136574.17	chr8_10765302_G_A_b38	chr8_10765302_G_A_b38	0.058	NaN	-0.16	-1.9	Liver	G	A	rs12750	8_10622812_G_A_b37
GATA4	ENSG00000136574.17	chr8_10766293_C_G_b38	chr8_10766293_C_G_b38	0.058	NaN	-0.16	-1.9	Liver	C	G	rs891559	8_10623803_C_G_b37
GATA4	ENSG00000136574.17	chr8_10923416_G_T_b38	chr8_10923416_G_T_b38	0.058	NaN	0.36	1.9	Liver	G	T	rs77203678	8_10780926_G_T_b37
GATA4	ENSG00000136574.17	chr8_10985578_A_C_b38	chr8_10985578_A_C_b38	0.058	NaN	0.4	1.9	Liver	A	C	rs73539330	8_10843088_A_C_b37
GATA4	ENSG00000136574.17	chr8_11747621_C_A_b38	chr8_11747621_C_A_b38	0.058	NaN	-0.15	-1.9	Liver	C	A	rs2173117	8_11605130_C_A_b37
GATA4	ENSG00000136574.17	chr8_11753177_C_T_b38	chr8_11753177_C_T_b38	0.058	NaN	0.15	1.9	Liver	C	T	rs11250164	8_11610686_C_T_b37
GATA4	ENSG00000136574.17	chr8_11783153_G_C_b38	chr8_11783153_G_C_b38	0.058	NaN	-0.47	-1.9	Liver	G	C	rs8191640	8_11640662_G_C_b37
GATA4	ENSG00000136574.17	chr8_11787171_C_T_b38	chr8_11787171_C_T_b38	0.058	NaN	-0.56	-1.9	Liver	C	T	rs8191673	8_11644680_C_T_b37
GATA4	ENSG00000136574.17	chr8_11789134_C_T_b38	chr8_11789134_C_T_b38	0.058	NaN	-0.56	-1.9	Liver	C	T	rs371825015	8_11646643_C_T_b37
GATA4	ENSG00000136574.17	chr8_11932990_C_T_b38	chr8_11932990_C_T_b38	0.058	NaN	-0.88	-1.9	Liver	C	T	rs182302107	8_11790499_C_T_b37
GATA4	ENSG00000136574.17	chr8_11933707_A_G_b38	chr8_11933707_A_G_b38	0.058	NaN	-0.14	-1.9	Liver	A	G	rs13261205	8_11791216_A_G_b37
GATA4	ENSG00000136574.17	chr8_10721462_T_C_b38	chr8_10721462_T_C_b38	0.059	NaN	-0.14	-1.9	Liver	T	C	rs13277080	8_10578972_T_C_b37
GATA4	ENSG00000136574.17	chr8_10938962_A_G_b38	chr8_10938962_A_G_b38	0.059	NaN	-0.14	-1.9	Liver	A	G	rs7005884	8_10796472_A_G_b37
GATA4	ENSG00000136574.17	chr8_11394005_G_GT_b38	chr8_11394005_G_GT_b38	0.059	NaN	0.4	1.9	Liver	G	GT	rs34343438	8_11251514_G_GT_b37
GATA4	ENSG00000136574.17	chr8_11759996_C_G_b38	chr8_11759996_C_G_b38	0.059	NaN	-0.15	-1.9	Liver	C	G	rs3203358	8_11617505_C_G_b37
GATA4	ENSG00000136574.17	chr8_11963122_T_C_b38	chr8_11963122_T_C_b38	0.059	NaN	-0.13	-1.9	Liver	T	C	rs4537264	8_11820631_T_C_b37
GATA4	ENSG00000136574.17	chr8_12148057_A_T_b38	chr8_12148057_A_T_b38	0.059	NaN	-0.46	-1.9	Liver	A	T	rs117400653	8_12005566_A_T_b37
GATA4	ENSG00000136574.17	chr8_11395973_T_C_b38	chr8_11395973_T_C_b38	0.06	NaN	0.47	1.9	Liver	T	C	rs79429485	8_11253482_T_C_b37
GATA4	ENSG00000136574.17	chr8_11637121_C_G_b38	chr8_11637121_C_G_b38	0.06	NaN	0.43	1.9	Liver	C	G	rs76163851	8_11494630_C_G_b37
GATA4	ENSG00000136574.17	chr8_11687172_G_C_b38	chr8_11687172_G_C_b38	0.06	NaN	-0.43	-1.9	Liver	G	C	rs7841968	8_11544681_G_C_b37
GATA4	ENSG00000136574.17	chr8_11863571_C_T_b38	chr8_11863571_C_T_b38	0.06	NaN	0.14	1.9	Liver	C	T	rs1293306	8_11721080_C_T_b37
GATA4	ENSG00000136574.17	chr8_11938003_T_C_b38	chr8_11938003_T_C_b38	0.06	NaN	0.54	1.9	Liver	T	C	rs61063163	8_11795512_T_C_b37
GATA4	ENSG00000136574.17	chr8_12225952_C_T_b38	chr8_12225952_C_T_b38	0.06	NaN	0.42	1.9	Liver	C	T	rs879838521	8_12083461_C_T_b37
GATA4	ENSG00000136574.17	chr8_12665579_G_T_b38	chr8_12665579_G_T_b38	0.06	NaN	-0.33	-1.9	Liver	G	T	rs34518545	8_12523088_G_T_b37
GATA4	ENSG00000136574.17	chr8_10724372_A_C_b38	chr8_10724372_A_C_b38	0.061	NaN	-0.15	-1.9	Liver	A	C	rs11250064	8_10581882_A_C_b37
GATA4	ENSG00000136574.17	chr8_10821677_A_G_b38	chr8_10821677_A_G_b38	0.061	NaN	-0.16	-1.9	Liver	A	G	rs73208789	8_10679187_A_G_b37
GATA4	ENSG00000136574.17	chr8_10821989_G_C_b38	chr8_10821989_G_C_b38	0.061	NaN	-0.16	-1.9	Liver	G	C	rs17720365	8_10679499_G_C_b37
GATA4	ENSG00000136574.17	chr8_10822262_AC_A_b38	chr8_10822262_AC_A_b38	0.061	NaN	-0.16	-1.9	Liver	AC	A	rs144477833	8_10679772_AC_A_b37
GATA4	ENSG00000136574.17	chr8_10822515_T_A_b38	chr8_10822515_T_A_b38	0.061	NaN	-0.16	-1.9	Liver	T	A	rs73208790	8_10680025_T_A_b37
GATA4	ENSG00000136574.17	chr8_10822828_T_C_b38	chr8_10822828_T_C_b38	0.061	NaN	-0.16	-1.9	Liver	T	C	rs73208791	8_10680338_T_C_b37
GATA4	ENSG00000136574.17	chr8_10822961_C_T_b38	chr8_10822961_C_T_b38	0.061	NaN	-0.16	-1.9	Liver	C	T	rs73208792	8_10680471_C_T_b37
GATA4	ENSG00000136574.17	chr8_10823275_T_C_b38	chr8_10823275_T_C_b38	0.061	NaN	-0.16	-1.9	Liver	T	C	rs73208793	8_10680785_T_C_b37
GATA4	ENSG00000136574.17	chr8_10823738_C_G_b38	chr8_10823738_C_G_b38	0.061	NaN	-0.16	-1.9	Liver	C	G	rs73208794	8_10681248_C_G_b37
GATA4	ENSG00000136574.17	chr8_10824793_A_T_b38	chr8_10824793_A_T_b38	0.061	NaN	-0.16	-1.9	Liver	A	T	rs73208795	8_10682303_A_T_b37
GATA4	ENSG00000136574.17	chr8_10919836_G_A_b38	chr8_10919836_G_A_b38	0.061	NaN	0.33	1.9	Liver	G	A	rs79441004	8_10777346_G_A_b37
GATA4	ENSG00000136574.17	chr8_10919847_GTTC_G_b38	chr8_10919847_GTTC_G_b38	0.061	NaN	0.33	1.9	Liver	GTTC	G	rs144134678	8_10777357_GTTC_G_b37
GATA4	ENSG00000136574.17	chr8_10919972_A_G_b38	chr8_10919972_A_G_b38	0.061	NaN	0.33	1.9	Liver	A	G	rs73535426	8_10777482_A_G_b37
GATA4	ENSG00000136574.17	chr8_10969127_T_A_b38	chr8_10969127_T_A_b38	0.061	NaN	0.41	1.9	Liver	T	A	rs577398255	8_10826637_T_A_b37
GATA4	ENSG00000136574.17	chr8_11271950_G_A_b38	chr8_11271950_G_A_b38	0.061	NaN	0.83	1.9	Liver	G	A	rs138846543	8_11129459_G_A_b37
GATA4	ENSG00000136574.17	chr8_11886607_C_T_b38	chr8_11886607_C_T_b38	0.061	NaN	-0.16	-1.9	Liver	C	T	rs73546773	8_11744116_C_T_b37
GATA4	ENSG00000136574.17	chr8_11923146_T_A_b38	chr8_11923146_T_A_b38	0.061	NaN	-0.13	-1.9	Liver	T	A	rs11774631	8_11780655_T_A_b37
GATA4	ENSG00000136574.17	chr8_11923714_C_T_b38	chr8_11923714_C_T_b38	0.061	NaN	-0.13	-1.9	Liver	C	T	rs4841629	8_11781223_C_T_b37
GATA4	ENSG00000136574.17	chr8_11924031_A_C_b38	chr8_11924031_A_C_b38	0.061	NaN	-0.13	-1.9	Liver	A	C	rs4840593	8_11781540_A_C_b37
GATA4	ENSG00000136574.17	chr8_11924058_T_C_b38	chr8_11924058_T_C_b38	0.061	NaN	-0.13	-1.9	Liver	T	C	rs4841630	8_11781567_T_C_b37
GATA4	ENSG00000136574.17	chr8_11924488_C_A_b38	chr8_11924488_C_A_b38	0.061	NaN	-0.13	-1.9	Liver	C	A	rs7460153	8_11781997_C_A_b37
GATA4	ENSG00000136574.17	chr8_11925564_C_T_b38	chr8_11925564_C_T_b38	0.061	NaN	-0.13	-1.9	Liver	C	T	rs13268030	8_11783073_C_T_b37
GATA4	ENSG00000136574.17	chr8_11926319_G_A_b38	chr8_11926319_G_A_b38	0.061	NaN	-0.13	-1.9	Liver	G	A	rs28838382	8_11783828_G_A_b37
GATA4	ENSG00000136574.17	chr8_11926818_G_A_b38	chr8_11926818_G_A_b38	0.061	NaN	-0.13	-1.9	Liver	G	A	rs58556886	8_11784327_G_A_b37
GATA4	ENSG00000136574.17	chr8_11926837_ATTGT_A_b38	chr8_11926837_ATTGT_A_b38	0.061	NaN	-0.13	-1.9	Liver	ATTGT	A	rs57625634	8_11784346_ATTGT_A_b37
GATA4	ENSG00000136574.17	chr8_11927020_G_T_b38	chr8_11927020_G_T_b38	0.061	NaN	-0.13	-1.9	Liver	G	T	rs9886639	8_11784529_G_T_b37
GATA4	ENSG00000136574.17	chr8_11927982_T_A_b38	chr8_11927982_T_A_b38	0.061	NaN	-0.13	-1.9	Liver	T	A	rs10112743	8_11785491_T_A_b37
GATA4	ENSG00000136574.17	chr8_11928620_A_G_b38	chr8_11928620_A_G_b38	0.061	NaN	-0.13	-1.9	Liver	A	G	rs12719914	8_11786129_A_G_b37
GATA4	ENSG00000136574.17	chr8_11928746_G_A_b38	chr8_11928746_G_A_b38	0.061	NaN	-0.13	-1.9	Liver	G	A	rs12719915	8_11786255_G_A_b37
GATA4	ENSG00000136574.17	chr8_11929368_GC_G_b38	chr8_11929368_GC_G_b38	0.061	NaN	-0.13	-1.9	Liver	GC	G	rs71539749	8_11786877_GC_G_b37
GATA4	ENSG00000136574.17	chr8_11929384_A_G_b38	chr8_11929384_A_G_b38	0.061	NaN	-0.13	-1.9	Liver	A	G	rs34012738	8_11786893_A_G_b37
GATA4	ENSG00000136574.17	chr8_11929393_A_G_b38	chr8_11929393_A_G_b38	0.061	NaN	-0.13	-1.9	Liver	A	G	rs35890885	8_11786902_A_G_b37
GATA4	ENSG00000136574.17	chr8_11929416_C_T_b38	chr8_11929416_C_T_b38	0.061	NaN	-0.13	-1.9	Liver	C	T	rs36029352	8_11786925_C_T_b37
GATA4	ENSG00000136574.17	chr8_11929423_C_A_b38	chr8_11929423_C_A_b38	0.061	NaN	-0.13	-1.9	Liver	C	A	rs35626932	8_11786932_C_A_b37
GATA4	ENSG00000136574.17	chr8_11929710_T_C_b38	chr8_11929710_T_C_b38	0.061	NaN	-0.13	-1.9	Liver	T	C	rs10092340	8_11787219_T_C_b37
GATA4	ENSG00000136574.17	chr8_11929878_A_C_b38	chr8_11929878_A_C_b38	0.061	NaN	-0.13	-1.9	Liver	A	C	rs10089580	8_11787387_A_C_b37
GATA4	ENSG00000136574.17	chr8_11929886_T_G_b38	chr8_11929886_T_G_b38	0.061	NaN	-0.13	-1.9	Liver	T	G	rs10092605	8_11787395_T_G_b37
GATA4	ENSG00000136574.17	chr8_11929996_A_G_b38	chr8_11929996_A_G_b38	0.061	NaN	-0.13	-1.9	Liver	A	G	rs10089712	8_11787505_A_G_b37
GATA4	ENSG00000136574.17	chr8_11930054_C_T_b38	chr8_11930054_C_T_b38	0.061	NaN	-0.13	-1.9	Liver	C	T	rs10103485	8_11787563_C_T_b37
GATA4	ENSG00000136574.17	chr8_11930063_C_T_b38	chr8_11930063_C_T_b38	0.061	NaN	-0.13	-1.9	Liver	C	T	rs10103489	8_11787572_C_T_b37
GATA4	ENSG00000136574.17	chr8_11930198_T_G_b38	chr8_11930198_T_G_b38	0.061	NaN	-0.13	-1.9	Liver	T	G	rs62493599	8_11787707_T_G_b37
GATA4	ENSG00000136574.17	chr8_11930798_C_T_b38	chr8_11930798_C_T_b38	0.061	NaN	-0.13	-1.9	Liver	C	T	rs62493601	8_11788307_C_T_b37
GATA4	ENSG00000136574.17	chr8_11930986_C_T_b38	chr8_11930986_C_T_b38	0.061	NaN	-0.13	-1.9	Liver	C	T	rs58049869	8_11788495_C_T_b37
GATA4	ENSG00000136574.17	chr8_11931046_AT_A_b38	chr8_11931046_AT_A_b38	0.061	NaN	-0.13	-1.9	Liver	AT	A	rs61641133	8_11788555_AT_A_b37
GATA4	ENSG00000136574.17	chr8_11931154_G_A_b38	chr8_11931154_G_A_b38	0.061	NaN	-0.13	-1.9	Liver	G	A	rs58325983	8_11788663_G_A_b37
GATA4	ENSG00000136574.17	chr8_11931185_T_C_b38	chr8_11931185_T_C_b38	0.061	NaN	-0.13	-1.9	Liver	T	C	rs59423463	8_11788694_T_C_b37
GATA4	ENSG00000136574.17	chr8_11931516_C_A_b38	chr8_11931516_C_A_b38	0.061	NaN	-0.13	-1.9	Liver	C	A	rs60495759	8_11789025_C_A_b37
GATA4	ENSG00000136574.17	chr8_11931518_C_A_b38	chr8_11931518_C_A_b38	0.061	NaN	-0.13	-1.9	Liver	C	A	rs60027424	8_11789027_C_A_b37
GATA4	ENSG00000136574.17	chr8_11931528_G_A_b38	chr8_11931528_G_A_b38	0.061	NaN	-0.13	-1.9	Liver	G	A	rs59178038	8_11789037_G_A_b37
GATA4	ENSG00000136574.17	chr8_11931773_A_G_b38	chr8_11931773_A_G_b38	0.061	NaN	-0.13	-1.9	Liver	A	G	rs59416496	8_11789282_A_G_b37
GATA4	ENSG00000136574.17	chr8_11931788_A_G_b38	chr8_11931788_A_G_b38	0.061	NaN	-0.13	-1.9	Liver	A	G	rs57787180	8_11789297_A_G_b37
GATA4	ENSG00000136574.17	chr8_11932012_T_A_b38	chr8_11932012_T_A_b38	0.061	NaN	-0.13	-1.9	Liver	T	A	rs58202536	8_11789521_T_A_b37
GATA4	ENSG00000136574.17	chr8_11932045_C_G_b38	chr8_11932045_C_G_b38	0.061	NaN	-0.13	-1.9	Liver	C	G	rs57597334	8_11789554_C_G_b37
GATA4	ENSG00000136574.17	chr8_11932155_A_G_b38	chr8_11932155_A_G_b38	0.061	NaN	-0.13	-1.9	Liver	A	G	rs58561844	8_11789664_A_G_b37
GATA4	ENSG00000136574.17	chr8_11932174_C_G_b38	chr8_11932174_C_G_b38	0.061	NaN	-0.13	-1.9	Liver	C	G	rs62493615	8_11789683_C_G_b37
GATA4	ENSG00000136574.17	chr8_11932240_C_A_b38	chr8_11932240_C_A_b38	0.061	NaN	-0.13	-1.9	Liver	C	A	rs76001930	8_11789749_C_A_b37
GATA4	ENSG00000136574.17	chr8_11932259_C_A_b38	chr8_11932259_C_A_b38	0.061	NaN	-0.13	-1.9	Liver	C	A	rs13248956	8_11789768_C_A_b37
GATA4	ENSG00000136574.17	chr8_11932260_A_G_b38	chr8_11932260_A_G_b38	0.061	NaN	-0.13	-1.9	Liver	A	G	rs13250020	8_11789769_A_G_b37
GATA4	ENSG00000136574.17	chr8_11932349_G_C_b38	chr8_11932349_G_C_b38	0.061	NaN	-0.13	-1.9	Liver	G	C	rs9694940	8_11789858_G_C_b37
GATA4	ENSG00000136574.17	chr8_11932354_C_T_b38	chr8_11932354_C_T_b38	0.061	NaN	-0.13	-1.9	Liver	C	T	rs9692662	8_11789863_C_T_b37
GATA4	ENSG00000136574.17	chr8_11932424_C_A_b38	chr8_11932424_C_A_b38	0.061	NaN	-0.13	-1.9	Liver	C	A	rs9692668	8_11789933_C_A_b37
GATA4	ENSG00000136574.17	chr8_11932454_A_G_b38	chr8_11932454_A_G_b38	0.061	NaN	-0.13	-1.9	Liver	A	G	rs9693925	8_11789963_A_G_b37
GATA4	ENSG00000136574.17	chr8_11932559_G_T_b38	chr8_11932559_G_T_b38	0.061	NaN	-0.13	-1.9	Liver	G	T	rs9694967	8_11790068_G_T_b37
GATA4	ENSG00000136574.17	chr8_11932811_G_A_b38	chr8_11932811_G_A_b38	0.061	NaN	-0.13	-1.9	Liver	G	A	rs9692631	8_11790320_G_A_b37
GATA4	ENSG00000136574.17	chr8_11932861_G_A_b38	chr8_11932861_G_A_b38	0.061	NaN	-0.13	-1.9	Liver	G	A	rs35251245	8_11790370_G_A_b37
GATA4	ENSG00000136574.17	chr8_11932902_C_T_b38	chr8_11932902_C_T_b38	0.061	NaN	-0.13	-1.9	Liver	C	T	rs9692716	8_11790411_C_T_b37
GATA4	ENSG00000136574.17	chr8_11933017_C_G_b38	chr8_11933017_C_G_b38	0.061	NaN	-0.13	-1.9	Liver	C	G	rs76311455	8_11790526_C_G_b37
GATA4	ENSG00000136574.17	chr8_11933018_T_C_b38	chr8_11933018_T_C_b38	0.061	NaN	-0.13	-1.9	Liver	T	C	rs80269926	8_11790527_T_C_b37
GATA4	ENSG00000136574.17	chr8_11933060_G_A_b38	chr8_11933060_G_A_b38	0.061	NaN	-0.13	-1.9	Liver	G	A	rs77601743	8_11790569_G_A_b37
GATA4	ENSG00000136574.17	chr8_11933067_C_A_b38	chr8_11933067_C_A_b38	0.061	NaN	-0.13	-1.9	Liver	C	A	rs74724594	8_11790576_C_A_b37
GATA4	ENSG00000136574.17	chr8_11933072_T_C_b38	chr8_11933072_T_C_b38	0.061	NaN	-0.13	-1.9	Liver	T	C	rs77055881	8_11790581_T_C_b37
GATA4	ENSG00000136574.17	chr8_11933255_A_G_b38	chr8_11933255_A_G_b38	0.061	NaN	-0.13	-1.9	Liver	A	G	rs62493617	8_11790764_A_G_b37
GATA4	ENSG00000136574.17	chr8_11933302_C_A_b38	chr8_11933302_C_A_b38	0.061	NaN	-0.13	-1.9	Liver	C	A	rs71518546	8_11790811_C_A_b37
GATA4	ENSG00000136574.17	chr8_11933306_A_C_b38	chr8_11933306_A_C_b38	0.061	NaN	-0.13	-1.9	Liver	A	C	rs71518547	8_11790815_A_C_b37
GATA4	ENSG00000136574.17	chr8_11933829_C_T_b38	chr8_11933829_C_T_b38	0.061	NaN	-0.13	-1.9	Liver	C	T	rs35778860	8_11791338_C_T_b37
GATA4	ENSG00000136574.17	chr8_11933847_C_T_b38	chr8_11933847_C_T_b38	0.061	NaN	-0.13	-1.9	Liver	C	T	rs34465618	8_11791356_C_T_b37
GATA4	ENSG00000136574.17	chr8_11933874_G_T_b38	chr8_11933874_G_T_b38	0.061	NaN	-0.13	-1.9	Liver	G	T	rs34583868	8_11791383_G_T_b37
GATA4	ENSG00000136574.17	chr8_11933953_G_A_b38	chr8_11933953_G_A_b38	0.061	NaN	-0.13	-1.9	Liver	G	A	rs34266352	8_11791462_G_A_b37
GATA4	ENSG00000136574.17	chr8_11934048_A_C_b38	chr8_11934048_A_C_b38	0.061	NaN	-0.13	-1.9	Liver	A	C	rs34419349	8_11791557_A_C_b37
GATA4	ENSG00000136574.17	chr8_11934120_C_T_b38	chr8_11934120_C_T_b38	0.061	NaN	-0.13	-1.9	Liver	C	T	rs35647515	8_11791629_C_T_b37
GATA4	ENSG00000136574.17	chr8_11934144_A_T_b38	chr8_11934144_A_T_b38	0.061	NaN	-0.13	-1.9	Liver	A	T	rs36100659	8_11791653_A_T_b37
GATA4	ENSG00000136574.17	chr8_12170187_C_G_b38	chr8_12170187_C_G_b38	0.061	NaN	0.68	1.9	Liver	C	G	rs532779815	8_12027696_C_G_b37
GATA4	ENSG00000136574.17	chr8_12181731_A_G_b38	chr8_12181731_A_G_b38	0.061	NaN	0.36	1.9	Liver	A	G	rs879555799	8_12039240_A_G_b37
GATA4	ENSG00000136574.17	chr8_10716850_C_A_b38	chr8_10716850_C_A_b38	0.062	NaN	-0.54	-1.9	Liver	C	A	rs117180928	8_10574360_C_A_b37
GATA4	ENSG00000136574.17	chr8_10786249_A_G_b38	chr8_10786249_A_G_b38	0.062	NaN	-0.14	-1.9	Liver	A	G	rs11250075	8_10643759_A_G_b37
GATA4	ENSG00000136574.17	chr8_10883369_T_C_b38	chr8_10883369_T_C_b38	0.062	NaN	-0.4	-1.9	Liver	T	C	rs17152653	8_10740879_T_C_b37
GATA4	ENSG00000136574.17	chr8_10930328_C_T_b38	chr8_10930328_C_T_b38	0.062	NaN	0.29	1.9	Liver	C	T	rs113225536	8_10787838_C_T_b37
GATA4	ENSG00000136574.17	chr8_11642994_A_T_b38	chr8_11642994_A_T_b38	0.062	NaN	0.55	1.9	Liver	A	T	rs10097076	8_11500503_A_T_b37
GATA4	ENSG00000136574.17	chr8_11754280_G_C_b38	chr8_11754280_G_C_b38	0.062	NaN	-0.16	-1.9	Liver	G	C	rs79945119	8_11611789_G_C_b37
GATA4	ENSG00000136574.17	chr8_12178280_G_A_b38	chr8_12178280_G_A_b38	0.062	NaN	0.29	1.9	Liver	G	A	rs71518577	8_12035789_G_A_b37
GATA4	ENSG00000136574.17	chr8_12653179_A_G_b38	chr8_12653179_A_G_b38	0.062	NaN	0.54	1.9	Liver	A	G	rs7004562	8_12510688_A_G_b37
GATA4	ENSG00000136574.17	chr8_12656941_T_A_b38	chr8_12656941_T_A_b38	0.062	NaN	0.54	1.9	Liver	T	A	rs34544852	8_12514450_T_A_b37
GATA4	ENSG00000136574.17	chr8_12658074_G_A_b38	chr8_12658074_G_A_b38	0.062	NaN	0.54	1.9	Liver	G	A	rs61405199	8_12515583_G_A_b37
GATA4	ENSG00000136574.17	chr8_11993436_T_C_b38	chr8_11993436_T_C_b38	0.063	NaN	0.27	1.9	Liver	T	C	rs74747232	8_11850945_T_C_b37
GATA4	ENSG00000136574.17	chr8_10715021_C_A_b38	chr8_10715021_C_A_b38	0.064	NaN	-0.13	-1.9	Liver	C	A	rs4292651	8_10572531_C_A_b37
GATA4	ENSG00000136574.17	chr8_10725013_T_G_b38	chr8_10725013_T_G_b38	0.064	NaN	0.28	1.9	Liver	T	G	rs145522498	8_10582523_T_G_b37
GATA4	ENSG00000136574.17	chr8_10858942_A_T_b38	chr8_10858942_A_T_b38	0.064	NaN	-0.28	-1.9	Liver	A	T	rs73662646	8_10716452_A_T_b37
GATA4	ENSG00000136574.17	chr8_10951587_T_C_b38	chr8_10951587_T_C_b38	0.064	NaN	-0.16	-1.9	Liver	T	C	rs56048959	8_10809097_T_C_b37
GATA4	ENSG00000136574.17	chr8_11236383_T_C_b38	chr8_11236383_T_C_b38	0.064	NaN	0.58	1.9	Liver	T	C	rs2736331	8_11093892_T_C_b37
GATA4	ENSG00000136574.17	chr8_11564818_T_C_b38	chr8_11564818_T_C_b38	0.064	NaN	0.49	1.9	Liver	T	C	rs78453383	8_11422327_T_C_b37
GATA4	ENSG00000136574.17	chr8_11570839_G_A_b38	chr8_11570839_G_A_b38	0.064	NaN	-0.18	-1.9	Liver	G	A	rs4841565	8_11428348_G_A_b37
GATA4	ENSG00000136574.17	chr8_11687331_G_A_b38	chr8_11687331_G_A_b38	0.064	NaN	0.17	1.9	Liver	G	A	rs66566471	8_11544840_G_A_b37
GATA4	ENSG00000136574.17	chr8_11852295_C_T_b38	chr8_11852295_C_T_b38	0.064	NaN	-0.55	-1.9	Liver	C	T	rs3779659	8_11709804_C_T_b37
GATA4	ENSG00000136574.17	chr8_11925527_T_C_b38	chr8_11925527_T_C_b38	0.064	NaN	-0.13	-1.9	Liver	T	C	rs13276433	8_11783036_T_C_b37
GATA4	ENSG00000136574.17	chr8_10735551_C_A_b38	chr8_10735551_C_A_b38	0.065	NaN	-0.34	-1.9	Liver	C	A	rs4840511	8_10593061_C_A_b37
GATA4	ENSG00000136574.17	chr8_11448261_G_C_b38	chr8_11448261_G_C_b38	0.065	NaN	-0.54	-1.9	Liver	G	C	rs117262908	8_11305770_G_C_b37
GATA4	ENSG00000136574.17	chr8_11963140_C_A_b38	chr8_11963140_C_A_b38	0.065	NaN	-0.13	-1.9	Liver	C	A	rs6601638	8_11820649_C_A_b37
GATA4	ENSG00000136574.17	chr8_11963662_G_A_b38	chr8_11963662_G_A_b38	0.065	NaN	-0.13	-1.9	Liver	G	A	rs4240681	8_11821171_G_A_b37
GATA4	ENSG00000136574.17	chr8_12196972_C_T_b38	chr8_12196972_C_T_b38	0.065	NaN	0.54	1.9	Liver	C	T	rs533649752	8_12054481_C_T_b37
GATA4	ENSG00000136574.17	chr8_12660253_G_A_b38	chr8_12660253_G_A_b38	0.065	NaN	0.45	1.9	Liver	G	A	rs112916428	8_12517762_G_A_b37
GATA4	ENSG00000136574.17	chr8_12671797_G_A_b38	chr8_12671797_G_A_b38	0.065	NaN	-0.13	-1.9	Liver	G	A	rs694065	8_12529306_G_A_b37
GATA4	ENSG00000136574.17	chr8_12673669_G_T_b38	chr8_12673669_G_T_b38	0.065	NaN	0.15	1.9	Liver	G	T	rs4831693	8_12531178_G_T_b37
GATA4	ENSG00000136574.17	chr8_12674550_A_G_b38	chr8_12674550_A_G_b38	0.065	NaN	-0.13	-1.9	Liver	A	G	rs680691	8_12532059_A_G_b37
GATA4	ENSG00000136574.17	chr8_10688031_T_G_b38	chr8_10688031_T_G_b38	0.066	NaN	0.51	1.8	Liver	T	G	rs60833323	8_10545541_T_G_b37
GATA4	ENSG00000136574.17	chr8_10689800_T_C_b38	chr8_10689800_T_C_b38	0.066	NaN	0.51	1.8	Liver	T	C	rs75317898	8_10547310_T_C_b37
GATA4	ENSG00000136574.17	chr8_10690673_G_A_b38	chr8_10690673_G_A_b38	0.066	NaN	0.51	1.8	Liver	G	A	rs112873546	8_10548183_G_A_b37
GATA4	ENSG00000136574.17	chr8_10877895_C_T_b38	chr8_10877895_C_T_b38	0.066	NaN	-0.21	-1.9	Liver	C	T	rs34716741	8_10735405_C_T_b37
GATA4	ENSG00000136574.17	chr8_10884549_G_A_b38	chr8_10884549_G_A_b38	0.066	NaN	-0.13	-1.9	Liver	G	A	rs7843666	8_10742059_G_A_b37
GATA4	ENSG00000136574.17	chr8_11236467_C_T_b38	chr8_11236467_C_T_b38	0.066	NaN	0.76	1.8	Liver	C	T	rs117907988	8_11093976_C_T_b37
GATA4	ENSG00000136574.17	chr8_11456690_A_T_b38	chr8_11456690_A_T_b38	0.066	NaN	-0.56	-1.9	Liver	A	T	rs114386862	8_11314199_A_T_b37
GATA4	ENSG00000136574.17	chr8_11754356_A_G_b38	chr8_11754356_A_G_b38	0.066	NaN	-0.14	-1.9	Liver	A	G	rs804281	8_11611865_A_G_b37
GATA4	ENSG00000136574.17	chr8_11934453_C_T_b38	chr8_11934453_C_T_b38	0.066	NaN	-0.13	-1.9	Liver	C	T	rs13269417	8_11791962_C_T_b37
GATA4	ENSG00000136574.17	chr8_11934539_C_G_b38	chr8_11934539_C_G_b38	0.066	NaN	-0.13	-1.9	Liver	C	G	rs7815179	8_11792048_C_G_b37
GATA4	ENSG00000136574.17	chr8_11934553_C_G_b38	chr8_11934553_C_G_b38	0.066	NaN	-0.13	-1.9	Liver	C	G	rs7815186	8_11792062_C_G_b37
GATA4	ENSG00000136574.17	chr8_11934790_C_T_b38	chr8_11934790_C_T_b38	0.066	NaN	-0.13	-1.9	Liver	C	T	rs7815572	8_11792299_C_T_b37
GATA4	ENSG00000136574.17	chr8_11934842_C_A_b38	chr8_11934842_C_A_b38	0.066	NaN	-0.13	-1.9	Liver	C	A	rs7815595	8_11792351_C_A_b37
GATA4	ENSG00000136574.17	chr8_11935026_A_G_b38	chr8_11935026_A_G_b38	0.066	NaN	-0.13	-1.9	Liver	A	G	rs7833685	8_11792535_A_G_b37
GATA4	ENSG00000136574.17	chr8_11935192_C_T_b38	chr8_11935192_C_T_b38	0.066	NaN	-0.13	-1.9	Liver	C	T	rs7816182	8_11792701_C_T_b37
GATA4	ENSG00000136574.17	chr8_11935225_T_C_b38	chr8_11935225_T_C_b38	0.066	NaN	-0.13	-1.9	Liver	T	C	rs10087494	8_11792734_T_C_b37
GATA4	ENSG00000136574.17	chr8_11935249_G_T_b38	chr8_11935249_G_T_b38	0.066	NaN	-0.13	-1.9	Liver	G	T	rs11250175	8_11792758_G_T_b37
GATA4	ENSG00000136574.17	chr8_11935307_A_G_b38	chr8_11935307_A_G_b38	0.066	NaN	-0.13	-1.9	Liver	A	G	rs11250176	8_11792816_A_G_b37
GATA4	ENSG00000136574.17	chr8_11935465_T_C_b38	chr8_11935465_T_C_b38	0.066	NaN	-0.13	-1.9	Liver	T	C	rs13252853	8_11792974_T_C_b37
GATA4	ENSG00000136574.17	chr8_11935469_T_A_b38	chr8_11935469_T_A_b38	0.066	NaN	-0.13	-1.9	Liver	T	A	rs13252854	8_11792978_T_A_b37
GATA4	ENSG00000136574.17	chr8_11935587_C_G_b38	chr8_11935587_C_G_b38	0.066	NaN	-0.13	-1.9	Liver	C	G	rs13279577	8_11793096_C_G_b37
GATA4	ENSG00000136574.17	chr8_11935631_A_G_b38	chr8_11935631_A_G_b38	0.066	NaN	-0.13	-1.9	Liver	A	G	rs10112958	8_11793140_A_G_b37
GATA4	ENSG00000136574.17	chr8_11935669_A_G_b38	chr8_11935669_A_G_b38	0.066	NaN	-0.13	-1.9	Liver	A	G	rs10113042	8_11793178_A_G_b37
GATA4	ENSG00000136574.17	chr8_11935740_A_G_b38	chr8_11935740_A_G_b38	0.066	NaN	-0.13	-1.9	Liver	A	G	rs10113062	8_11793249_A_G_b37
GATA4	ENSG00000136574.17	chr8_11935786_A_G_b38	chr8_11935786_A_G_b38	0.066	NaN	-0.13	-1.9	Liver	A	G	rs10113145	8_11793295_A_G_b37
GATA4	ENSG00000136574.17	chr8_11936020_C_T_b38	chr8_11936020_C_T_b38	0.066	NaN	-0.13	-1.9	Liver	C	T	rs4367597	8_11793529_C_T_b37
GATA4	ENSG00000136574.17	chr8_11936097_G_A_b38	chr8_11936097_G_A_b38	0.066	NaN	-0.13	-1.9	Liver	G	A	rs9329251	8_11793606_G_A_b37
GATA4	ENSG00000136574.17	chr8_11936171_G_A_b38	chr8_11936171_G_A_b38	0.066	NaN	-0.13	-1.9	Liver	G	A	rs10216773	8_11793680_G_A_b37
GATA4	ENSG00000136574.17	chr8_11936416_G_A_b38	chr8_11936416_G_A_b38	0.066	NaN	-0.13	-1.9	Liver	G	A	rs7820338	8_11793925_G_A_b37
GATA4	ENSG00000136574.17	chr8_11936446_C_T_b38	chr8_11936446_C_T_b38	0.066	NaN	-0.13	-1.9	Liver	C	T	rs7821336	8_11793955_C_T_b37
GATA4	ENSG00000136574.17	chr8_11936654_A_G_b38	chr8_11936654_A_G_b38	0.066	NaN	-0.13	-1.9	Liver	A	G	rs7842810	8_11794163_A_G_b37
GATA4	ENSG00000136574.17	chr8_11936770_G_T_b38	chr8_11936770_G_T_b38	0.066	NaN	-0.13	-1.9	Liver	G	T	rs7824267	8_11794279_G_T_b37
GATA4	ENSG00000136574.17	chr8_11936979_T_G_b38	chr8_11936979_T_G_b38	0.066	NaN	-0.13	-1.9	Liver	T	G	rs7812563	8_11794488_T_G_b37
GATA4	ENSG00000136574.17	chr8_11937236_C_A_b38	chr8_11937236_C_A_b38	0.066	NaN	-0.13	-1.9	Liver	C	A	rs35905106	8_11794745_C_A_b37
GATA4	ENSG00000136574.17	chr8_11937305_C_T_b38	chr8_11937305_C_T_b38	0.066	NaN	-0.13	-1.9	Liver	C	T	rs13281077	8_11794814_C_T_b37
GATA4	ENSG00000136574.17	chr8_11937346_C_G_b38	chr8_11937346_C_G_b38	0.066	NaN	-0.13	-1.9	Liver	C	G	rs13281315	8_11794855_C_G_b37
GATA4	ENSG00000136574.17	chr8_11937799_G_A_b38	chr8_11937799_G_A_b38	0.066	NaN	-0.13	-1.9	Liver	G	A	rs6999030	8_11795308_G_A_b37
GATA4	ENSG00000136574.17	chr8_11937826_T_C_b38	chr8_11937826_T_C_b38	0.066	NaN	-0.13	-1.9	Liver	T	C	rs6985792	8_11795335_T_C_b37
GATA4	ENSG00000136574.17	chr8_11937923_T_TTAA_b38	chr8_11937923_T_TTAA_b38	0.066	NaN	-0.13	-1.9	Liver	T	TTAA	rs35799319	8_11795432_T_TTAA_b37
GATA4	ENSG00000136574.17	chr8_11937944_T_TA_b38	chr8_11937944_T_TA_b38	0.066	NaN	-0.13	-1.9	Liver	T	TA	rs36161118	8_11795453_T_TA_b37
GATA4	ENSG00000136574.17	chr8_11937946_T_TAC_b38	chr8_11937946_T_TAC_b38	0.066	NaN	-0.13	-1.9	Liver	T	TAC	rs36140326	8_11795455_T_TAC_b37
GATA4	ENSG00000136574.17	chr8_11938039_A_AT_b38	chr8_11938039_A_AT_b38	0.066	NaN	-0.13	-1.9	Liver	A	AT	rs36182081	8_11795548_A_AT_b37
GATA4	ENSG00000136574.17	chr8_11953748_C_G_b38	chr8_11953748_C_G_b38	0.066	NaN	-0.13	-1.8	Liver	C	G	rs55948700	8_11811257_C_G_b37
GATA4	ENSG00000136574.17	chr8_12673538_G_C_b38	chr8_12673538_G_C_b38	0.066	NaN	-0.29	-1.9	Liver	G	C	rs552878161	8_12531047_G_C_b37
GATA4	ENSG00000136574.17	chr8_10810255_C_A_b38	chr8_10810255_C_A_b38	0.067	NaN	-0.16	-1.8	Liver	C	A	rs9650659	8_10667765_C_A_b37
GATA4	ENSG00000136574.17	chr8_10938661_A_T_b38	chr8_10938661_A_T_b38	0.067	NaN	0.57	1.8	Liver	A	T	rs77944464	8_10796171_A_T_b37
GATA4	ENSG00000136574.17	chr8_10943920_T_C_b38	chr8_10943920_T_C_b38	0.067	NaN	0.57	1.8	Liver	T	C	rs75186719	8_10801430_T_C_b37
GATA4	ENSG00000136574.17	chr8_10985422_G_T_b38	chr8_10985422_G_T_b38	0.067	NaN	0.44	1.8	Liver	G	T	rs75639841	8_10842932_G_T_b37
GATA4	ENSG00000136574.17	chr8_10986183_T_C_b38	chr8_10986183_T_C_b38	0.067	NaN	0.44	1.8	Liver	T	C	rs73662660	8_10843693_T_C_b37
GATA4	ENSG00000136574.17	chr8_11474527_A_C_b38	chr8_11474527_A_C_b38	0.067	NaN	-0.27	-1.8	Liver	A	C	rs2736327	8_11332036_A_C_b37
GATA4	ENSG00000136574.17	chr8_11217887_A_G_b38	chr8_11217887_A_G_b38	0.068	NaN	0.37	1.8	Liver	A	G	rs4841509	8_11075396_A_G_b37
GATA4	ENSG00000136574.17	chr8_11457542_G_A_b38	chr8_11457542_G_A_b38	0.068	NaN	0.65	1.8	Liver	G	A	rs111525314	8_11315051_G_A_b37
GATA4	ENSG00000136574.17	chr8_11713760_T_A_b38	chr8_11713760_T_A_b38	0.068	NaN	-0.5	-1.8	Liver	T	A	rs61265429	8_11571269_T_A_b37
GATA4	ENSG00000136574.17	chr8_11714579_T_C_b38	chr8_11714579_T_C_b38	0.068	NaN	-0.5	-1.8	Liver	T	C	rs10105409	8_11572088_T_C_b37
GATA4	ENSG00000136574.17	chr8_11746480_G_T_b38	chr8_11746480_G_T_b38	0.068	NaN	-0.61	-1.8	Liver	G	T	rs17153710	8_11603989_G_T_b37
GATA4	ENSG00000136574.17	chr8_11938113_TATTG_T_b38	chr8_11938113_TATTG_T_b38	0.068	NaN	-0.13	-1.8	Liver	TATTG	T	rs148077936	8_11795622_TATTG_T_b37
GATA4	ENSG00000136574.17	chr8_11938127_A_G_b38	chr8_11938127_A_G_b38	0.068	NaN	-0.13	-1.8	Liver	A	G	rs7813935	8_11795636_A_G_b37
GATA4	ENSG00000136574.17	chr8_11938130_C_T_b38	chr8_11938130_C_T_b38	0.068	NaN	-0.13	-1.8	Liver	C	T	rs7830734	8_11795639_C_T_b37
GATA4	ENSG00000136574.17	chr8_11938187_A_ATAAT_b38	chr8_11938187_A_ATAAT_b38	0.068	NaN	-0.13	-1.8	Liver	A	ATAAT	rs36168371	8_11795696_A_ATAAT_b37
GATA4	ENSG00000136574.17	chr8_11938514_T_C_b38	chr8_11938514_T_C_b38	0.068	NaN	-0.13	-1.8	Liver	T	C	rs4841638	8_11796023_T_C_b37
GATA4	ENSG00000136574.17	chr8_11938559_A_C_b38	chr8_11938559_A_C_b38	0.068	NaN	-0.13	-1.8	Liver	A	C	rs4840597	8_11796068_A_C_b37
GATA4	ENSG00000136574.17	chr8_11938584_A_T_b38	chr8_11938584_A_T_b38	0.068	NaN	-0.13	-1.8	Liver	A	T	rs4841639	8_11796093_A_T_b37
GATA4	ENSG00000136574.17	chr8_12226720_T_G_b38	chr8_12226720_T_G_b38	0.068	NaN	0.31	1.8	Liver	T	G	rs1457083098	8_12084229_T_G_b37
GATA4	ENSG00000136574.17	chr8_12288369_G_T_b38	chr8_12288369_G_T_b38	0.068	NaN	0.32	1.8	Liver	G	T	rs547648732	8_12145878_G_T_b37
GATA4	ENSG00000136574.17	chr8_12617734_A_G_b38	chr8_12617734_A_G_b38	0.068	NaN	0.49	1.8	Liver	A	G	rs147537648	8_12475243_A_G_b37
GATA4	ENSG00000136574.17	chr8_12659949_C_A_b38	chr8_12659949_C_A_b38	0.068	NaN	0.13	1.8	Liver	C	A	rs661270	8_12517458_C_A_b37
GATA4	ENSG00000136574.17	chr8_12670599_G_A_b38	chr8_12670599_G_A_b38	0.068	NaN	-0.13	-1.8	Liver	G	A	rs631894	8_12528108_G_A_b37
GATA4	ENSG00000136574.17	chr8_11753365_C_T_b38	chr8_11753365_C_T_b38	0.069	NaN	0.15	1.8	Liver	C	T	rs11784764	8_11610874_C_T_b37
GATA4	ENSG00000136574.17	chr8_11753534_G_A_b38	chr8_11753534_G_A_b38	0.069	NaN	-0.15	-1.8	Liver	G	A	rs804283	8_11611043_G_A_b37
GATA4	ENSG00000136574.17	chr8_11849879_CTG_C_b38	chr8_11849879_CTG_C_b38	0.069	NaN	-0.92	-1.8	Liver	CTG	C	rs200923292	8_11707388_CTG_C_b37
GATA4	ENSG00000136574.17	chr8_11850374_C_T_b38	chr8_11850374_C_T_b38	0.069	NaN	-0.92	-1.8	Liver	C	T	rs193198251	8_11707883_C_T_b37
GATA4	ENSG00000136574.17	chr8_11852325_C_T_b38	chr8_11852325_C_T_b38	0.069	NaN	-0.92	-1.8	Liver	C	T	rs112616372	8_11709834_C_T_b37
GATA4	ENSG00000136574.17	chr8_11853644_C_T_b38	chr8_11853644_C_T_b38	0.069	NaN	-0.92	-1.8	Liver	C	T	rs142867128	8_11711153_C_T_b37
GATA4	ENSG00000136574.17	chr8_11854208_G_T_b38	chr8_11854208_G_T_b38	0.069	NaN	-0.92	-1.8	Liver	G	T	rs76215930	8_11711717_G_T_b37
GATA4	ENSG00000136574.17	chr8_11856952_G_A_b38	chr8_11856952_G_A_b38	0.069	NaN	-0.92	-1.8	Liver	G	A	rs115148974	8_11714461_G_A_b37
GATA4	ENSG00000136574.17	chr8_11865326_C_G_b38	chr8_11865326_C_G_b38	0.069	NaN	-0.92	-1.8	Liver	C	G	rs139929933	8_11722835_C_G_b37
GATA4	ENSG00000136574.17	chr8_11943856_C_T_b38	chr8_11943856_C_T_b38	0.069	NaN	0.24	1.8	Liver	C	T	rs73195031	8_11801365_C_T_b37
GATA4	ENSG00000136574.17	chr8_12126591_G_A_b38	chr8_12126591_G_A_b38	0.069	NaN	-0.44	-1.8	Liver	G	A	rs559502491	8_11984100_G_A_b37
GATA4	ENSG00000136574.17	chr8_10721566_A_G_b38	chr8_10721566_A_G_b38	0.07	NaN	-0.13	-1.8	Liver	A	G	rs12547475	8_10579076_A_G_b37
GATA4	ENSG00000136574.17	chr8_10815319_A_G_b38	chr8_10815319_A_G_b38	0.07	NaN	-0.15	-1.8	Liver	A	G	rs17776404	8_10672829_A_G_b37
GATA4	ENSG00000136574.17	chr8_11060903_T_C_b38	chr8_11060903_T_C_b38	0.07	NaN	0.39	1.8	Liver	T	C	rs11997437	8_10918413_T_C_b37
GATA4	ENSG00000136574.17	chr8_11670830_G_C_b38	chr8_11670830_G_C_b38	0.07	NaN	0.18	1.8	Liver	G	C	rs4320509	8_11528339_G_C_b37
GATA4	ENSG00000136574.17	chr8_11745818_A_G_b38	chr8_11745818_A_G_b38	0.07	NaN	-1.3	-1.8	Liver	A	G	rs115284231	8_11603327_A_G_b37
GATA4	ENSG00000136574.17	chr8_11783195_C_T_b38	chr8_11783195_C_T_b38	0.07	NaN	-1.3	-1.8	Liver	C	T	rs8191641	8_11640704_C_T_b37
GATA4	ENSG00000136574.17	chr8_11791560_G_C_b38	chr8_11791560_G_C_b38	0.07	NaN	-0.13	-1.8	Liver	G	C	rs2645446	8_11649069_G_C_b37
GATA4	ENSG00000136574.17	chr8_11791592_A_T_b38	chr8_11791592_A_T_b38	0.07	NaN	-0.13	-1.8	Liver	A	T	rs2686183	8_11649101_A_T_b37
GATA4	ENSG00000136574.17	chr8_11791850_A_G_b38	chr8_11791850_A_G_b38	0.07	NaN	-0.13	-1.8	Liver	A	G	rs2686184	8_11649359_A_G_b37
GATA4	ENSG00000136574.17	chr8_11825821_C_T_b38	chr8_11825821_C_T_b38	0.07	NaN	-1.3	-1.8	Liver	C	T	rs143994470	8_11683330_C_T_b37
GATA4	ENSG00000136574.17	chr8_11826365_G_T_b38	chr8_11826365_G_T_b38	0.07	NaN	-1.3	-1.8	Liver	G	T	rs74977236	8_11683874_G_T_b37
GATA4	ENSG00000136574.17	chr8_11842912_C_T_b38	chr8_11842912_C_T_b38	0.07	NaN	-1.3	-1.8	Liver	C	T	rs139011577	8_11700421_C_T_b37
GATA4	ENSG00000136574.17	chr8_11847146_G_A_b38	chr8_11847146_G_A_b38	0.07	NaN	-1.3	-1.8	Liver	G	A	rs115207582	8_11704655_G_A_b37
GATA4	ENSG00000136574.17	chr8_11848642_G_A_b38	chr8_11848642_G_A_b38	0.07	NaN	-1.3	-1.8	Liver	G	A	rs116738904	8_11706151_G_A_b37
GATA4	ENSG00000136574.17	chr8_11848646_G_C_b38	chr8_11848646_G_C_b38	0.07	NaN	-1.3	-1.8	Liver	G	C	rs114551030	8_11706155_G_C_b37
GATA4	ENSG00000136574.17	chr8_11848888_C_T_b38	chr8_11848888_C_T_b38	0.07	NaN	-1.3	-1.8	Liver	C	T	rs115776626	8_11706397_C_T_b37
GATA4	ENSG00000136574.17	chr8_11850179_G_C_b38	chr8_11850179_G_C_b38	0.07	NaN	-1.3	-1.8	Liver	G	C	rs142507928	8_11707688_G_C_b37
GATA4	ENSG00000136574.17	chr8_11850856_A_T_b38	chr8_11850856_A_T_b38	0.07	NaN	-1.3	-1.8	Liver	A	T	rs116738069	8_11708365_A_T_b37
GATA4	ENSG00000136574.17	chr8_11853929_GACAA_G_b38	chr8_11853929_GACAA_G_b38	0.07	NaN	-1.3	-1.8	Liver	GACAA	G	rs866712322	8_11711438_GACAA_G_b37
GATA4	ENSG00000136574.17	chr8_11854007_G_A_b38	chr8_11854007_G_A_b38	0.07	NaN	-1.3	-1.8	Liver	G	A	rs78631783	8_11711516_G_A_b37
GATA4	ENSG00000136574.17	chr8_11858249_C_T_b38	chr8_11858249_C_T_b38	0.07	NaN	-1.3	-1.8	Liver	C	T	rs114107564	8_11715758_C_T_b37
GATA4	ENSG00000136574.17	chr8_11860484_G_A_b38	chr8_11860484_G_A_b38	0.07	NaN	-1.3	-1.8	Liver	G	A	rs138810156	8_11717993_G_A_b37
GATA4	ENSG00000136574.17	chr8_11900257_C_T_b38	chr8_11900257_C_T_b38	0.07	NaN	0.14	1.8	Liver	C	T	rs28378644	8_11757766_C_T_b37
GATA4	ENSG00000136574.17	chr8_11939671_G_A_b38	chr8_11939671_G_A_b38	0.07	NaN	-0.13	-1.8	Liver	G	A	rs57356272	8_11797180_G_A_b37
GATA4	ENSG00000136574.17	chr8_11940502_C_CA_b38	chr8_11940502_C_CA_b38	0.07	NaN	0.53	1.8	Liver	C	CA	rs145128886	8_11798011_C_CA_b37
GATA4	ENSG00000136574.17	chr8_11942823_C_T_b38	chr8_11942823_C_T_b38	0.07	NaN	-0.13	-1.8	Liver	C	T	rs11250179	8_11800332_C_T_b37
GATA4	ENSG00000136574.17	chr8_11943877_T_C_b38	chr8_11943877_T_C_b38	0.07	NaN	0.53	1.8	Liver	T	C	rs113715510	8_11801386_T_C_b37
GATA4	ENSG00000136574.17	chr8_11944134_T_C_b38	chr8_11944134_T_C_b38	0.07	NaN	0.53	1.8	Liver	T	C	rs74956920	8_11801643_T_C_b37
GATA4	ENSG00000136574.17	chr8_12658903_G_A_b38	chr8_12658903_G_A_b38	0.07	NaN	0.42	1.8	Liver	G	A	rs35784158	8_12516412_G_A_b37
GATA4	ENSG00000136574.17	chr8_10748911_A_C_b38	chr8_10748911_A_C_b38	0.071	NaN	-0.15	-1.8	Liver	A	C	rs6997799	8_10606421_A_C_b37
GATA4	ENSG00000136574.17	chr8_10766261_G_A_b38	chr8_10766261_G_A_b38	0.071	NaN	-0.15	-1.8	Liver	G	A	rs891558	8_10623771_G_A_b37
GATA4	ENSG00000136574.17	chr8_10768823_T_C_b38	chr8_10768823_T_C_b38	0.071	NaN	-0.14	-1.8	Liver	T	C	rs17774023	8_10626333_T_C_b37
GATA4	ENSG00000136574.17	chr8_10851700_G_A_b38	chr8_10851700_G_A_b38	0.071	NaN	-0.25	-1.8	Liver	G	A	rs58075522	8_10709210_G_A_b37
GATA4	ENSG00000136574.17	chr8_10859816_AC_A_b38	chr8_10859816_AC_A_b38	0.071	NaN	-0.48	-1.8	Liver	AC	A	rs149578152	8_10717326_AC_A_b37
GATA4	ENSG00000136574.17	chr8_11316975_G_C_b38	chr8_11316975_G_C_b38	0.071	NaN	0.14	1.8	Liver	G	C	rs11784572	8_11174484_G_C_b37
GATA4	ENSG00000136574.17	chr8_11753165_C_T_b38	chr8_11753165_C_T_b38	0.071	NaN	0.15	1.8	Liver	C	T	rs11784693	8_11610674_C_T_b37
GATA4	ENSG00000136574.17	chr8_11753697_A_G_b38	chr8_11753697_A_G_b38	0.071	NaN	-0.15	-1.8	Liver	A	G	rs810738	8_11611206_A_G_b37
GATA4	ENSG00000136574.17	chr8_11843458_T_A_b38	chr8_11843458_T_A_b38	0.071	NaN	-0.21	-1.8	Liver	T	A	rs73209015	8_11700967_T_A_b37
GATA4	ENSG00000136574.17	chr8_11924908_A_C_b38	chr8_11924908_A_C_b38	0.071	NaN	-0.13	-1.8	Liver	A	C	rs57655799	8_11782417_A_C_b37
GATA4	ENSG00000136574.17	chr8_11924987_T_C_b38	chr8_11924987_T_C_b38	0.071	NaN	-0.13	-1.8	Liver	T	C	rs7464218	8_11782496_T_C_b37
GATA4	ENSG00000136574.17	chr8_12327143_A_G_b38	chr8_12327143_A_G_b38	0.071	NaN	0.2	1.8	Liver	A	G	rs1260121124	8_12184652_A_G_b37
GATA4	ENSG00000136574.17	chr8_12327980_G_A_b38	chr8_12327980_G_A_b38	0.071	NaN	0.2	1.8	Liver	G	A	rs9694029	8_12185489_G_A_b37
GATA4	ENSG00000136574.17	chr8_12328676_A_T_b38	chr8_12328676_A_T_b38	0.071	NaN	0.2	1.8	Liver	A	T	rs191948026	8_12186185_A_T_b37
GATA4	ENSG00000136574.17	chr8_10713981_C_A_b38	chr8_10713981_C_A_b38	0.072	NaN	-0.13	-1.8	Liver	C	A	rs4484649	8_10571491_C_A_b37
GATA4	ENSG00000136574.17	chr8_10728304_A_T_b38	chr8_10728304_A_T_b38	0.072	NaN	-0.13	-1.8	Liver	A	T	rs55871318	8_10585814_A_T_b37
GATA4	ENSG00000136574.17	chr8_11231445_G_C_b38	chr8_11231445_G_C_b38	0.072	NaN	0.28	1.8	Liver	G	C	rs17795345	8_11088954_G_C_b37
GATA4	ENSG00000136574.17	chr8_11785610_C_A_b38	chr8_11785610_C_A_b38	0.072	NaN	-0.47	-1.8	Liver	C	A	rs8191661	8_11643119_C_A_b37
GATA4	ENSG00000136574.17	chr8_11939165_T_C_b38	chr8_11939165_T_C_b38	0.072	NaN	-0.13	-1.8	Liver	T	C	rs60176945	8_11796674_T_C_b37
GATA4	ENSG00000136574.17	chr8_11939166_G_A_b38	chr8_11939166_G_A_b38	0.072	NaN	-0.13	-1.8	Liver	G	A	rs56102998	8_11796675_G_A_b37
GATA4	ENSG00000136574.17	chr8_11940718_G_A_b38	chr8_11940718_G_A_b38	0.072	NaN	-0.13	-1.8	Liver	G	A	rs4841641	8_11798227_G_A_b37
GATA4	ENSG00000136574.17	chr8_11944917_C_T_b38	chr8_11944917_C_T_b38	0.072	NaN	0.14	1.8	Liver	C	T	rs4240678	8_11802426_C_T_b37
GATA4	ENSG00000136574.17	chr8_12319798_C_T_b38	chr8_12319798_C_T_b38	0.072	NaN	0.2	1.8	Liver	C	T	rs142520334	8_12177307_C_T_b37
GATA4	ENSG00000136574.17	chr8_12344294_G_T_b38	chr8_12344294_G_T_b38	0.072	NaN	0.56	1.8	Liver	G	T	rs867368353	8_12201803_G_T_b37
GATA4	ENSG00000136574.17	chr8_12656181_G_C_b38	chr8_12656181_G_C_b38	0.072	NaN	0.14	1.8	Liver	G	C	rs62497399	8_12513690_G_C_b37
GATA4	ENSG00000136574.17	chr8_10719908_A_T_b38	chr8_10719908_A_T_b38	0.073	NaN	-0.13	-1.8	Liver	A	T	rs4493874	8_10577418_A_T_b37
GATA4	ENSG00000136574.17	chr8_10720238_G_A_b38	chr8_10720238_G_A_b38	0.073	NaN	-0.13	-1.8	Liver	G	A	rs7009586	8_10577748_G_A_b37
GATA4	ENSG00000136574.17	chr8_10721562_C_T_b38	chr8_10721562_C_T_b38	0.073	NaN	-0.13	-1.8	Liver	C	T	rs12544976	8_10579072_C_T_b37
GATA4	ENSG00000136574.17	chr8_10770350_G_A_b38	chr8_10770350_G_A_b38	0.073	NaN	-0.13	-1.8	Liver	G	A	rs7826189	8_10627860_G_A_b37
GATA4	ENSG00000136574.17	chr8_11790558_A_G_b38	chr8_11790558_A_G_b38	0.073	NaN	-0.13	-1.8	Liver	A	G	rs2088349	8_11648067_A_G_b37
GATA4	ENSG00000136574.17	chr8_11837141_C_T_b38	chr8_11837141_C_T_b38	0.073	NaN	0.19	1.8	Liver	C	T	rs1296025	8_11694650_C_T_b37
GATA4	ENSG00000136574.17	chr8_11885540_T_A_b38	chr8_11885540_T_A_b38	0.073	NaN	-0.14	-1.8	Liver	T	A	rs11996898	8_11743049_T_A_b37
GATA4	ENSG00000136574.17	chr8_12331485_A_C_b38	chr8_12331485_A_C_b38	0.073	NaN	0.2	1.8	Liver	A	C	rs187893954	8_12188994_A_C_b37
GATA4	ENSG00000136574.17	chr8_12635676_C_T_b38	chr8_12635676_C_T_b38	0.073	NaN	0.14	1.8	Liver	C	T	rs680850	8_12493185_C_T_b37
GATA4	ENSG00000136574.17	chr8_12635729_A_T_b38	chr8_12635729_A_T_b38	0.073	NaN	0.14	1.8	Liver	A	T	rs680931	8_12493238_A_T_b37
GATA4	ENSG00000136574.17	chr8_10782531_T_C_b38	chr8_10782531_T_C_b38	0.074	NaN	-0.13	-1.8	Liver	T	C	rs1821001	8_10640041_T_C_b37
GATA4	ENSG00000136574.17	chr8_10782849_C_T_b38	chr8_10782849_C_T_b38	0.074	NaN	-0.13	-1.8	Liver	C	T	rs10092781	8_10640359_C_T_b37
GATA4	ENSG00000136574.17	chr8_10850999_A_G_b38	chr8_10850999_A_G_b38	0.074	NaN	-0.15	-1.8	Liver	A	G	rs73209922	8_10708509_A_G_b37
GATA4	ENSG00000136574.17	chr8_11253665_C_T_b38	chr8_11253665_C_T_b38	0.074	NaN	-0.29	-1.8	Liver	C	T	rs920051	8_11111174_C_T_b37
GATA4	ENSG00000136574.17	chr8_11254522_G_A_b38	chr8_11254522_G_A_b38	0.074	NaN	-0.29	-1.8	Liver	G	A	rs1865518	8_11112031_G_A_b37
GATA4	ENSG00000136574.17	chr8_11641917_C_A_b38	chr8_11641917_C_A_b38	0.074	NaN	0.46	1.8	Liver	C	A	rs111948526	8_11499426_C_A_b37
GATA4	ENSG00000136574.17	chr8_11797857_C_T_b38	chr8_11797857_C_T_b38	0.074	NaN	-0.13	-1.8	Liver	C	T	rs2645438	8_11655366_C_T_b37
GATA4	ENSG00000136574.17	chr8_12320640_G_A_b38	chr8_12320640_G_A_b38	0.074	NaN	0.72	1.8	Liver	G	A	rs145495861	8_12178149_G_A_b37
GATA4	ENSG00000136574.17	chr8_12672920_A_G_b38	chr8_12672920_A_G_b38	0.074	NaN	-0.43	-1.8	Liver	A	G	rs71520498	8_12530429_A_G_b37
GATA4	ENSG00000136574.17	chr8_10812144_G_C_b38	chr8_10812144_G_C_b38	0.075	NaN	-0.15	-1.8	Liver	G	C	rs10503409	8_10669654_G_C_b37
GATA4	ENSG00000136574.17	chr8_10928432_G_A_b38	chr8_10928432_G_A_b38	0.075	NaN	0.33	1.8	Liver	G	A	rs76178988	8_10785942_G_A_b37
GATA4	ENSG00000136574.17	chr8_11176519_A_G_b38	chr8_11176519_A_G_b38	0.075	NaN	-0.13	-1.8	Liver	A	G	rs7844536	8_11034028_A_G_b37
GATA4	ENSG00000136574.17	chr8_11300950_G_T_b38	chr8_11300950_G_T_b38	0.075	NaN	0.81	1.8	Liver	G	T	rs142236722	8_11158459_G_T_b37
GATA4	ENSG00000136574.17	chr8_11369493_A_C_b38	chr8_11369493_A_C_b38	0.075	NaN	-0.27	-1.8	Liver	A	C	rs75364663	8_11227002_A_C_b37
GATA4	ENSG00000136574.17	chr8_12668383_T_C_b38	chr8_12668383_T_C_b38	0.075	NaN	0.15	1.8	Liver	T	C	rs7460310	8_12525892_T_C_b37
GATA4	ENSG00000136574.17	chr8_12672101_T_C_b38	chr8_12672101_T_C_b38	0.075	NaN	0.15	1.8	Liver	T	C	rs62488838	8_12529610_T_C_b37
GATA4	ENSG00000136574.17	chr8_12674039_T_A_b38	chr8_12674039_T_A_b38	0.075	NaN	-0.13	-1.8	Liver	T	A	rs668020	8_12531548_T_A_b37
GATA4	ENSG00000136574.17	chr8_12674134_C_T_b38	chr8_12674134_C_T_b38	0.075	NaN	0.15	1.8	Liver	C	T	rs6530898	8_12531643_C_T_b37
GATA4	ENSG00000136574.17	chr8_12675002_C_T_b38	chr8_12675002_C_T_b38	0.075	NaN	-0.13	-1.8	Liver	C	T	rs682917	8_12532511_C_T_b37
GATA4	ENSG00000136574.17	chr8_10695891_T_C_b38	chr8_10695891_T_C_b38	0.076	NaN	0.49	1.8	Liver	T	C	rs76928600	8_10553401_T_C_b37
GATA4	ENSG00000136574.17	chr8_10767489_C_A_b38	chr8_10767489_C_A_b38	0.076	NaN	-0.14	-1.8	Liver	C	A	rs7350075	8_10624999_C_A_b37
GATA4	ENSG00000136574.17	chr8_11646939_A_G_b38	chr8_11646939_A_G_b38	0.076	NaN	-0.43	-1.8	Liver	A	G	rs75934023	8_11504448_A_G_b37
GATA4	ENSG00000136574.17	chr8_11934163_C_G_b38	chr8_11934163_C_G_b38	0.076	NaN	-0.13	-1.8	Liver	C	G	rs60341692	8_11791672_C_G_b37
GATA4	ENSG00000136574.17	chr8_11951553_G_A_b38	chr8_11951553_G_A_b38	0.076	NaN	-0.14	-1.8	Liver	G	A	rs62493302	8_11809062_G_A_b37
GATA4	ENSG00000136574.17	chr8_11961300_A_AT_b38	chr8_11961300_A_AT_b38	0.076	NaN	-0.12	-1.8	Liver	A	AT	rs35534786	8_11818809_A_AT_b37
GATA4	ENSG00000136574.17	chr8_10719243_G_A_b38	chr8_10719243_G_A_b38	0.077	NaN	-0.13	-1.8	Liver	G	A	rs4302808	8_10576753_G_A_b37
GATA4	ENSG00000136574.17	chr8_11372380_A_G_b38	chr8_11372380_A_G_b38	0.077	NaN	0.13	1.8	Liver	A	G	rs12549871	8_11229889_A_G_b37
GATA4	ENSG00000136574.17	chr8_11390488_C_T_b38	chr8_11390488_C_T_b38	0.077	NaN	0.49	1.8	Liver	C	T	rs112950001	8_11247997_C_T_b37
GATA4	ENSG00000136574.17	chr8_11789880_C_T_b38	chr8_11789880_C_T_b38	0.077	NaN	0.21	1.8	Liver	C	T	rs71518536	8_11647389_C_T_b37
GATA4	ENSG00000136574.17	chr8_11854885_G_A_b38	chr8_11854885_G_A_b38	0.077	NaN	-0.43	-1.8	Liver	G	A	rs78174313	8_11712394_G_A_b37
GATA4	ENSG00000136574.17	chr8_11855800_C_T_b38	chr8_11855800_C_T_b38	0.077	NaN	-0.43	-1.8	Liver	C	T	rs143750891	8_11713309_C_T_b37
GATA4	ENSG00000136574.17	chr8_11856532_G_C_b38	chr8_11856532_G_C_b38	0.077	NaN	-0.43	-1.8	Liver	G	C	rs151150212	8_11714041_G_C_b37
GATA4	ENSG00000136574.17	chr8_11857048_G_C_b38	chr8_11857048_G_C_b38	0.077	NaN	-0.43	-1.8	Liver	G	C	rs145147919	8_11714557_G_C_b37
GATA4	ENSG00000136574.17	chr8_11857469_G_T_b38	chr8_11857469_G_T_b38	0.077	NaN	-0.43	-1.8	Liver	G	T	rs76893470	8_11714978_G_T_b37
GATA4	ENSG00000136574.17	chr8_11936620_AC_A_b38	chr8_11936620_AC_A_b38	0.077	NaN	-0.13	-1.8	Liver	AC	A	rs34903143	8_11794129_AC_A_b37
GATA4	ENSG00000136574.17	chr8_12180220_G_A_b38	chr8_12180220_G_A_b38	0.077	NaN	0.26	1.8	Liver	G	A	rs78413595	8_12037729_G_A_b37
GATA4	ENSG00000136574.17	chr8_12617534_T_C_b38	chr8_12617534_T_C_b38	0.077	NaN	0.15	1.8	Liver	T	C	rs58859835	8_12475043_T_C_b37
GATA4	ENSG00000136574.17	chr8_12636993_T_A_b38	chr8_12636993_T_A_b38	0.077	NaN	-0.15	-1.8	Liver	T	A	rs13260596	8_12494502_T_A_b37
GATA4	ENSG00000136574.17	chr8_10695783_G_C_b38	chr8_10695783_G_C_b38	0.078	NaN	0.51	1.8	Liver	G	C	rs77234883	8_10553293_G_C_b37
GATA4	ENSG00000136574.17	chr8_11101353_G_C_b38	chr8_11101353_G_C_b38	0.078	NaN	0.43	1.8	Liver	G	C	rs6651507	8_10958863_G_C_b37
GATA4	ENSG00000136574.17	chr8_11666992_G_A_b38	chr8_11666992_G_A_b38	0.078	NaN	-0.21	-1.8	Liver	G	A	rs73201446	8_11524501_G_A_b37
GATA4	ENSG00000136574.17	chr8_12659786_G_T_b38	chr8_12659786_G_T_b38	0.078	NaN	0.15	1.8	Liver	G	T	rs2004923	8_12517295_G_T_b37
GATA4	ENSG00000136574.17	chr8_12662726_C_G_b38	chr8_12662726_C_G_b38	0.078	NaN	0.14	1.8	Liver	C	G	rs62488826	8_12520235_C_G_b37
GATA4	ENSG00000136574.17	chr8_10729289_G_T_b38	chr8_10729289_G_T_b38	0.079	NaN	-0.44	-1.8	Liver	G	T	rs10089739	8_10586799_G_T_b37
GATA4	ENSG00000136574.17	chr8_10885911_C_T_b38	chr8_10885911_C_T_b38	0.079	NaN	-0.13	-1.8	Liver	C	T	rs17778581	8_10743421_C_T_b37
GATA4	ENSG00000136574.17	chr8_11092029_C_G_b38	chr8_11092029_C_G_b38	0.079	NaN	-0.75	-1.8	Liver	C	G	rs28449874	8_10949539_C_G_b37
GATA4	ENSG00000136574.17	chr8_11392337_C_T_b38	chr8_11392337_C_T_b38	0.079	NaN	0.39	1.8	Liver	C	T	rs115135185	8_11249846_C_T_b37
GATA4	ENSG00000136574.17	chr8_11887233_A_G_b38	chr8_11887233_A_G_b38	0.079	NaN	-0.14	-1.8	Liver	A	G	rs77423828	8_11744742_A_G_b37
GATA4	ENSG00000136574.17	chr8_12224511_G_A_b38	chr8_12224511_G_A_b38	0.079	NaN	-0.32	-1.8	Liver	G	A	rs796835655	8_12082020_G_A_b37
GATA4	ENSG00000136574.17	chr8_12393561_G_A_b38	chr8_12393561_G_A_b38	0.079	NaN	0.42	1.8	Liver	G	A	rs60326610	8_12251070_G_A_b37
GATA4	ENSG00000136574.17	chr8_12621990_A_G_b38	chr8_12621990_A_G_b38	0.079	NaN	-0.15	-1.8	Liver	A	G	rs674336	8_12479499_A_G_b37
GATA4	ENSG00000136574.17	chr8_12640827_A_G_b38	chr8_12640827_A_G_b38	0.079	NaN	0.14	1.8	Liver	A	G	rs663899	8_12498336_A_G_b37
GATA4	ENSG00000136574.17	chr8_10699951_A_G_b38	chr8_10699951_A_G_b38	0.08	NaN	0.37	1.8	Liver	A	G	rs75426730	8_10557461_A_G_b37
GATA4	ENSG00000136574.17	chr8_10755508_C_T_b38	chr8_10755508_C_T_b38	0.08	NaN	-0.13	-1.8	Liver	C	T	rs55980139	8_10613018_C_T_b37
GATA4	ENSG00000136574.17	chr8_10817544_T_C_b38	chr8_10817544_T_C_b38	0.08	NaN	0.24	1.8	Liver	T	C	rs7814489	8_10675054_T_C_b37
GATA4	ENSG00000136574.17	chr8_10819950_A_C_b38	chr8_10819950_A_C_b38	0.08	NaN	0.24	1.8	Liver	A	C	rs6990041	8_10677460_A_C_b37
GATA4	ENSG00000136574.17	chr8_10894199_C_T_b38	chr8_10894199_C_T_b38	0.08	NaN	-0.13	-1.8	Liver	C	T	rs1529598	8_10751709_C_T_b37
GATA4	ENSG00000136574.17	chr8_10928560_GC_G_b38	chr8_10928560_GC_G_b38	0.08	NaN	0.3	1.8	Liver	GC	G	rs564220296	8_10786070_GC_G_b37
GATA4	ENSG00000136574.17	chr8_11927571_T_C_b38	chr8_11927571_T_C_b38	0.08	NaN	0.13	1.8	Liver	T	C	rs59897075	8_11785080_T_C_b37
GATA4	ENSG00000136574.17	chr8_11927572_A_G_b38	chr8_11927572_A_G_b38	0.08	NaN	0.13	1.8	Liver	A	G	rs59191504	8_11785081_A_G_b37
GATA4	ENSG00000136574.17	chr8_11929272_G_A_b38	chr8_11929272_G_A_b38	0.08	NaN	-0.13	-1.8	Liver	G	A	rs35890869	8_11786781_G_A_b37
GATA4	ENSG00000136574.17	chr8_11934169_C_T_b38	chr8_11934169_C_T_b38	0.08	NaN	-0.13	-1.8	Liver	C	T	rs35496345	8_11791678_C_T_b37
GATA4	ENSG00000136574.17	chr8_11961656_C_T_b38	chr8_11961656_C_T_b38	0.08	NaN	-0.12	-1.8	Liver	C	T	rs12550278	8_11819165_C_T_b37
GATA4	ENSG00000136574.17	chr8_12013802_A_C_b38	chr8_12013802_A_C_b38	0.08	NaN	0.21	1.8	Liver	A	C	rs111330549	8_11871311_A_C_b37
GATA4	ENSG00000136574.17	chr8_10721477_A_G_b38	chr8_10721477_A_G_b38	0.081	NaN	-0.13	-1.8	Liver	A	G	rs11993807	8_10578987_A_G_b37
GATA4	ENSG00000136574.17	chr8_11038487_TGTA_T_b38	chr8_11038487_TGTA_T_b38	0.081	NaN	-0.24	-1.8	Liver	TGTA	T	rs149527049	8_10895997_TGTA_T_b37
GATA4	ENSG00000136574.17	chr8_11689641_T_C_b38	chr8_11689641_T_C_b38	0.081	NaN	-0.14	-1.8	Liver	T	C	rs2409809	8_11547150_T_C_b37
GATA4	ENSG00000136574.17	chr8_11887438_C_T_b38	chr8_11887438_C_T_b38	0.081	NaN	-0.14	-1.8	Liver	C	T	rs11989090	8_11744947_C_T_b37
GATA4	ENSG00000136574.17	chr8_11887834_C_T_b38	chr8_11887834_C_T_b38	0.081	NaN	-0.14	-1.8	Liver	C	T	rs77229817	8_11745343_C_T_b37
GATA4	ENSG00000136574.17	chr8_11934620_A_G_b38	chr8_11934620_A_G_b38	0.081	NaN	-0.12	-1.8	Liver	A	G	rs7833079	8_11792129_A_G_b37
GATA4	ENSG00000136574.17	chr8_10695996_T_C_b38	chr8_10695996_T_C_b38	0.082	NaN	0.39	1.7	Liver	T	C	rs10086065	8_10553506_T_C_b37
GATA4	ENSG00000136574.17	chr8_10928562_A_T_b38	chr8_10928562_A_T_b38	0.082	NaN	-0.13	-1.8	Liver	A	T	rs12548184	8_10786072_A_T_b37
GATA4	ENSG00000136574.17	chr8_11230185_A_C_b38	chr8_11230185_A_C_b38	0.082	NaN	-0.15	-1.7	Liver	A	C	rs2409750	8_11087694_A_C_b37
GATA4	ENSG00000136574.17	chr8_11778998_A_G_b38	chr8_11778998_A_G_b38	0.082	NaN	-0.53	-1.7	Liver	A	G	rs8191602	8_11636507_A_G_b37
GATA4	ENSG00000136574.17	chr8_11779493_C_T_b38	chr8_11779493_C_T_b38	0.082	NaN	-0.53	-1.7	Liver	C	T	rs8191609	8_11637002_C_T_b37
GATA4	ENSG00000136574.17	chr8_11779767_G_A_b38	chr8_11779767_G_A_b38	0.082	NaN	-0.53	-1.7	Liver	G	A	rs8191613	8_11637276_G_A_b37
GATA4	ENSG00000136574.17	chr8_11780735_A_G_b38	chr8_11780735_A_G_b38	0.082	NaN	-0.53	-1.7	Liver	A	G	rs6601606	8_11638244_A_G_b37
GATA4	ENSG00000136574.17	chr8_11782687_T_G_b38	chr8_11782687_T_G_b38	0.082	NaN	-0.53	-1.7	Liver	T	G	rs8191636	8_11640196_T_G_b37
GATA4	ENSG00000136574.17	chr8_11784315_T_A_b38	chr8_11784315_T_A_b38	0.082	NaN	-0.53	-1.7	Liver	T	A	rs8191652	8_11641824_T_A_b37
GATA4	ENSG00000136574.17	chr8_10698220_A_T_b38	chr8_10698220_A_T_b38	0.083	NaN	0.4	1.7	Liver	A	T	rs11995451	8_10555730_A_T_b37
GATA4	ENSG00000136574.17	chr8_10698224_T_C_b38	chr8_10698224_T_C_b38	0.083	NaN	0.4	1.7	Liver	T	C	rs11996203	8_10555734_T_C_b37
GATA4	ENSG00000136574.17	chr8_10698252_A_G_b38	chr8_10698252_A_G_b38	0.083	NaN	0.4	1.7	Liver	A	G	rs11995470	8_10555762_A_G_b37
GATA4	ENSG00000136574.17	chr8_10699254_T_C_b38	chr8_10699254_T_C_b38	0.083	NaN	0.4	1.7	Liver	T	C	rs7016485	8_10556764_T_C_b37
GATA4	ENSG00000136574.17	chr8_10767736_G_A_b38	chr8_10767736_G_A_b38	0.083	NaN	0.41	1.7	Liver	G	A	rs13271456	8_10625246_G_A_b37
GATA4	ENSG00000136574.17	chr8_10821662_T_C_b38	chr8_10821662_T_C_b38	0.083	NaN	0.23	1.7	Liver	T	C	rs2898244	8_10679172_T_C_b37
GATA4	ENSG00000136574.17	chr8_10953572_C_T_b38	chr8_10953572_C_T_b38	0.083	NaN	-0.2	-1.7	Liver	C	T	rs4623373	8_10811082_C_T_b37
GATA4	ENSG00000136574.17	chr8_11788168_TCA_T_b38	chr8_11788168_TCA_T_b38	0.083	NaN	-0.55	-1.7	Liver	TCA	T	rs796505774	8_11645677_TCA_T_b37
GATA4	ENSG00000136574.17	chr8_11800364_T_G_b38	chr8_11800364_T_G_b38	0.083	NaN	-0.68	-1.7	Liver	T	G	rs117160301	8_11657873_T_G_b37
GATA4	ENSG00000136574.17	chr8_11800368_C_A_b38	chr8_11800368_C_A_b38	0.083	NaN	-0.68	-1.7	Liver	C	A	rs118059476	8_11657877_C_A_b37
GATA4	ENSG00000136574.17	chr8_11946893_G_A_b38	chr8_11946893_G_A_b38	0.083	NaN	0.13	1.7	Liver	G	A	rs35657308	8_11804402_G_A_b37
GATA4	ENSG00000136574.17	chr8_11954697_C_T_b38	chr8_11954697_C_T_b38	0.083	NaN	-0.8	-1.7	Liver	C	T	rs147406237	8_11812206_C_T_b37
GATA4	ENSG00000136574.17	chr8_12415416_G_C_b38	chr8_12415416_G_C_b38	0.083	NaN	-0.25	-1.7	Liver	G	C	rs368988313	8_12272925_G_C_b37
GATA4	ENSG00000136574.17	chr8_12640239_C_T_b38	chr8_12640239_C_T_b38	0.083	NaN	-0.15	-1.7	Liver	C	T	rs12549827	8_12497748_C_T_b37
GATA4	ENSG00000136574.17	chr8_12668724_G_T_b38	chr8_12668724_G_T_b38	0.083	NaN	0.14	1.7	Liver	G	T	rs62488835	8_12526233_G_T_b37
GATA4	ENSG00000136574.17	chr8_11113313_T_G_b38	chr8_11113313_T_G_b38	0.084	NaN	0.38	1.7	Liver	T	G	rs28712616	8_10970823_T_G_b37
GATA4	ENSG00000136574.17	chr8_12135073_C_A_b38	chr8_12135073_C_A_b38	0.084	NaN	0.25	1.7	Liver	C	A	rs9772263	8_11992582_C_A_b37
GATA4	ENSG00000136574.17	chr8_12330397_A_G_b38	chr8_12330397_A_G_b38	0.084	NaN	0.19	1.7	Liver	A	G	rs7009415	8_12187906_A_G_b37
GATA4	ENSG00000136574.17	chr8_10767535_T_C_b38	chr8_10767535_T_C_b38	0.085	NaN	-0.13	-1.7	Liver	T	C	rs7350124	8_10625045_T_C_b37
GATA4	ENSG00000136574.17	chr8_10879851_T_A_b38	chr8_10879851_T_A_b38	0.085	NaN	-0.35	-1.7	Liver	T	A	rs753785	8_10737361_T_A_b37
GATA4	ENSG00000136574.17	chr8_10887771_C_A_b38	chr8_10887771_C_A_b38	0.085	NaN	-0.35	-1.7	Liver	C	A	rs73533552	8_10745281_C_A_b37
GATA4	ENSG00000136574.17	chr8_10900366_G_A_b38	chr8_10900366_G_A_b38	0.085	NaN	-0.35	-1.7	Liver	G	A	rs17152673	8_10757876_G_A_b37
GATA4	ENSG00000136574.17	chr8_10914134_C_G_b38	chr8_10914134_C_G_b38	0.085	NaN	-0.35	-1.7	Liver	C	G	rs11986958	8_10771644_C_G_b37
GATA4	ENSG00000136574.17	chr8_10917652_G_A_b38	chr8_10917652_G_A_b38	0.085	NaN	-0.35	-1.7	Liver	G	A	rs35746279	8_10775162_G_A_b37
GATA4	ENSG00000136574.17	chr8_10938009_G_A_b38	chr8_10938009_G_A_b38	0.085	NaN	-0.35	-1.7	Liver	G	A	rs7017775	8_10795519_G_A_b37
GATA4	ENSG00000136574.17	chr8_10956434_C_G_b38	chr8_10956434_C_G_b38	0.085	NaN	-0.2	-1.7	Liver	C	G	rs73196859	8_10813944_C_G_b37
GATA4	ENSG00000136574.17	chr8_10956845_C_T_b38	chr8_10956845_C_T_b38	0.085	NaN	-0.2	-1.7	Liver	C	T	rs73196861	8_10814355_C_T_b37
GATA4	ENSG00000136574.17	chr8_10957098_G_A_b38	chr8_10957098_G_A_b38	0.085	NaN	-0.2	-1.7	Liver	G	A	rs150301917	8_10814608_G_A_b37
GATA4	ENSG00000136574.17	chr8_10957464_G_A_b38	chr8_10957464_G_A_b38	0.085	NaN	-0.2	-1.7	Liver	G	A	rs56112432	8_10814974_G_A_b37
GATA4	ENSG00000136574.17	chr8_10958823_G_A_b38	chr8_10958823_G_A_b38	0.085	NaN	-0.2	-1.7	Liver	G	A	rs4413733	8_10816333_G_A_b37
GATA4	ENSG00000136574.17	chr8_11762439_C_G_b38	chr8_11762439_C_G_b38	0.085	NaN	0.26	1.7	Liver	C	G	rs17810696	8_11619948_C_G_b37
GATA4	ENSG00000136574.17	chr8_11793200_G_C_b38	chr8_11793200_G_C_b38	0.085	NaN	0.26	1.7	Liver	G	C	rs73207237	8_11650709_G_C_b37
GATA4	ENSG00000136574.17	chr8_11798457_C_CTTT_b38	chr8_11798457_C_CTTT_b38	0.085	NaN	0.26	1.7	Liver	C	CTTT	rs143089803	8_11655966_C_CTTT_b37
GATA4	ENSG00000136574.17	chr8_11934450_T_G_b38	chr8_11934450_T_G_b38	0.085	NaN	0.48	1.7	Liver	T	G	rs7003383	8_11791959_T_G_b37
GATA4	ENSG00000136574.17	chr8_12664048_T_C_b38	chr8_12664048_T_C_b38	0.085	NaN	-0.13	-1.7	Liver	T	C	rs630242	8_12521557_T_C_b37
GATA4	ENSG00000136574.17	chr8_12674861_G_C_b38	chr8_12674861_G_C_b38	0.085	NaN	-0.12	-1.7	Liver	G	C	rs682086	8_12532370_G_C_b37
GATA4	ENSG00000136574.17	chr8_12675371_C_T_b38	chr8_12675371_C_T_b38	0.085	NaN	-0.12	-1.7	Liver	C	T	rs684398	8_12532880_C_T_b37
GATA4	ENSG00000136574.17	chr8_12676043_T_C_b38	chr8_12676043_T_C_b38	0.085	NaN	-0.12	-1.7	Liver	T	C	rs589888	8_12533552_T_C_b37
GATA4	ENSG00000136574.17	chr8_10798781_A_C_b38	chr8_10798781_A_C_b38	0.086	NaN	0.24	1.7	Liver	A	C	rs2898246	8_10656291_A_C_b37
GATA4	ENSG00000136574.17	chr8_10807314_A_C_b38	chr8_10807314_A_C_b38	0.086	NaN	-0.14	-1.7	Liver	A	C	rs117478948	8_10664824_A_C_b37
GATA4	ENSG00000136574.17	chr8_10952556_C_G_b38	chr8_10952556_C_G_b38	0.086	NaN	-0.2	-1.7	Liver	C	G	rs56084964	8_10810066_C_G_b37
GATA4	ENSG00000136574.17	chr8_10954128_T_A_b38	chr8_10954128_T_A_b38	0.086	NaN	-0.2	-1.7	Liver	T	A	rs55968942	8_10811638_T_A_b37
GATA4	ENSG00000136574.17	chr8_10954270_G_T_b38	chr8_10954270_G_T_b38	0.086	NaN	-0.2	-1.7	Liver	G	T	rs56407290	8_10811780_G_T_b37
GATA4	ENSG00000136574.17	chr8_11755454_G_A_b38	chr8_11755454_G_A_b38	0.086	NaN	-0.14	-1.7	Liver	G	A	rs12677897	8_11612963_G_A_b37
GATA4	ENSG00000136574.17	chr8_12226100_T_C_b38	chr8_12226100_T_C_b38	0.086	NaN	0.55	1.7	Liver	T	C	rs373596609	8_12083609_T_C_b37
GATA4	ENSG00000136574.17	chr8_10685497_C_T_b38	chr8_10685497_C_T_b38	0.087	NaN	0.75	1.7	Liver	C	T	rs137938932	8_10543007_C_T_b37
GATA4	ENSG00000136574.17	chr8_10799941_G_A_b38	chr8_10799941_G_A_b38	0.087	NaN	-0.14	-1.7	Liver	G	A	rs78050613	8_10657451_G_A_b37
GATA4	ENSG00000136574.17	chr8_10852689_G_C_b38	chr8_10852689_G_C_b38	0.087	NaN	0.26	1.7	Liver	G	C	rs17152619	8_10710199_G_C_b37
GATA4	ENSG00000136574.17	chr8_10977746_C_G_b38	chr8_10977746_C_G_b38	0.087	NaN	0.27	1.7	Liver	C	G	rs73662658	8_10835256_C_G_b37
GATA4	ENSG00000136574.17	chr8_11958553_A_G_b38	chr8_11958553_A_G_b38	0.087	NaN	-0.12	-1.7	Liver	A	G	rs34175831	8_11816062_A_G_b37
GATA4	ENSG00000136574.17	chr8_12668664_C_A_b38	chr8_12668664_C_A_b38	0.087	NaN	-0.12	-1.7	Liver	C	A	rs602857	8_12526173_C_A_b37
GATA4	ENSG00000136574.17	chr8_12668765_C_A_b38	chr8_12668765_C_A_b38	0.087	NaN	-0.12	-1.7	Liver	C	A	rs603296	8_12526274_C_A_b37
GATA4	ENSG00000136574.17	chr8_12670728_C_T_b38	chr8_12670728_C_T_b38	0.087	NaN	-0.12	-1.7	Liver	C	T	rs623934	8_12528237_C_T_b37
GATA4	ENSG00000136574.17	chr8_10701764_C_T_b38	chr8_10701764_C_T_b38	0.088	NaN	0.42	1.7	Liver	C	T	rs73532631	8_10559274_C_T_b37
GATA4	ENSG00000136574.17	chr8_10991305_G_T_b38	chr8_10991305_G_T_b38	0.088	NaN	-0.19	-1.7	Liver	G	T	rs11996033	8_10848815_G_T_b37
GATA4	ENSG00000136574.17	chr8_11666210_A_G_b38	chr8_11666210_A_G_b38	0.088	NaN	0.14	1.7	Liver	A	G	rs12675515	8_11523719_A_G_b37
GATA4	ENSG00000136574.17	chr8_11770663_C_T_b38	chr8_11770663_C_T_b38	0.088	NaN	0.17	1.7	Liver	C	T	rs2010629	8_11628172_C_T_b37
GATA4	ENSG00000136574.17	chr8_11936540_T_A_b38	chr8_11936540_T_A_b38	0.088	NaN	-0.13	-1.7	Liver	T	A	rs7846248	8_11794049_T_A_b37
GATA4	ENSG00000136574.17	chr8_11936541_A_C_b38	chr8_11936541_A_C_b38	0.088	NaN	-0.13	-1.7	Liver	A	C	rs7842663	8_11794050_A_C_b37
GATA4	ENSG00000136574.17	chr8_11999077_A_G_b38	chr8_11999077_A_G_b38	0.088	NaN	0.24	1.7	Liver	A	G	rs11998415	8_11856586_A_G_b37
GATA4	ENSG00000136574.17	chr8_12051959_C_A_b38	chr8_12051959_C_A_b38	0.088	NaN	0.41	1.7	Liver	C	A	rs543608682	8_11909468_C_A_b37
GATA4	ENSG00000136574.17	chr8_12146012_C_T_b38	chr8_12146012_C_T_b38	0.088	NaN	-0.35	-1.7	Liver	C	T	rs565448063	8_12003521_C_T_b37
GATA4	ENSG00000136574.17	chr8_12421487_C_A_b38	chr8_12421487_C_A_b38	0.088	NaN	-0.44	-1.7	Liver	C	A	rs562971654	8_12278996_C_A_b37
GATA4	ENSG00000136574.17	chr8_12653051_G_C_b38	chr8_12653051_G_C_b38	0.088	NaN	0.14	1.7	Liver	G	C	rs4831322	8_12510560_G_C_b37
GATA4	ENSG00000136574.17	chr8_12656203_A_C_b38	chr8_12656203_A_C_b38	0.088	NaN	0.91	1.7	Liver	A	C	rs636480	8_12513712_A_C_b37
GATA4	ENSG00000136574.17	chr8_12668687_G_A_b38	chr8_12668687_G_A_b38	0.088	NaN	0.14	1.7	Liver	G	A	rs62488833	8_12526196_G_A_b37
GATA4	ENSG00000136574.17	chr8_12668689_C_A_b38	chr8_12668689_C_A_b38	0.088	NaN	0.14	1.7	Liver	C	A	rs62488834	8_12526198_C_A_b37
GATA4	ENSG00000136574.17	chr8_10687212_C_T_b38	chr8_10687212_C_T_b38	0.089	NaN	0.57	1.7	Liver	C	T	rs77867564	8_10544722_C_T_b37
GATA4	ENSG00000136574.17	chr8_10710574_T_C_b38	chr8_10710574_T_C_b38	0.089	NaN	0.62	1.7	Liver	T	C	rs12056525	8_10568084_T_C_b37
GATA4	ENSG00000136574.17	chr8_11101344_C_G_b38	chr8_11101344_C_G_b38	0.089	NaN	0.44	1.7	Liver	C	G	rs6651506	8_10958854_C_G_b37
GATA4	ENSG00000136574.17	chr8_11919395_C_T_b38	chr8_11919395_C_T_b38	0.089	NaN	-0.12	-1.7	Liver	C	T	rs10435719	8_11776904_C_T_b37
GATA4	ENSG00000136574.17	chr8_12642248_G_T_b38	chr8_12642248_G_T_b38	0.089	NaN	0.5	1.7	Liver	G	T	rs563561650	8_12499757_G_T_b37
GATA4	ENSG00000136574.17	chr8_12658623_C_T_b38	chr8_12658623_C_T_b38	0.089	NaN	0.14	1.7	Liver	C	T	rs10112586	8_12516132_C_T_b37
GATA4	ENSG00000136574.17	chr8_10930091_C_T_b38	chr8_10930091_C_T_b38	0.09	NaN	0.56	1.7	Liver	C	T	rs79050742	8_10787601_C_T_b37
GATA4	ENSG00000136574.17	chr8_10932338_T_C_b38	chr8_10932338_T_C_b38	0.09	NaN	0.56	1.7	Liver	T	C	rs76569388	8_10789848_T_C_b37
GATA4	ENSG00000136574.17	chr8_10937071_CCCA_C_b38	chr8_10937071_CCCA_C_b38	0.09	NaN	0.56	1.7	Liver	CCCA	C	rs1318382248	8_10794581_CCCA_C_b37
GATA4	ENSG00000136574.17	chr8_10937286_CT_C_b38	chr8_10937286_CT_C_b38	0.09	NaN	0.56	1.7	Liver	CT	C	rs200119286	8_10794796_CT_C_b37
GATA4	ENSG00000136574.17	chr8_10938668_G_C_b38	chr8_10938668_G_C_b38	0.09	NaN	0.56	1.7	Liver	G	C	rs79591520	8_10796178_G_C_b37
GATA4	ENSG00000136574.17	chr8_10940799_C_T_b38	chr8_10940799_C_T_b38	0.09	NaN	0.56	1.7	Liver	C	T	rs77724127	8_10798309_C_T_b37
GATA4	ENSG00000136574.17	chr8_10941921_GGCT_G_b38	chr8_10941921_GGCT_G_b38	0.09	NaN	0.56	1.7	Liver	GGCT	G	rs5889351	8_10799431_GGCT_G_b37
GATA4	ENSG00000136574.17	chr8_10944270_C_T_b38	chr8_10944270_C_T_b38	0.09	NaN	0.56	1.7	Liver	C	T	rs76613070	8_10801780_C_T_b37
GATA4	ENSG00000136574.17	chr8_10944381_G_A_b38	chr8_10944381_G_A_b38	0.09	NaN	0.56	1.7	Liver	G	A	rs73535493	8_10801891_G_A_b37
GATA4	ENSG00000136574.17	chr8_10950363_A_G_b38	chr8_10950363_A_G_b38	0.09	NaN	-0.16	-1.7	Liver	A	G	rs73196846	8_10807873_A_G_b37
GATA4	ENSG00000136574.17	chr8_10950687_A_G_b38	chr8_10950687_A_G_b38	0.09	NaN	-0.16	-1.7	Liver	A	G	rs55908441	8_10808197_A_G_b37
GATA4	ENSG00000136574.17	chr8_10950809_C_A_b38	chr8_10950809_C_A_b38	0.09	NaN	-0.16	-1.7	Liver	C	A	rs55846140	8_10808319_C_A_b37
GATA4	ENSG00000136574.17	chr8_10950824_AG_A_b38	chr8_10950824_AG_A_b38	0.09	NaN	-0.16	-1.7	Liver	AG	A	rs61115827	8_10808334_AG_A_b37
GATA4	ENSG00000136574.17	chr8_10950850_A_G_b38	chr8_10950850_A_G_b38	0.09	NaN	-0.16	-1.7	Liver	A	G	rs55691304	8_10808360_A_G_b37
GATA4	ENSG00000136574.17	chr8_10951002_G_GA_b38	chr8_10951002_G_GA_b38	0.09	NaN	-0.16	-1.7	Liver	G	GA	rs59372736	8_10808512_G_GA_b37
GATA4	ENSG00000136574.17	chr8_12008145_G_C_b38	chr8_12008145_G_C_b38	0.09	NaN	0.41	1.7	Liver	G	C	rs117823216	8_11865654_G_C_b37
GATA4	ENSG00000136574.17	chr8_12019279_G_A_b38	chr8_12019279_G_A_b38	0.09	NaN	0.41	1.7	Liver	G	A	rs181232625	8_11876788_G_A_b37
GATA4	ENSG00000136574.17	chr8_12030050_T_C_b38	chr8_12030050_T_C_b38	0.09	NaN	0.41	1.7	Liver	T	C	rs140851599	8_11887559_T_C_b37
GATA4	ENSG00000136574.17	chr8_12655131_G_C_b38	chr8_12655131_G_C_b38	0.09	NaN	1.2	1.7	Liver	G	C	rs184864342	8_12512640_G_C_b37
GATA4	ENSG00000136574.17	chr8_12659518_C_G_b38	chr8_12659518_C_G_b38	0.09	NaN	0.14	1.7	Liver	C	G	rs2002368	8_12517027_C_G_b37
GATA4	ENSG00000136574.17	chr8_10721372_C_T_b38	chr8_10721372_C_T_b38	0.091	NaN	-0.13	-1.7	Liver	C	T	rs4841431	8_10578882_C_T_b37
GATA4	ENSG00000136574.17	chr8_10721600_A_G_b38	chr8_10721600_A_G_b38	0.091	NaN	-0.12	-1.7	Liver	A	G	rs12547478	8_10579110_A_G_b37
GATA4	ENSG00000136574.17	chr8_10778655_C_T_b38	chr8_10778655_C_T_b38	0.091	NaN	-0.12	-1.7	Liver	C	T	rs2033369	8_10636165_C_T_b37
GATA4	ENSG00000136574.17	chr8_10944592_G_A_b38	chr8_10944592_G_A_b38	0.091	NaN	-0.16	-1.7	Liver	G	A	rs6988281	8_10802102_G_A_b37
GATA4	ENSG00000136574.17	chr8_11097710_G_C_b38	chr8_11097710_G_C_b38	0.091	NaN	-0.23	-1.7	Liver	G	C	rs192083738	8_10955220_G_C_b37
GATA4	ENSG00000136574.17	chr8_11193502_G_T_b38	chr8_11193502_G_T_b38	0.091	NaN	0.2	1.7	Liver	G	T	rs2409728	8_11051011_G_T_b37
GATA4	ENSG00000136574.17	chr8_11471736_T_G_b38	chr8_11471736_T_G_b38	0.091	NaN	-0.2	-1.7	Liver	T	G	rs2618485	8_11329245_T_G_b37
GATA4	ENSG00000136574.17	chr8_11548343_C_A_b38	chr8_11548343_C_A_b38	0.091	NaN	-0.49	-1.7	Liver	C	A	rs78789099	8_11405852_C_A_b37
GATA4	ENSG00000136574.17	chr8_11618958_A_G_b38	chr8_11618958_A_G_b38	0.091	NaN	0.12	1.7	Liver	A	G	rs936548	8_11476467_A_G_b37
GATA4	ENSG00000136574.17	chr8_11621295_C_T_b38	chr8_11621295_C_T_b38	0.091	NaN	0.12	1.7	Liver	C	T	rs922481	8_11478804_C_T_b37
GATA4	ENSG00000136574.17	chr8_11771250_C_G_b38	chr8_11771250_C_G_b38	0.091	NaN	-0.69	-1.7	Liver	C	G	rs8191530	8_11628759_C_G_b37
GATA4	ENSG00000136574.17	chr8_11886191_A_G_b38	chr8_11886191_A_G_b38	0.091	NaN	-0.14	-1.7	Liver	A	G	rs75701827	8_11743700_A_G_b37
GATA4	ENSG00000136574.17	chr8_11891082_G_A_b38	chr8_11891082_G_A_b38	0.091	NaN	-0.18	-1.7	Liver	G	A	rs61592818	8_11748591_G_A_b37
GATA4	ENSG00000136574.17	chr8_12129150_C_T_b38	chr8_12129150_C_T_b38	0.091	NaN	-0.48	-1.7	Liver	C	T	rs61256223	8_11986659_C_T_b37
GATA4	ENSG00000136574.17	chr8_12132535_G_A_b38	chr8_12132535_G_A_b38	0.091	NaN	-0.48	-1.7	Liver	G	A	rs373078712	8_11990044_G_A_b37
GATA4	ENSG00000136574.17	chr8_12132630_A_C_b38	chr8_12132630_A_C_b38	0.091	NaN	-0.48	-1.7	Liver	A	C	rs148208217	8_11990139_A_C_b37
GATA4	ENSG00000136574.17	chr8_12171780_C_G_b38	chr8_12171780_C_G_b38	0.091	NaN	0.62	1.7	Liver	C	G	rs868106892	8_12029289_C_G_b37
GATA4	ENSG00000136574.17	chr8_12175840_CAA_C_b38	chr8_12175840_CAA_C_b38	0.091	NaN	0.25	1.7	Liver	CAA	C	rs745821330	8_12033349_CAA_C_b37
GATA4	ENSG00000136574.17	chr8_12225944_G_T_b38	chr8_12225944_G_T_b38	0.091	NaN	0.36	1.7	Liver	G	T	rs370211552	8_12083453_G_T_b37
GATA4	ENSG00000136574.17	chr8_12626210_G_C_b38	chr8_12626210_G_C_b38	0.091	NaN	0.82	1.7	Liver	G	C	rs626699	8_12483719_G_C_b37
GATA4	ENSG00000136574.17	chr8_12631400_C_T_b38	chr8_12631400_C_T_b38	0.091	NaN	0.14	1.7	Liver	C	T	rs56209067	8_12488909_C_T_b37
GATA4	ENSG00000136574.17	chr8_12631834_C_T_b38	chr8_12631834_C_T_b38	0.091	NaN	0.14	1.7	Liver	C	T	rs4831311	8_12489343_C_T_b37
GATA4	ENSG00000136574.17	chr8_12633862_C_A_b38	chr8_12633862_C_A_b38	0.091	NaN	0.14	1.7	Liver	C	A	rs79072448	8_12491371_C_A_b37
GATA4	ENSG00000136574.17	chr8_10774986_G_A_b38	chr8_10774986_G_A_b38	0.092	NaN	-0.14	-1.7	Liver	G	A	rs17774398	8_10632496_G_A_b37
GATA4	ENSG00000136574.17	chr8_10778336_T_C_b38	chr8_10778336_T_C_b38	0.092	NaN	-0.14	-1.7	Liver	T	C	rs17774627	8_10635846_T_C_b37
GATA4	ENSG00000136574.17	chr8_10779301_A_T_b38	chr8_10779301_A_T_b38	0.092	NaN	-0.14	-1.7	Liver	A	T	rs56023918	8_10636811_A_T_b37
GATA4	ENSG00000136574.17	chr8_10785148_T_C_b38	chr8_10785148_T_C_b38	0.092	NaN	-0.14	-1.7	Liver	T	C	rs17712981	8_10642658_T_C_b37
GATA4	ENSG00000136574.17	chr8_10788479_C_T_b38	chr8_10788479_C_T_b38	0.092	NaN	-0.14	-1.7	Liver	C	T	rs7002757	8_10645989_C_T_b37
GATA4	ENSG00000136574.17	chr8_10788601_A_G_b38	chr8_10788601_A_G_b38	0.092	NaN	-0.14	-1.7	Liver	A	G	rs6984391	8_10646111_A_G_b37
GATA4	ENSG00000136574.17	chr8_10790546_G_C_b38	chr8_10790546_G_C_b38	0.092	NaN	-0.14	-1.7	Liver	G	C	rs17718772	8_10648056_G_C_b37
GATA4	ENSG00000136574.17	chr8_10794628_T_C_b38	chr8_10794628_T_C_b38	0.092	NaN	-0.14	-1.7	Liver	T	C	rs1106740	8_10652138_T_C_b37
GATA4	ENSG00000136574.17	chr8_10799113_AT_A_b38	chr8_10799113_AT_A_b38	0.092	NaN	-0.14	-1.7	Liver	AT	A	rs60240620	8_10656623_AT_A_b37
GATA4	ENSG00000136574.17	chr8_10799644_G_C_b38	chr8_10799644_G_C_b38	0.092	NaN	-0.14	-1.7	Liver	G	C	rs56109041	8_10657154_G_C_b37
GATA4	ENSG00000136574.17	chr8_10805263_C_A_b38	chr8_10805263_C_A_b38	0.092	NaN	-0.14	-1.7	Liver	C	A	rs56122299	8_10662773_C_A_b37
GATA4	ENSG00000136574.17	chr8_10806415_CTGTT_C_b38	chr8_10806415_CTGTT_C_b38	0.092	NaN	-0.14	-1.7	Liver	CTGTT	C	rs112523436	8_10663925_CTGTT_C_b37
GATA4	ENSG00000136574.17	chr8_10807027_C_T_b38	chr8_10807027_C_T_b38	0.092	NaN	-0.14	-1.7	Liver	C	T	rs73208766	8_10664537_C_T_b37
GATA4	ENSG00000136574.17	chr8_10808337_C_T_b38	chr8_10808337_C_T_b38	0.092	NaN	-0.14	-1.7	Liver	C	T	rs714370	8_10665847_C_T_b37
GATA4	ENSG00000136574.17	chr8_11864537_A_G_b38	chr8_11864537_A_G_b38	0.092	NaN	0.13	1.7	Liver	A	G	rs2645415	8_11722046_A_G_b37
GATA4	ENSG00000136574.17	chr8_12324407_G_C_b38	chr8_12324407_G_C_b38	0.092	NaN	0.5	1.7	Liver	G	C	rs140244505	8_12181916_G_C_b37
GATA4	ENSG00000136574.17	chr8_11249918_CTCT_C_b38	chr8_11249918_CTCT_C_b38	0.093	NaN	0.35	1.7	Liver	CTCT	C	rs141556249	8_11107427_CTCT_C_b37
GATA4	ENSG00000136574.17	chr8_11358027_C_T_b38	chr8_11358027_C_T_b38	0.093	NaN	0.23	1.7	Liver	C	T	rs11778235	8_11215536_C_T_b37
GATA4	ENSG00000136574.17	chr8_11556728_T_C_b38	chr8_11556728_T_C_b38	0.093	NaN	-0.17	-1.7	Liver	T	C	rs2306234	8_11414237_T_C_b37
GATA4	ENSG00000136574.17	chr8_11568604_T_C_b38	chr8_11568604_T_C_b38	0.093	NaN	-0.3	-1.7	Liver	T	C	rs10093314	8_11426113_T_C_b37
GATA4	ENSG00000136574.17	chr8_11569102_CACATAA_C_b38	chr8_11569102_CACATAA_C_b38	0.093	NaN	-0.3	-1.7	Liver	CACATAA	C	rs145673355	8_11426611_CACATAA_C_b37
GATA4	ENSG00000136574.17	chr8_11886256_T_A_b38	chr8_11886256_T_A_b38	0.093	NaN	-0.14	-1.7	Liver	T	A	rs73546771	8_11743765_T_A_b37
GATA4	ENSG00000136574.17	chr8_11933309_A_G_b38	chr8_11933309_A_G_b38	0.093	NaN	-0.12	-1.7	Liver	A	G	rs71518548	8_11790818_A_G_b37
GATA4	ENSG00000136574.17	chr8_12041218_G_C_b38	chr8_12041218_G_C_b38	0.093	NaN	0.35	1.7	Liver	G	C	rs112209303	8_11898727_G_C_b37
GATA4	ENSG00000136574.17	chr8_12182971_C_A_b38	chr8_12182971_C_A_b38	0.093	NaN	-0.46	-1.7	Liver	C	A	rs372463529	8_12040480_C_A_b37
GATA4	ENSG00000136574.17	chr8_10847928_C_T_b38	chr8_10847928_C_T_b38	0.094	NaN	-0.14	-1.7	Liver	C	T	rs17721089	8_10705438_C_T_b37
GATA4	ENSG00000136574.17	chr8_10850214_C_T_b38	chr8_10850214_C_T_b38	0.094	NaN	-0.14	-1.7	Liver	C	T	rs73209921	8_10707724_C_T_b37
GATA4	ENSG00000136574.17	chr8_11063260_G_A_b38	chr8_11063260_G_A_b38	0.094	NaN	-0.61	-1.7	Liver	G	A	rs76870467	8_10920770_G_A_b37
GATA4	ENSG00000136574.17	chr8_11131915_C_G_b38	chr8_11131915_C_G_b38	0.094	NaN	0.37	1.7	Liver	C	G	rs77579681	8_10989425_C_G_b37
GATA4	ENSG00000136574.17	chr8_11616132_A_G_b38	chr8_11616132_A_G_b38	0.094	NaN	-0.19	-1.7	Liver	A	G	rs78038368	8_11473641_A_G_b37
GATA4	ENSG00000136574.17	chr8_11866266_G_A_b38	chr8_11866266_G_A_b38	0.094	NaN	0.13	1.7	Liver	G	A	rs1293309	8_11723775_G_A_b37
GATA4	ENSG00000136574.17	chr8_12495556_A_G_b38	chr8_12495556_A_G_b38	0.094	NaN	0.23	1.7	Liver	A	G	rs370410767	8_12353065_A_G_b37
GATA4	ENSG00000136574.17	chr8_12636756_C_T_b38	chr8_12636756_C_T_b38	0.094	NaN	-0.14	-1.7	Liver	C	T	rs13272288	8_12494265_C_T_b37
GATA4	ENSG00000136574.17	chr8_12663313_G_T_b38	chr8_12663313_G_T_b38	0.094	NaN	0.13	1.7	Liver	G	T	rs55992406	8_12520822_G_T_b37
GATA4	ENSG00000136574.17	chr8_10710914_G_T_b38	chr8_10710914_G_T_b38	0.095	NaN	-0.12	-1.7	Liver	G	T	rs4321966	8_10568424_G_T_b37
GATA4	ENSG00000136574.17	chr8_10726936_G_A_b38	chr8_10726936_G_A_b38	0.095	NaN	-0.12	-1.7	Liver	G	A	rs7018288	8_10584446_G_A_b37
GATA4	ENSG00000136574.17	chr8_10788332_C_G_b38	chr8_10788332_C_G_b38	0.095	NaN	-0.13	-1.7	Liver	C	G	rs6998658	8_10645842_C_G_b37
GATA4	ENSG00000136574.17	chr8_10789007_T_C_b38	chr8_10789007_T_C_b38	0.095	NaN	-0.13	-1.7	Liver	T	C	rs7820237	8_10646517_T_C_b37
GATA4	ENSG00000136574.17	chr8_11936545_C_G_b38	chr8_11936545_C_G_b38	0.095	NaN	-0.31	-1.7	Liver	C	G	rs184385966	8_11794054_C_G_b37
GATA4	ENSG00000136574.17	chr8_12182859_AC_A_b38	chr8_12182859_AC_A_b38	0.095	NaN	-1.1	-1.7	Liver	AC	A	rs1358348187	8_12040368_AC_A_b37
GATA4	ENSG00000136574.17	chr8_10813259_G_A_b38	chr8_10813259_G_A_b38	0.096	NaN	0.21	1.7	Liver	G	A	rs9969476	8_10670769_G_A_b37
GATA4	ENSG00000136574.17	chr8_10843604_A_G_b38	chr8_10843604_A_G_b38	0.096	NaN	0.24	1.7	Liver	A	G	rs7005389	8_10701114_A_G_b37
GATA4	ENSG00000136574.17	chr8_10844878_A_C_b38	chr8_10844878_A_C_b38	0.096	NaN	0.24	1.7	Liver	A	C	rs35873156	8_10702388_A_C_b37
GATA4	ENSG00000136574.17	chr8_10869562_A_G_b38	chr8_10869562_A_G_b38	0.096	NaN	0.24	1.7	Liver	A	G	rs17152632	8_10727072_A_G_b37
GATA4	ENSG00000136574.17	chr8_10870709_T_A_b38	chr8_10870709_T_A_b38	0.096	NaN	0.24	1.7	Liver	T	A	rs6983778	8_10728219_T_A_b37
GATA4	ENSG00000136574.17	chr8_10927989_A_G_b38	chr8_10927989_A_G_b38	0.096	NaN	0.67	1.7	Liver	A	G	rs141666755	8_10785499_A_G_b37
GATA4	ENSG00000136574.17	chr8_10941318_T_C_b38	chr8_10941318_T_C_b38	0.096	NaN	-0.12	-1.7	Liver	T	C	rs11250093	8_10798828_T_C_b37
GATA4	ENSG00000136574.17	chr8_11461705_T_A_b38	chr8_11461705_T_A_b38	0.096	NaN	0.28	1.7	Liver	T	A	rs117781944	8_11319214_T_A_b37
GATA4	ENSG00000136574.17	chr8_11831499_CTCT_C_b38	chr8_11831499_CTCT_C_b38	0.096	NaN	-0.51	-1.7	Liver	CTCT	C	rs139572326	8_11689008_CTCT_C_b37
GATA4	ENSG00000136574.17	chr8_12627739_A_G_b38	chr8_12627739_A_G_b38	0.096	NaN	0.13	1.7	Liver	A	G	rs56862842	8_12485248_A_G_b37
GATA4	ENSG00000136574.17	chr8_10691391_A_G_b38	chr8_10691391_A_G_b38	0.097	NaN	0.51	1.7	Liver	A	G	rs61153250	8_10548901_A_G_b37
GATA4	ENSG00000136574.17	chr8_10693066_C_T_b38	chr8_10693066_C_T_b38	0.097	NaN	0.51	1.7	Liver	C	T	rs11991335	8_10550576_C_T_b37
GATA4	ENSG00000136574.17	chr8_10693243_C_A_b38	chr8_10693243_C_A_b38	0.097	NaN	0.51	1.7	Liver	C	A	rs11992108	8_10550753_C_A_b37
GATA4	ENSG00000136574.17	chr8_10693365_G_C_b38	chr8_10693365_G_C_b38	0.097	NaN	0.57	1.7	Liver	G	C	rs114293960	8_10550875_G_C_b37
GATA4	ENSG00000136574.17	chr8_10693646_G_A_b38	chr8_10693646_G_A_b38	0.097	NaN	0.57	1.7	Liver	G	A	rs147488896	8_10551156_G_A_b37
GATA4	ENSG00000136574.17	chr8_10693790_G_A_b38	chr8_10693790_G_A_b38	0.097	NaN	0.57	1.7	Liver	G	A	rs145380548	8_10551300_G_A_b37
GATA4	ENSG00000136574.17	chr8_10695439_C_T_b38	chr8_10695439_C_T_b38	0.097	NaN	0.57	1.7	Liver	C	T	rs114785262	8_10552949_C_T_b37
GATA4	ENSG00000136574.17	chr8_10696654_G_A_b38	chr8_10696654_G_A_b38	0.097	NaN	0.57	1.7	Liver	G	A	rs146885742	8_10554164_G_A_b37
GATA4	ENSG00000136574.17	chr8_10697127_G_C_b38	chr8_10697127_G_C_b38	0.097	NaN	0.57	1.7	Liver	G	C	rs78227073	8_10554637_G_C_b37
GATA4	ENSG00000136574.17	chr8_10726778_C_T_b38	chr8_10726778_C_T_b38	0.097	NaN	-0.13	-1.7	Liver	C	T	rs10100333	8_10584288_C_T_b37
GATA4	ENSG00000136574.17	chr8_10829027_C_T_b38	chr8_10829027_C_T_b38	0.097	NaN	0.22	1.7	Liver	C	T	rs35660623	8_10686537_C_T_b37
GATA4	ENSG00000136574.17	chr8_10830239_T_G_b38	chr8_10830239_T_G_b38	0.097	NaN	0.22	1.7	Liver	T	G	rs11997941	8_10687749_T_G_b37
GATA4	ENSG00000136574.17	chr8_10831981_T_G_b38	chr8_10831981_T_G_b38	0.097	NaN	0.22	1.7	Liver	T	G	rs6992312	8_10689491_T_G_b37
GATA4	ENSG00000136574.17	chr8_11192805_G_A_b38	chr8_11192805_G_A_b38	0.097	NaN	0.65	1.7	Liver	G	A	rs73665024	8_11050314_G_A_b37
GATA4	ENSG00000136574.17	chr8_11390059_C_T_b38	chr8_11390059_C_T_b38	0.097	NaN	0.28	1.7	Liver	C	T	rs6997405	8_11247568_C_T_b37
GATA4	ENSG00000136574.17	chr8_11618636_C_T_b38	chr8_11618636_C_T_b38	0.097	NaN	0.12	1.7	Liver	C	T	rs936549	8_11476145_C_T_b37
GATA4	ENSG00000136574.17	chr8_11939976_G_A_b38	chr8_11939976_G_A_b38	0.097	NaN	-0.13	-1.7	Liver	G	A	rs13265816	8_11797485_G_A_b37
GATA4	ENSG00000136574.17	chr8_11940825_C_T_b38	chr8_11940825_C_T_b38	0.097	NaN	-0.13	-1.7	Liver	C	T	rs4841642	8_11798334_C_T_b37
GATA4	ENSG00000136574.17	chr8_11941175_T_G_b38	chr8_11941175_T_G_b38	0.097	NaN	-0.13	-1.7	Liver	T	G	rs4841645	8_11798684_T_G_b37
GATA4	ENSG00000136574.17	chr8_11941198_C_G_b38	chr8_11941198_C_G_b38	0.097	NaN	-0.13	-1.7	Liver	C	G	rs4841646	8_11798707_C_G_b37
GATA4	ENSG00000136574.17	chr8_11941287_A_T_b38	chr8_11941287_A_T_b38	0.097	NaN	-0.13	-1.7	Liver	A	T	rs6998690	8_11798796_A_T_b37
GATA4	ENSG00000136574.17	chr8_11951912_C_T_b38	chr8_11951912_C_T_b38	0.097	NaN	0.12	1.7	Liver	C	T	rs113416335	8_11809421_C_T_b37
GATA4	ENSG00000136574.17	chr8_11951971_G_C_b38	chr8_11951971_G_C_b38	0.097	NaN	0.12	1.7	Liver	G	C	rs56001613	8_11809480_G_C_b37
GATA4	ENSG00000136574.17	chr8_11952138_G_C_b38	chr8_11952138_G_C_b38	0.097	NaN	0.12	1.7	Liver	G	C	rs35995176	8_11809647_G_C_b37
GATA4	ENSG00000136574.17	chr8_11952153_A_G_b38	chr8_11952153_A_G_b38	0.097	NaN	0.12	1.7	Liver	A	G	rs55948474	8_11809662_A_G_b37
GATA4	ENSG00000136574.17	chr8_10739285_T_G_b38	chr8_10739285_T_G_b38	0.098	NaN	-0.13	-1.7	Liver	T	G	rs4841437	8_10596795_T_G_b37
GATA4	ENSG00000136574.17	chr8_11417927_G_C_b38	chr8_11417927_G_C_b38	0.098	NaN	-0.15	-1.7	Liver	G	C	rs73207486	8_11275436_G_C_b37
GATA4	ENSG00000136574.17	chr8_12668442_T_A_b38	chr8_12668442_T_A_b38	0.098	NaN	-0.12	-1.7	Liver	T	A	rs592964	8_12525951_T_A_b37
GATA4	ENSG00000136574.17	chr8_12668577_G_A_b38	chr8_12668577_G_A_b38	0.098	NaN	-0.12	-1.7	Liver	G	A	rs602409	8_12526086_G_A_b37
GATA4	ENSG00000136574.17	chr8_10714081_C_G_b38	chr8_10714081_C_G_b38	0.099	NaN	-0.12	-1.7	Liver	C	G	rs7844805	8_10571591_C_G_b37
GATA4	ENSG00000136574.17	chr8_10955275_A_C_b38	chr8_10955275_A_C_b38	0.099	NaN	-0.16	-1.7	Liver	A	C	rs10107591	8_10812785_A_C_b37
GATA4	ENSG00000136574.17	chr8_10955544_G_T_b38	chr8_10955544_G_T_b38	0.099	NaN	-0.16	-1.7	Liver	G	T	rs28542689	8_10813054_G_T_b37
GATA4	ENSG00000136574.17	chr8_10955964_C_G_b38	chr8_10955964_C_G_b38	0.099	NaN	-0.16	-1.7	Liver	C	G	rs6982751	8_10813474_C_G_b37
GATA4	ENSG00000136574.17	chr8_10956088_C_T_b38	chr8_10956088_C_T_b38	0.099	NaN	-0.16	-1.7	Liver	C	T	rs6982927	8_10813598_C_T_b37
GATA4	ENSG00000136574.17	chr8_10956126_T_C_b38	chr8_10956126_T_C_b38	0.099	NaN	-0.16	-1.7	Liver	T	C	rs7006612	8_10813636_T_C_b37
GATA4	ENSG00000136574.17	chr8_10985545_A_G_b38	chr8_10985545_A_G_b38	0.099	NaN	0.41	1.7	Liver	A	G	rs79751702	8_10843055_A_G_b37
GATA4	ENSG00000136574.17	chr8_11685163_T_C_b38	chr8_11685163_T_C_b38	0.099	NaN	0.36	1.7	Liver	T	C	rs73201460	8_11542672_T_C_b37
GATA4	ENSG00000136574.17	chr8_11714053_C_G_b38	chr8_11714053_C_G_b38	0.099	NaN	-0.49	-1.7	Liver	C	G	rs10112464	8_11571562_C_G_b37
GATA4	ENSG00000136574.17	chr8_11715136_C_G_b38	chr8_11715136_C_G_b38	0.099	NaN	-0.49	-1.7	Liver	C	G	rs2409812	8_11572645_C_G_b37
GATA4	ENSG00000136574.17	chr8_11718895_C_T_b38	chr8_11718895_C_T_b38	0.099	NaN	-0.49	-1.7	Liver	C	T	rs28394863	8_11576404_C_T_b37
GATA4	ENSG00000136574.17	chr8_11921485_C_T_b38	chr8_11921485_C_T_b38	0.099	NaN	-0.12	-1.7	Liver	C	T	rs28488162	8_11778994_C_T_b37
GATA4	ENSG00000136574.17	chr8_11922649_A_G_b38	chr8_11922649_A_G_b38	0.099	NaN	-0.12	-1.7	Liver	A	G	rs34656282	8_11780158_A_G_b37
GATA4	ENSG00000136574.17	chr8_12186533_G_A_b38	chr8_12186533_G_A_b38	0.099	NaN	0.38	1.7	Liver	G	A	rs76431111	8_12044042_G_A_b37
GATA4	ENSG00000136574.17	chr8_12482697_G_A_b38	chr8_12482697_G_A_b38	0.099	NaN	0.25	1.7	Liver	G	A	rs867090393	8_12340206_G_A_b37
GATA4	ENSG00000136574.17	chr8_12667453_T_G_b38	chr8_12667453_T_G_b38	0.099	NaN	-0.12	-1.7	Liver	T	G	rs669403	8_12524962_T_G_b37
GATA4	ENSG00000136574.17	chr8_12670008_C_T_b38	chr8_12670008_C_T_b38	0.099	NaN	-0.12	-1.7	Liver	C	T	rs71514449	8_12527517_C_T_b37
GATA4	ENSG00000136574.17	chr8_10721882_A_G_b38	chr8_10721882_A_G_b38	0.1	NaN	-0.12	-1.6	Liver	A	G	rs4503064	8_10579392_A_G_b37
GATA4	ENSG00000136574.17	chr8_10722644_C_A_b38	chr8_10722644_C_A_b38	0.1	NaN	-0.12	-1.6	Liver	C	A	rs13278953	8_10580154_C_A_b37
GATA4	ENSG00000136574.17	chr8_10756874_C_T_b38	chr8_10756874_C_T_b38	0.1	NaN	-0.13	-1.6	Liver	C	T	rs718741	8_10614384_C_T_b37
GATA4	ENSG00000136574.17	chr8_10773305_A_G_b38	chr8_10773305_A_G_b38	0.1	NaN	-0.12	-1.6	Liver	A	G	rs10091836	8_10630815_A_G_b37
GATA4	ENSG00000136574.17	chr8_10777807_G_A_b38	chr8_10777807_G_A_b38	0.1	NaN	-0.12	-1.6	Liver	G	A	rs6601525	8_10635317_G_A_b37
GATA4	ENSG00000136574.17	chr8_10812305_G_A_b38	chr8_10812305_G_A_b38	0.1	NaN	0.22	1.6	Liver	G	A	rs6993463	8_10669815_G_A_b37
GATA4	ENSG00000136574.17	chr8_10812396_G_A_b38	chr8_10812396_G_A_b38	0.1	NaN	0.22	1.6	Liver	G	A	rs6993632	8_10669906_G_A_b37
GATA4	ENSG00000136574.17	chr8_10812598_A_G_b38	chr8_10812598_A_G_b38	0.1	NaN	0.22	1.6	Liver	A	G	rs6989930	8_10670108_A_G_b37
GATA4	ENSG00000136574.17	chr8_10833376_T_C_b38	chr8_10833376_T_C_b38	0.1	NaN	0.22	1.6	Liver	T	C	rs34349857	8_10690886_T_C_b37
GATA4	ENSG00000136574.17	chr8_10834732_G_A_b38	chr8_10834732_G_A_b38	0.1	NaN	0.22	1.6	Liver	G	A	rs1052523	8_10692242_G_A_b37
GATA4	ENSG00000136574.17	chr8_10835098_T_C_b38	chr8_10835098_T_C_b38	0.1	NaN	0.22	1.6	Liver	T	C	rs73531562	8_10692608_T_C_b37
GATA4	ENSG00000136574.17	chr8_10904706_A_G_b38	chr8_10904706_A_G_b38	0.1	NaN	-0.41	-1.6	Liver	A	G	rs76737777	8_10762216_A_G_b37
GATA4	ENSG00000136574.17	chr8_10943627_A_G_b38	chr8_10943627_A_G_b38	0.1	NaN	-0.12	-1.6	Liver	A	G	rs7833435	8_10801137_A_G_b37
GATA4	ENSG00000136574.17	chr8_10951065_G_A_b38	chr8_10951065_G_A_b38	0.1	NaN	-0.15	-1.7	Liver	G	A	rs56395516	8_10808575_G_A_b37
GATA4	ENSG00000136574.17	chr8_10953937_C_T_b38	chr8_10953937_C_T_b38	0.1	NaN	-0.16	-1.7	Liver	C	T	rs10903335	8_10811447_C_T_b37
GATA4	ENSG00000136574.17	chr8_10954064_T_C_b38	chr8_10954064_T_C_b38	0.1	NaN	-0.16	-1.7	Liver	T	C	rs11250096	8_10811574_T_C_b37
GATA4	ENSG00000136574.17	chr8_10954634_C_T_b38	chr8_10954634_C_T_b38	0.1	NaN	-0.16	-1.7	Liver	C	T	rs55958006	8_10812144_C_T_b37
GATA4	ENSG00000136574.17	chr8_10954694_T_C_b38	chr8_10954694_T_C_b38	0.1	NaN	-0.16	-1.7	Liver	T	C	rs11996961	8_10812204_T_C_b37
GATA4	ENSG00000136574.17	chr8_10956553_G_A_b38	chr8_10956553_G_A_b38	0.1	NaN	-0.16	-1.6	Liver	G	A	rs10096624	8_10814063_G_A_b37
GATA4	ENSG00000136574.17	chr8_10956630_T_A_b38	chr8_10956630_T_A_b38	0.1	NaN	-0.16	-1.6	Liver	T	A	rs10086778	8_10814140_T_A_b37
GATA4	ENSG00000136574.17	chr8_10956787_G_T_b38	chr8_10956787_G_T_b38	0.1	NaN	-0.16	-1.6	Liver	G	T	rs10096872	8_10814297_G_T_b37
GATA4	ENSG00000136574.17	chr8_10957107_T_C_b38	chr8_10957107_T_C_b38	0.1	NaN	-0.16	-1.6	Liver	T	C	rs10087376	8_10814617_T_C_b37
GATA4	ENSG00000136574.17	chr8_10957350_T_C_b38	chr8_10957350_T_C_b38	0.1	NaN	-0.16	-1.6	Liver	T	C	rs10097626	8_10814860_T_C_b37
GATA4	ENSG00000136574.17	chr8_10957378_A_C_b38	chr8_10957378_A_C_b38	0.1	NaN	-0.16	-1.6	Liver	A	C	rs10094684	8_10814888_A_C_b37
GATA4	ENSG00000136574.17	chr8_10957636_G_A_b38	chr8_10957636_G_A_b38	0.1	NaN	-0.16	-1.6	Liver	G	A	rs10107658	8_10815146_G_A_b37
GATA4	ENSG00000136574.17	chr8_10957734_A_G_b38	chr8_10957734_A_G_b38	0.1	NaN	-0.16	-1.6	Liver	A	G	rs10095039	8_10815244_A_G_b37
GATA4	ENSG00000136574.17	chr8_10957867_A_G_b38	chr8_10957867_A_G_b38	0.1	NaN	-0.16	-1.6	Liver	A	G	rs10095261	8_10815377_A_G_b37
GATA4	ENSG00000136574.17	chr8_10958005_A_G_b38	chr8_10958005_A_G_b38	0.1	NaN	-0.16	-1.6	Liver	A	G	rs10095390	8_10815515_A_G_b37
GATA4	ENSG00000136574.17	chr8_10958297_T_C_b38	chr8_10958297_T_C_b38	0.1	NaN	-0.16	-1.6	Liver	T	C	rs10101503	8_10815807_T_C_b37
GATA4	ENSG00000136574.17	chr8_10958316_A_G_b38	chr8_10958316_A_G_b38	0.1	NaN	-0.16	-1.6	Liver	A	G	rs116807689	8_10815826_A_G_b37
GATA4	ENSG00000136574.17	chr8_10958317_G_A_b38	chr8_10958317_G_A_b38	0.1	NaN	-0.16	-1.6	Liver	G	A	rs114799538	8_10815827_G_A_b37
GATA4	ENSG00000136574.17	chr8_10958319_A_C_b38	chr8_10958319_A_C_b38	0.1	NaN	-0.16	-1.6	Liver	A	C	rs115264161	8_10815829_A_C_b37
GATA4	ENSG00000136574.17	chr8_10958540_A_G_b38	chr8_10958540_A_G_b38	0.1	NaN	-0.16	-1.6	Liver	A	G	rs4434585	8_10816050_A_G_b37
GATA4	ENSG00000136574.17	chr8_10958607_A_G_b38	chr8_10958607_A_G_b38	0.1	NaN	-0.16	-1.6	Liver	A	G	rs11783935	8_10816117_A_G_b37
GATA4	ENSG00000136574.17	chr8_10958664_C_T_b38	chr8_10958664_C_T_b38	0.1	NaN	-0.16	-1.6	Liver	C	T	rs4645525	8_10816174_C_T_b37
GATA4	ENSG00000136574.17	chr8_10958977_A_T_b38	chr8_10958977_A_T_b38	0.1	NaN	-0.16	-1.6	Liver	A	T	rs4626559	8_10816487_A_T_b37
GATA4	ENSG00000136574.17	chr8_10958993_T_C_b38	chr8_10958993_T_C_b38	0.1	NaN	-0.16	-1.6	Liver	T	C	rs4265148	8_10816503_T_C_b37
GATA4	ENSG00000136574.17	chr8_10959010_C_T_b38	chr8_10959010_C_T_b38	0.1	NaN	-0.16	-1.6	Liver	C	T	rs4623374	8_10816520_C_T_b37
GATA4	ENSG00000136574.17	chr8_10959363_T_C_b38	chr8_10959363_T_C_b38	0.1	NaN	-0.16	-1.6	Liver	T	C	rs6601540	8_10816873_T_C_b37
GATA4	ENSG00000136574.17	chr8_11027011_C_T_b38	chr8_11027011_C_T_b38	0.1	NaN	0.48	1.6	Liver	C	T	rs117505580	8_10884521_C_T_b37
GATA4	ENSG00000136574.17	chr8_11366284_T_G_b38	chr8_11366284_T_G_b38	0.1	NaN	-0.11	-1.6	Liver	T	G	rs2572371	8_11223793_T_G_b37
GATA4	ENSG00000136574.17	chr8_11398058_T_A_b38	chr8_11398058_T_A_b38	0.1	NaN	-0.57	-1.6	Liver	T	A	rs73663123	8_11255567_T_A_b37
GATA4	ENSG00000136574.17	chr8_11399617_A_T_b38	chr8_11399617_A_T_b38	0.1	NaN	-0.2	-1.6	Liver	A	T	rs59230153	8_11257126_A_T_b37
GATA4	ENSG00000136574.17	chr8_11470395_A_G_b38	chr8_11470395_A_G_b38	0.1	NaN	-0.18	-1.6	Liver	A	G	rs2736323	8_11327904_A_G_b37
GATA4	ENSG00000136574.17	chr8_11475744_T_C_b38	chr8_11475744_T_C_b38	0.1	NaN	-0.32	-1.7	Liver	T	C	rs59204269	8_11333253_T_C_b37
GATA4	ENSG00000136574.17	chr8_11482742_C_G_b38	chr8_11482742_C_G_b38	0.1	NaN	-0.89	-1.6	Liver	C	G	rs2736334	8_11340251_C_G_b37
GATA4	ENSG00000136574.17	chr8_11568813_T_C_b38	chr8_11568813_T_C_b38	0.1	NaN	-0.18	-1.7	Liver	T	C	rs10093575	8_11426322_T_C_b37
GATA4	ENSG00000136574.17	chr8_11571638_A_G_b38	chr8_11571638_A_G_b38	0.1	NaN	-0.18	-1.7	Liver	A	G	rs732947	8_11429147_A_G_b37
GATA4	ENSG00000136574.17	chr8_11616201_T_C_b38	chr8_11616201_T_C_b38	0.1	NaN	-0.32	-1.6	Liver	T	C	rs74797458	8_11473710_T_C_b37
GATA4	ENSG00000136574.17	chr8_11778437_T_C_b38	chr8_11778437_T_C_b38	0.1	NaN	0.12	1.6	Liver	T	C	rs4840583	8_11635946_T_C_b37
GATA4	ENSG00000136574.17	chr8_11916969_T_C_b38	chr8_11916969_T_C_b38	0.1	NaN	0.37	1.6	Liver	T	C	rs117157630	8_11774478_T_C_b37
GATA4	ENSG00000136574.17	chr8_11920375_A_C_b38	chr8_11920375_A_C_b38	0.1	NaN	-0.12	-1.6	Liver	A	C	rs7463895	8_11777884_A_C_b37
GATA4	ENSG00000136574.17	chr8_11920392_T_C_b38	chr8_11920392_T_C_b38	0.1	NaN	-0.12	-1.6	Liver	T	C	rs7464553	8_11777901_T_C_b37
GATA4	ENSG00000136574.17	chr8_11922514_C_T_b38	chr8_11922514_C_T_b38	0.1	NaN	0.47	1.6	Liver	C	T	rs112872645	8_11780023_C_T_b37
GATA4	ENSG00000136574.17	chr8_11922666_A_C_b38	chr8_11922666_A_C_b38	0.1	NaN	0.47	1.6	Liver	A	C	rs112244996	8_11780175_A_C_b37
GATA4	ENSG00000136574.17	chr8_11923124_T_C_b38	chr8_11923124_T_C_b38	0.1	NaN	0.47	1.6	Liver	T	C	rs113981976	8_11780633_T_C_b37
GATA4	ENSG00000136574.17	chr8_11923767_A_G_b38	chr8_11923767_A_G_b38	0.1	NaN	0.47	1.6	Liver	A	G	rs146826048	8_11781276_A_G_b37
GATA4	ENSG00000136574.17	chr8_11924583_C_T_b38	chr8_11924583_C_T_b38	0.1	NaN	0.26	1.6	Liver	C	T	rs185692425	8_11782092_C_T_b37
GATA4	ENSG00000136574.17	chr8_11927954_C_G_b38	chr8_11927954_C_G_b38	0.1	NaN	0.47	1.6	Liver	C	G	rs113212112	8_11785463_C_G_b37
GATA4	ENSG00000136574.17	chr8_11929501_A_G_b38	chr8_11929501_A_G_b38	0.1	NaN	-0.12	-1.6	Liver	A	G	rs34937417	8_11787010_A_G_b37
GATA4	ENSG00000136574.17	chr8_11948947_T_C_b38	chr8_11948947_T_C_b38	0.1	NaN	0.12	1.6	Liver	T	C	rs6601634	8_11806456_T_C_b37
GATA4	ENSG00000136574.17	chr8_11956667_C_T_b38	chr8_11956667_C_T_b38	0.1	NaN	-0.11	-1.6	Liver	C	T	rs35673043	8_11814176_C_T_b37
GATA4	ENSG00000136574.17	chr8_11960855_C_A_b38	chr8_11960855_C_A_b38	0.1	NaN	-0.11	-1.6	Liver	C	A	rs9644758	8_11818364_C_A_b37
GATA4	ENSG00000136574.17	chr8_11961895_G_C_b38	chr8_11961895_G_C_b38	0.1	NaN	-0.11	-1.7	Liver	G	C	rs4624991	8_11819404_G_C_b37
GATA4	ENSG00000136574.17	chr8_11994579_G_C_b38	chr8_11994579_G_C_b38	0.1	NaN	0.22	1.6	Liver	G	C	rs73542308	8_11852088_G_C_b37
GATA4	ENSG00000136574.17	chr8_12122481_G_A_b38	chr8_12122481_G_A_b38	0.1	NaN	-0.63	-1.6	Liver	G	A	rs765656878	8_11979990_G_A_b37
GATA4	ENSG00000136574.17	chr8_12125386_C_T_b38	chr8_12125386_C_T_b38	0.1	NaN	-0.47	-1.6	Liver	C	T	rs867088925	8_11982895_C_T_b37
GATA4	ENSG00000136574.17	chr8_12346656_G_C_b38	chr8_12346656_G_C_b38	0.1	NaN	0.36	1.6	Liver	G	C	rs376709397	8_12204165_G_C_b37
GATA4	ENSG00000136574.17	chr8_12378669_A_T_b38	chr8_12378669_A_T_b38	0.1	NaN	0.15	1.6	Liver	A	T	rs13274853	8_12236178_A_T_b37
GATA4	ENSG00000136574.17	chr8_12378692_C_A_b38	chr8_12378692_C_A_b38	0.1	NaN	0.15	1.6	Liver	C	A	rs9694591	8_12236201_C_A_b37
GATA4	ENSG00000136574.17	chr8_12378693_C_T_b38	chr8_12378693_C_T_b38	0.1	NaN	0.15	1.6	Liver	C	T	rs13271468	8_12236202_C_T_b37
GATA4	ENSG00000136574.17	chr8_12382155_G_A_b38	chr8_12382155_G_A_b38	0.1	NaN	-0.39	-1.6	Liver	G	A	rs147683885	8_12239664_G_A_b37
GATA4	ENSG00000136574.17	chr8_12597661_C_T_b38	chr8_12597661_C_T_b38	0.1	NaN	-0.28	-1.6	Liver	C	T	rs184320055	8_12455170_C_T_b37
GATA4	ENSG00000136574.17	chr8_12637181_T_C_b38	chr8_12637181_T_C_b38	0.1	NaN	0.13	1.7	Liver	T	C	rs3988527	8_12494690_T_C_b37
GATA4	ENSG00000136574.17	chr8_12637337_C_T_b38	chr8_12637337_C_T_b38	0.1	NaN	0.13	1.7	Liver	C	T	rs60351143	8_12494846_C_T_b37
GATA4	ENSG00000136574.17	chr8_12643323_C_A_b38	chr8_12643323_C_A_b38	0.1	NaN	-0.41	-1.6	Liver	C	A	rs34039708	8_12500832_C_A_b37
GATA4	ENSG00000136574.17	chr8_12648217_G_A_b38	chr8_12648217_G_A_b38	0.1	NaN	0.13	1.6	Liver	G	A	rs138621557	8_12505726_G_A_b37
GATA4	ENSG00000136574.17	chr8_12649613_G_C_b38	chr8_12649613_G_C_b38	0.1	NaN	0.13	1.6	Liver	G	C	rs56194623	8_12507122_G_C_b37
GATA4	ENSG00000136574.17	chr8_10693005_G_C_b38	chr8_10693005_G_C_b38	0.11	NaN	0.62	1.6	Liver	G	C	rs59929786	8_10550515_G_C_b37
GATA4	ENSG00000136574.17	chr8_10706046_T_C_b38	chr8_10706046_T_C_b38	0.11	NaN	0.19	1.6	Liver	T	C	rs7818608	8_10563556_T_C_b37
GATA4	ENSG00000136574.17	chr8_10723140_C_A_b38	chr8_10723140_C_A_b38	0.11	NaN	-0.12	-1.6	Liver	C	A	rs6998295	8_10580650_C_A_b37
GATA4	ENSG00000136574.17	chr8_10733973_C_G_b38	chr8_10733973_C_G_b38	0.11	NaN	-0.13	-1.6	Liver	C	G	rs77147014	8_10591483_C_G_b37
GATA4	ENSG00000136574.17	chr8_10769056_C_T_b38	chr8_10769056_C_T_b38	0.11	NaN	-0.13	-1.6	Liver	C	T	rs78781176	8_10626566_C_T_b37
GATA4	ENSG00000136574.17	chr8_10769801_C_A_b38	chr8_10769801_C_A_b38	0.11	NaN	-0.13	-1.6	Liver	C	A	rs73200740	8_10627311_C_A_b37
GATA4	ENSG00000136574.17	chr8_10771846_C_T_b38	chr8_10771846_C_T_b38	0.11	NaN	-0.13	-1.6	Liver	C	T	rs73200742	8_10629356_C_T_b37
GATA4	ENSG00000136574.17	chr8_10773716_C_T_b38	chr8_10773716_C_T_b38	0.11	NaN	-0.13	-1.6	Liver	C	T	rs17774331	8_10631226_C_T_b37
GATA4	ENSG00000136574.17	chr8_10794523_G_A_b38	chr8_10794523_G_A_b38	0.11	NaN	-0.13	-1.6	Liver	G	A	rs2005310	8_10652033_G_A_b37
GATA4	ENSG00000136574.17	chr8_10794842_A_G_b38	chr8_10794842_A_G_b38	0.11	NaN	-0.13	-1.6	Liver	A	G	rs10503410	8_10652352_A_G_b37
GATA4	ENSG00000136574.17	chr8_10798976_T_A_b38	chr8_10798976_T_A_b38	0.11	NaN	0.23	1.6	Liver	T	A	rs73529608	8_10656486_T_A_b37
GATA4	ENSG00000136574.17	chr8_10800025_C_T_b38	chr8_10800025_C_T_b38	0.11	NaN	-0.13	-1.6	Liver	C	T	rs73208756	8_10657535_C_T_b37
GATA4	ENSG00000136574.17	chr8_10801206_G_T_b38	chr8_10801206_G_T_b38	0.11	NaN	-0.13	-1.6	Liver	G	T	rs73208757	8_10658716_G_T_b37
GATA4	ENSG00000136574.17	chr8_10802477_T_C_b38	chr8_10802477_T_C_b38	0.11	NaN	-0.13	-1.6	Liver	T	C	rs73208762	8_10659987_T_C_b37
GATA4	ENSG00000136574.17	chr8_10802851_T_C_b38	chr8_10802851_T_C_b38	0.11	NaN	-0.5	-1.6	Liver	T	C	rs73208764	8_10660361_T_C_b37
GATA4	ENSG00000136574.17	chr8_10811068_C_G_b38	chr8_10811068_C_G_b38	0.11	NaN	0.22	1.6	Liver	C	G	rs13280573	8_10668578_C_G_b37
GATA4	ENSG00000136574.17	chr8_10832999_C_T_b38	chr8_10832999_C_T_b38	0.11	NaN	0.22	1.6	Liver	C	T	rs6993753	8_10690509_C_T_b37
GATA4	ENSG00000136574.17	chr8_10871667_G_T_b38	chr8_10871667_G_T_b38	0.11	NaN	-0.12	-1.6	Liver	G	T	rs10095927	8_10729177_G_T_b37
GATA4	ENSG00000136574.17	chr8_10872564_G_A_b38	chr8_10872564_G_A_b38	0.11	NaN	-0.33	-1.6	Liver	G	A	rs56301465	8_10730074_G_A_b37
GATA4	ENSG00000136574.17	chr8_10873761_G_A_b38	chr8_10873761_G_A_b38	0.11	NaN	-0.12	-1.6	Liver	G	A	rs11989027	8_10731271_G_A_b37
GATA4	ENSG00000136574.17	chr8_10913503_A_G_b38	chr8_10913503_A_G_b38	0.11	NaN	-0.12	-1.6	Liver	A	G	rs11250087	8_10771013_A_G_b37
GATA4	ENSG00000136574.17	chr8_10913505_A_G_b38	chr8_10913505_A_G_b38	0.11	NaN	-0.12	-1.6	Liver	A	G	rs11250088	8_10771015_A_G_b37
GATA4	ENSG00000136574.17	chr8_11023825_C_A_b38	chr8_11023825_C_A_b38	0.11	NaN	0.58	1.6	Liver	C	A	rs57048767	8_10881335_C_A_b37
GATA4	ENSG00000136574.17	chr8_11024083_T_G_b38	chr8_11024083_T_G_b38	0.11	NaN	0.58	1.6	Liver	T	G	rs56800361	8_10881593_T_G_b37
GATA4	ENSG00000136574.17	chr8_11150533_G_A_b38	chr8_11150533_G_A_b38	0.11	NaN	-0.41	-1.6	Liver	G	A	rs185209862	8_11008043_G_A_b37
GATA4	ENSG00000136574.17	chr8_11226257_A_G_b38	chr8_11226257_A_G_b38	0.11	NaN	0.24	1.6	Liver	A	G	rs76464096	8_11083766_A_G_b37
GATA4	ENSG00000136574.17	chr8_11241513_T_TTGCC_b38	chr8_11241513_T_TTGCC_b38	0.11	NaN	0.43	1.6	Liver	T	TTGCC	rs1329475022	8_11099022_T_TTGCC_b37
GATA4	ENSG00000136574.17	chr8_11374377_A_G_b38	chr8_11374377_A_G_b38	0.11	NaN	-0.11	-1.6	Liver	A	G	rs7828263	8_11231886_A_G_b37
GATA4	ENSG00000136574.17	chr8_11443575_A_G_b38	chr8_11443575_A_G_b38	0.11	NaN	0.28	1.6	Liver	A	G	rs141494481	8_11301084_A_G_b37
GATA4	ENSG00000136574.17	chr8_11505261_T_C_b38	chr8_11505261_T_C_b38	0.11	NaN	-0.44	-1.6	Liver	T	C	rs2618465	8_11362770_T_C_b37
GATA4	ENSG00000136574.17	chr8_11565634_A_T_b38	chr8_11565634_A_T_b38	0.11	NaN	0.18	1.6	Liver	A	T	rs73197313	8_11423143_A_T_b37
GATA4	ENSG00000136574.17	chr8_11566006_C_T_b38	chr8_11566006_C_T_b38	0.11	NaN	0.18	1.6	Liver	C	T	rs62490892	8_11423515_C_T_b37
GATA4	ENSG00000136574.17	chr8_11566009_G_A_b38	chr8_11566009_G_A_b38	0.11	NaN	0.18	1.6	Liver	G	A	rs62490893	8_11423518_G_A_b37
GATA4	ENSG00000136574.17	chr8_11566576_G_T_b38	chr8_11566576_G_T_b38	0.11	NaN	0.18	1.6	Liver	G	T	rs11779184	8_11424085_G_T_b37
GATA4	ENSG00000136574.17	chr8_11570732_T_A_b38	chr8_11570732_T_A_b38	0.11	NaN	0.65	1.6	Liver	T	A	rs73663170	8_11428241_T_A_b37
GATA4	ENSG00000136574.17	chr8_11626701_G_A_b38	chr8_11626701_G_A_b38	0.11	NaN	-0.45	-1.6	Liver	G	A	rs78338847	8_11484210_G_A_b37
GATA4	ENSG00000136574.17	chr8_11629343_T_C_b38	chr8_11629343_T_C_b38	0.11	NaN	0.13	1.6	Liver	T	C	rs2076821	8_11486852_T_C_b37
GATA4	ENSG00000136574.17	chr8_11632724_T_G_b38	chr8_11632724_T_G_b38	0.11	NaN	0.36	1.6	Liver	T	G	rs111667990	8_11490233_T_G_b37
GATA4	ENSG00000136574.17	chr8_11650803_C_T_b38	chr8_11650803_C_T_b38	0.11	NaN	-0.55	-1.6	Liver	C	T	rs80131079	8_11508312_C_T_b37
GATA4	ENSG00000136574.17	chr8_11652921_C_T_b38	chr8_11652921_C_T_b38	0.11	NaN	-0.55	-1.6	Liver	C	T	rs59902454	8_11510430_C_T_b37
GATA4	ENSG00000136574.17	chr8_11685135_A_G_b38	chr8_11685135_A_G_b38	0.11	NaN	0.39	1.6	Liver	A	G	rs76865481	8_11542644_A_G_b37
GATA4	ENSG00000136574.17	chr8_11752486_C_T_b38	chr8_11752486_C_T_b38	0.11	NaN	0.14	1.6	Liver	C	T	rs36038176	8_11609995_C_T_b37
GATA4	ENSG00000136574.17	chr8_11755189_C_A_b38	chr8_11755189_C_A_b38	0.11	NaN	-0.12	-1.6	Liver	C	A	rs804280	8_11612698_C_A_b37
GATA4	ENSG00000136574.17	chr8_11755938_A_C_b38	chr8_11755938_A_C_b38	0.11	NaN	-0.65	-1.6	Liver	A	C	rs57808980	8_11613447_A_C_b37
GATA4	ENSG00000136574.17	chr8_11764784_C_T_b38	chr8_11764784_C_T_b38	0.11	NaN	-0.12	-1.6	Liver	C	T	rs1004712	8_11622293_C_T_b37
GATA4	ENSG00000136574.17	chr8_11816502_A_G_b38	chr8_11816502_A_G_b38	0.11	NaN	0.48	1.6	Liver	A	G	rs191721445	8_11674011_A_G_b37
GATA4	ENSG00000136574.17	chr8_11853964_G_C_b38	chr8_11853964_G_C_b38	0.11	NaN	0.18	1.6	Liver	G	C	rs1293297	8_11711473_G_C_b37
GATA4	ENSG00000136574.17	chr8_11855965_T_C_b38	chr8_11855965_T_C_b38	0.11	NaN	-0.3	-1.6	Liver	T	C	rs73551266	8_11713474_T_C_b37
GATA4	ENSG00000136574.17	chr8_11868335_A_G_b38	chr8_11868335_A_G_b38	0.11	NaN	0.12	1.6	Liver	A	G	rs1293312	8_11725844_A_G_b37
GATA4	ENSG00000136574.17	chr8_11912262_C_A_b38	chr8_11912262_C_A_b38	0.11	NaN	0.23	1.6	Liver	C	A	rs73209087	8_11769771_C_A_b37
GATA4	ENSG00000136574.17	chr8_11912263_A_G_b38	chr8_11912263_A_G_b38	0.11	NaN	0.23	1.6	Liver	A	G	rs73209089	8_11769772_A_G_b37
GATA4	ENSG00000136574.17	chr8_11914179_G_C_b38	chr8_11914179_G_C_b38	0.11	NaN	-0.39	-1.6	Liver	G	C	rs4472474	8_11771688_G_C_b37
GATA4	ENSG00000136574.17	chr8_11920468_C_G_b38	chr8_11920468_C_G_b38	0.11	NaN	-0.11	-1.6	Liver	C	G	rs7461273	8_11777977_C_G_b37
GATA4	ENSG00000136574.17	chr8_11925609_C_T_b38	chr8_11925609_C_T_b38	0.11	NaN	0.12	1.6	Liver	C	T	rs12216858	8_11783118_C_T_b37
GATA4	ENSG00000136574.17	chr8_11931564_A_G_b38	chr8_11931564_A_G_b38	0.11	NaN	-0.12	-1.6	Liver	A	G	rs58963440	8_11789073_A_G_b37
GATA4	ENSG00000136574.17	chr8_11940924_A_C_b38	chr8_11940924_A_C_b38	0.11	NaN	-0.12	-1.6	Liver	A	C	rs4841644	8_11798433_A_C_b37
GATA4	ENSG00000136574.17	chr8_11958802_G_A_b38	chr8_11958802_G_A_b38	0.11	NaN	-0.11	-1.6	Liver	G	A	rs4612303	8_11816311_G_A_b37
GATA4	ENSG00000136574.17	chr8_11960331_T_C_b38	chr8_11960331_T_C_b38	0.11	NaN	-0.11	-1.6	Liver	T	C	rs9693477	8_11817840_T_C_b37
GATA4	ENSG00000136574.17	chr8_11965002_T_C_b38	chr8_11965002_T_C_b38	0.11	NaN	-0.11	-1.6	Liver	T	C	rs9650664	8_11822511_T_C_b37
GATA4	ENSG00000136574.17	chr8_11965746_A_G_b38	chr8_11965746_A_G_b38	0.11	NaN	-0.11	-1.6	Liver	A	G	rs4841657	8_11823255_A_G_b37
GATA4	ENSG00000136574.17	chr8_11976225_A_G_b38	chr8_11976225_A_G_b38	0.11	NaN	0.24	1.6	Liver	A	G	rs7827197	8_11833734_A_G_b37
GATA4	ENSG00000136574.17	chr8_11986112_T_G_b38	chr8_11986112_T_G_b38	0.11	NaN	0.19	1.6	Liver	T	G	rs10106295	8_11843621_T_G_b37
GATA4	ENSG00000136574.17	chr8_11998371_C_A_b38	chr8_11998371_C_A_b38	0.11	NaN	0.22	1.6	Liver	C	A	rs7830855	8_11855880_C_A_b37
GATA4	ENSG00000136574.17	chr8_12125570_C_T_b38	chr8_12125570_C_T_b38	0.11	NaN	0.52	1.6	Liver	C	T	rs140375657	8_11983079_C_T_b37
GATA4	ENSG00000136574.17	chr8_12158092_A_G_b38	chr8_12158092_A_G_b38	0.11	NaN	0.24	1.6	Liver	A	G	rs776877671	8_12015601_A_G_b37
GATA4	ENSG00000136574.17	chr8_12174484_C_T_b38	chr8_12174484_C_T_b38	0.11	NaN	0.32	1.6	Liver	C	T	rs779869968	8_12031993_C_T_b37
GATA4	ENSG00000136574.17	chr8_12178438_G_A_b38	chr8_12178438_G_A_b38	0.11	NaN	0.24	1.6	Liver	G	A	rs71539762	8_12035947_G_A_b37
GATA4	ENSG00000136574.17	chr8_12179018_C_A_b38	chr8_12179018_C_A_b38	0.11	NaN	0.24	1.6	Liver	C	A	rs77925018	8_12036527_C_A_b37
GATA4	ENSG00000136574.17	chr8_12179442_G_A_b38	chr8_12179442_G_A_b38	0.11	NaN	0.24	1.6	Liver	G	A	rs779422430	8_12036951_G_A_b37
GATA4	ENSG00000136574.17	chr8_12419457_C_G_b38	chr8_12419457_C_G_b38	0.11	NaN	0.25	1.6	Liver	C	G	rs71520431	8_12276966_C_G_b37
GATA4	ENSG00000136574.17	chr8_12443391_C_T_b38	chr8_12443391_C_T_b38	0.11	NaN	0.29	1.6	Liver	C	T	rs750624873	8_12300900_C_T_b37
GATA4	ENSG00000136574.17	chr8_12539739_T_TCG_b38	chr8_12539739_T_TCG_b38	0.11	NaN	-0.33	-1.6	Liver	T	TCG	rs1261293972	8_12397248_T_TCG_b37
GATA4	ENSG00000136574.17	chr8_12592793_G_A_b38	chr8_12592793_G_A_b38	0.11	NaN	-0.23	-1.6	Liver	G	A	rs373019475	8_12450302_G_A_b37
GATA4	ENSG00000136574.17	chr8_12608515_G_C_b38	chr8_12608515_G_C_b38	0.11	NaN	-0.63	-1.6	Liver	G	C	rs578023554	8_12466024_G_C_b37
GATA4	ENSG00000136574.17	chr8_12626231_A_C_b38	chr8_12626231_A_C_b38	0.11	NaN	-0.13	-1.6	Liver	A	C	rs76548624	8_12483740_A_C_b37
GATA4	ENSG00000136574.17	chr8_12631130_GTTA_G_b38	chr8_12631130_GTTA_G_b38	0.11	NaN	0.13	1.6	Liver	GTTA	G	rs77356289	8_12488639_GTTA_G_b37
GATA4	ENSG00000136574.17	chr8_12632252_G_A_b38	chr8_12632252_G_A_b38	0.11	NaN	-0.14	-1.6	Liver	G	A	rs146530084	8_12489761_G_A_b37
GATA4	ENSG00000136574.17	chr8_12641866_T_C_b38	chr8_12641866_T_C_b38	0.11	NaN	0.13	1.6	Liver	T	C	rs55800850	8_12499375_T_C_b37
GATA4	ENSG00000136574.17	chr8_12644439_C_T_b38	chr8_12644439_C_T_b38	0.11	NaN	0.13	1.6	Liver	C	T	rs2946688	8_12501948_C_T_b37
GATA4	ENSG00000136574.17	chr8_12647422_T_C_b38	chr8_12647422_T_C_b38	0.11	NaN	0.46	1.6	Liver	T	C	rs563961968	8_12504931_T_C_b37
GATA4	ENSG00000136574.17	chr8_12648081_T_C_b38	chr8_12648081_T_C_b38	0.11	NaN	0.46	1.6	Liver	T	C	rs557241132	8_12505590_T_C_b37
GATA4	ENSG00000136574.17	chr8_12648959_A_C_b38	chr8_12648959_A_C_b38	0.11	NaN	0.46	1.6	Liver	A	C	rs10099951	8_12506468_A_C_b37
GATA4	ENSG00000136574.17	chr8_12648960_A_T_b38	chr8_12648960_A_T_b38	0.11	NaN	0.46	1.6	Liver	A	T	rs10099952	8_12506469_A_T_b37
GATA4	ENSG00000136574.17	chr8_12650410_G_A_b38	chr8_12650410_G_A_b38	0.11	NaN	0.13	1.6	Liver	G	A	rs1805251	8_12507919_G_A_b37
GATA4	ENSG00000136574.17	chr8_12650614_A_G_b38	chr8_12650614_A_G_b38	0.11	NaN	0.13	1.6	Liver	A	G	rs1970982	8_12508123_A_G_b37
GATA4	ENSG00000136574.17	chr8_12652361_G_T_b38	chr8_12652361_G_T_b38	0.11	NaN	0.43	1.6	Liver	G	T	rs28432814	8_12509870_G_T_b37
GATA4	ENSG00000136574.17	chr8_12657542_T_C_b38	chr8_12657542_T_C_b38	0.11	NaN	0.43	1.6	Liver	T	C	rs28518177	8_12515051_T_C_b37
GATA4	ENSG00000136574.17	chr8_12668932_C_G_b38	chr8_12668932_C_G_b38	0.11	NaN	-0.12	-1.6	Liver	C	G	rs595115	8_12526441_C_G_b37
GATA4	ENSG00000136574.17	chr8_12671920_G_C_b38	chr8_12671920_G_C_b38	0.11	NaN	-0.11	-1.6	Liver	G	C	rs9774480	8_12529429_G_C_b37
GATA4	ENSG00000136574.17	chr8_12676454_G_T_b38	chr8_12676454_G_T_b38	0.11	NaN	0.12	1.6	Liver	G	T	rs28550563	8_12533963_G_T_b37
GATA4	ENSG00000136574.17	chr8_10722366_C_G_b38	chr8_10722366_C_G_b38	0.12	NaN	-0.11	-1.6	Liver	C	G	rs7815363	8_10579876_C_G_b37
GATA4	ENSG00000136574.17	chr8_10723040_G_C_b38	chr8_10723040_G_C_b38	0.12	NaN	-0.11	-1.6	Liver	G	C	rs6996979	8_10580550_G_C_b37
GATA4	ENSG00000136574.17	chr8_10741312_C_T_b38	chr8_10741312_C_T_b38	0.12	NaN	-0.12	-1.6	Liver	C	T	rs2116094	8_10598822_C_T_b37
GATA4	ENSG00000136574.17	chr8_10766123_G_C_b38	chr8_10766123_G_C_b38	0.12	NaN	-0.12	-1.6	Liver	G	C	rs891556	8_10623633_G_C_b37
GATA4	ENSG00000136574.17	chr8_10800216_G_C_b38	chr8_10800216_G_C_b38	0.12	NaN	0.22	1.6	Liver	G	C	rs17152442	8_10657726_G_C_b37
GATA4	ENSG00000136574.17	chr8_10802529_T_C_b38	chr8_10802529_T_C_b38	0.12	NaN	0.22	1.6	Liver	T	C	rs7006707	8_10660039_T_C_b37
GATA4	ENSG00000136574.17	chr8_10802607_C_G_b38	chr8_10802607_C_G_b38	0.12	NaN	0.21	1.5	Liver	C	G	rs6983180	8_10660117_C_G_b37
GATA4	ENSG00000136574.17	chr8_10810424_A_G_b38	chr8_10810424_A_G_b38	0.12	NaN	0.21	1.5	Liver	A	G	rs17152492	8_10667934_A_G_b37
GATA4	ENSG00000136574.17	chr8_10810749_G_A_b38	chr8_10810749_G_A_b38	0.12	NaN	0.21	1.5	Liver	G	A	rs13277664	8_10668259_G_A_b37
GATA4	ENSG00000136574.17	chr8_10820282_T_C_b38	chr8_10820282_T_C_b38	0.12	NaN	0.2	1.5	Liver	T	C	rs2409653	8_10677792_T_C_b37
GATA4	ENSG00000136574.17	chr8_10824112_T_C_b38	chr8_10824112_T_C_b38	0.12	NaN	0.22	1.6	Liver	T	C	rs6601531	8_10681622_T_C_b37
GATA4	ENSG00000136574.17	chr8_10824202_G_C_b38	chr8_10824202_G_C_b38	0.12	NaN	0.22	1.6	Liver	G	C	rs6601532	8_10681712_G_C_b37
GATA4	ENSG00000136574.17	chr8_10830438_T_C_b38	chr8_10830438_T_C_b38	0.12	NaN	0.22	1.6	Liver	T	C	rs13275368	8_10687948_T_C_b37
GATA4	ENSG00000136574.17	chr8_10831230_A_G_b38	chr8_10831230_A_G_b38	0.12	NaN	0.22	1.6	Liver	A	G	rs34535545	8_10688740_A_G_b37
GATA4	ENSG00000136574.17	chr8_10832126_C_CA_b38	chr8_10832126_C_CA_b38	0.12	NaN	0.22	1.6	Liver	C	CA	rs563945817	8_10689636_C_CA_b37
GATA4	ENSG00000136574.17	chr8_10833569_CTGGAGAAGAGACGACTGGGGTGCGGGAGGCTGGAGAAGAATGACAACTGGGGTGCGGGAGGCTGGAGAAGAATGACGACTGGGGTGCGGGAGGCTGGAGAAGAATGACGACTGGGGTGCG_C_b38	chr8_10833569_CTGGAGAAGAGACGACTGGGGTGCGGGAGGCTGGAGAAGAATGACAACTGGGGTGCGGGAGGCTGGAGAAGAATGACGACTGGGGTGCGGGAGGCTGGAGAAGAATGACGACTGGGGTGCG_C_b38	0.12	NaN	0.28	1.5	Liver	CTGGAGAAGAGACGACTGGGGTGCGGGAGGCTGGAGAAGAATGACAACTGGGGTGCGGGAGGCTGGAGAAGAATGACGACTGGGGTGCGGGAGGCTGGAGAAGAATGACGACTGGGGTGCG	C	.	8_10691079_CTGGAGAAGAGACGACTGGGGTGCGGGAGGCTGGAGAAGAATGACAACTGGGGTGCGGGAGGCTGGAGAAGAATGACGACTGGGGTGCGGGAGGCTGGAGAAGAATGACGACTGGGGTGCG_C_b37
GATA4	ENSG00000136574.17	chr8_10909199_G_GTC_b38	chr8_10909199_G_GTC_b38	0.12	NaN	-0.14	-1.5	Liver	G	GTC	rs140030182	8_10766709_G_GTC_b37
GATA4	ENSG00000136574.17	chr8_10926848_C_T_b38	chr8_10926848_C_T_b38	0.12	NaN	0.3	1.5	Liver	C	T	rs74525991	8_10784358_C_T_b37
GATA4	ENSG00000136574.17	chr8_10940321_G_A_b38	chr8_10940321_G_A_b38	0.12	NaN	-0.12	-1.6	Liver	G	A	rs11990550	8_10797831_G_A_b37
GATA4	ENSG00000136574.17	chr8_10941701_C_T_b38	chr8_10941701_C_T_b38	0.12	NaN	-0.15	-1.6	Liver	C	T	rs4256557	8_10799211_C_T_b37
GATA4	ENSG00000136574.17	chr8_10951479_A_G_b38	chr8_10951479_A_G_b38	0.12	NaN	-0.15	-1.6	Liver	A	G	rs7008460	8_10808989_A_G_b37
GATA4	ENSG00000136574.17	chr8_10984927_T_C_b38	chr8_10984927_T_C_b38	0.12	NaN	0.34	1.6	Liver	T	C	rs57084055	8_10842437_T_C_b37
GATA4	ENSG00000136574.17	chr8_11040628_T_C_b38	chr8_11040628_T_C_b38	0.12	NaN	-0.41	-1.6	Liver	T	C	rs116969789	8_10898138_T_C_b37
GATA4	ENSG00000136574.17	chr8_11055272_G_A_b38	chr8_11055272_G_A_b38	0.12	NaN	0.38	1.6	Liver	G	A	rs60363768	8_10912782_G_A_b37
GATA4	ENSG00000136574.17	chr8_11070089_G_A_b38	chr8_11070089_G_A_b38	0.12	NaN	-0.34	-1.6	Liver	G	A	rs117348427	8_10927599_G_A_b37
GATA4	ENSG00000136574.17	chr8_11070470_A_G_b38	chr8_11070470_A_G_b38	0.12	NaN	-0.34	-1.6	Liver	A	G	rs148811125	8_10927980_A_G_b37
GATA4	ENSG00000136574.17	chr8_11243999_C_T_b38	chr8_11243999_C_T_b38	0.12	NaN	0.54	1.6	Liver	C	T	rs79475328	8_11101508_C_T_b37
GATA4	ENSG00000136574.17	chr8_11276530_A_G_b38	chr8_11276530_A_G_b38	0.12	NaN	0.54	1.6	Liver	A	G	rs79178454	8_11134039_A_G_b37
GATA4	ENSG00000136574.17	chr8_11292601_G_A_b38	chr8_11292601_G_A_b38	0.12	NaN	0.54	1.6	Liver	G	A	rs78259668	8_11150110_G_A_b37
GATA4	ENSG00000136574.17	chr8_11299827_CT_C_b38	chr8_11299827_CT_C_b38	0.12	NaN	0.12	1.6	Liver	CT	C	rs3840697	8_11157336_CT_C_b37
GATA4	ENSG00000136574.17	chr8_11299862_A_C_b38	chr8_11299862_A_C_b38	0.12	NaN	0.12	1.6	Liver	A	C	rs2736387	8_11157371_A_C_b37
GATA4	ENSG00000136574.17	chr8_11401363_G_A_b38	chr8_11401363_G_A_b38	0.12	NaN	-0.17	-1.6	Liver	G	A	rs73207474	8_11258872_G_A_b37
GATA4	ENSG00000136574.17	chr8_11416489_C_G_b38	chr8_11416489_C_G_b38	0.12	NaN	0.52	1.6	Liver	C	G	rs77963014	8_11273998_C_G_b37
GATA4	ENSG00000136574.17	chr8_11450987_C_A_b38	chr8_11450987_C_A_b38	0.12	NaN	-0.14	-1.6	Liver	C	A	rs58319820	8_11308496_C_A_b37
GATA4	ENSG00000136574.17	chr8_11458799_A_G_b38	chr8_11458799_A_G_b38	0.12	NaN	0.34	1.6	Liver	A	G	rs79396650	8_11316308_A_G_b37
GATA4	ENSG00000136574.17	chr8_11505287_C_T_b38	chr8_11505287_C_T_b38	0.12	NaN	0.31	1.6	Liver	C	T	rs6981777	8_11362796_C_T_b37
GATA4	ENSG00000136574.17	chr8_11536596_C_T_b38	chr8_11536596_C_T_b38	0.12	NaN	0.27	1.5	Liver	C	T	rs149457873	8_11394105_C_T_b37
GATA4	ENSG00000136574.17	chr8_11537786_T_C_b38	chr8_11537786_T_C_b38	0.12	NaN	0.27	1.5	Liver	T	C	rs118023637	8_11395295_T_C_b37
GATA4	ENSG00000136574.17	chr8_11561257_G_A_b38	chr8_11561257_G_A_b38	0.12	NaN	0.18	1.6	Liver	G	A	rs62490888	8_11418766_G_A_b37
GATA4	ENSG00000136574.17	chr8_11563745_C_T_b38	chr8_11563745_C_T_b38	0.12	NaN	0.18	1.6	Liver	C	T	rs62490890	8_11421254_C_T_b37
GATA4	ENSG00000136574.17	chr8_11564916_A_T_b38	chr8_11564916_A_T_b38	0.12	NaN	0.18	1.6	Liver	A	T	rs62490891	8_11422425_A_T_b37
GATA4	ENSG00000136574.17	chr8_11566683_C_T_b38	chr8_11566683_C_T_b38	0.12	NaN	0.18	1.6	Liver	C	T	rs11786268	8_11424192_C_T_b37
GATA4	ENSG00000136574.17	chr8_11567231_G_A_b38	chr8_11567231_G_A_b38	0.12	NaN	-0.29	-1.6	Liver	G	A	rs1871295	8_11424740_G_A_b37
GATA4	ENSG00000136574.17	chr8_11622209_C_T_b38	chr8_11622209_C_T_b38	0.12	NaN	-0.57	-1.6	Liver	C	T	rs112085074	8_11479718_C_T_b37
GATA4	ENSG00000136574.17	chr8_11633754_G_A_b38	chr8_11633754_G_A_b38	0.12	NaN	0.11	1.6	Liver	G	A	rs2256647	8_11491263_G_A_b37
GATA4	ENSG00000136574.17	chr8_11752084_G_A_b38	chr8_11752084_G_A_b38	0.12	NaN	-0.51	-1.6	Liver	G	A	rs10094370	8_11609593_G_A_b37
GATA4	ENSG00000136574.17	chr8_11752424_AAG_A_b38	chr8_11752424_AAG_A_b38	0.12	NaN	-0.51	-1.6	Liver	AAG	A	rs35471251	8_11609933_AAG_A_b37
GATA4	ENSG00000136574.17	chr8_11754693_T_C_b38	chr8_11754693_T_C_b38	0.12	NaN	-0.51	-1.6	Liver	T	C	rs73666008	8_11612202_T_C_b37
GATA4	ENSG00000136574.17	chr8_11767705_C_G_b38	chr8_11767705_C_G_b38	0.12	NaN	-0.45	-1.6	Liver	C	G	rs56296279	8_11625214_C_G_b37
GATA4	ENSG00000136574.17	chr8_11769350_C_T_b38	chr8_11769350_C_T_b38	0.12	NaN	-0.45	-1.6	Liver	C	T	rs57778585	8_11626859_C_T_b37
GATA4	ENSG00000136574.17	chr8_11769352_A_G_b38	chr8_11769352_A_G_b38	0.12	NaN	-0.45	-1.6	Liver	A	G	rs60150898	8_11626861_A_G_b37
GATA4	ENSG00000136574.17	chr8_11777012_C_T_b38	chr8_11777012_C_T_b38	0.12	NaN	-0.51	-1.6	Liver	C	T	rs8191593	8_11634521_C_T_b37
GATA4	ENSG00000136574.17	chr8_11778395_C_T_b38	chr8_11778395_C_T_b38	0.12	NaN	-0.51	-1.6	Liver	C	T	rs6993013	8_11635904_C_T_b37
GATA4	ENSG00000136574.17	chr8_11781369_C_G_b38	chr8_11781369_C_G_b38	0.12	NaN	0.12	1.6	Liver	C	G	rs1874546	8_11638878_C_G_b37
GATA4	ENSG00000136574.17	chr8_11782673_G_A_b38	chr8_11782673_G_A_b38	0.12	NaN	-0.51	-1.6	Liver	G	A	rs8191634	8_11640182_G_A_b37
GATA4	ENSG00000136574.17	chr8_11796731_T_C_b38	chr8_11796731_T_C_b38	0.12	NaN	-0.41	-1.6	Liver	T	C	rs28380721	8_11654240_T_C_b37
GATA4	ENSG00000136574.17	chr8_11865914_G_C_b38	chr8_11865914_G_C_b38	0.12	NaN	0.26	1.6	Liver	G	C	rs1293308	8_11723423_G_C_b37
GATA4	ENSG00000136574.17	chr8_11944088_C_T_b38	chr8_11944088_C_T_b38	0.12	NaN	0.45	1.6	Liver	C	T	rs77563309	8_11801597_C_T_b37
GATA4	ENSG00000136574.17	chr8_11949571_A_G_b38	chr8_11949571_A_G_b38	0.12	NaN	0.2	1.5	Liver	A	G	rs73195039	8_11807080_A_G_b37
GATA4	ENSG00000136574.17	chr8_11957517_C_T_b38	chr8_11957517_C_T_b38	0.12	NaN	0.2	1.5	Liver	C	T	rs73195044	8_11815026_C_T_b37
GATA4	ENSG00000136574.17	chr8_11957775_C_A_b38	chr8_11957775_C_A_b38	0.12	NaN	0.14	1.6	Liver	C	A	rs55810305	8_11815284_C_A_b37
GATA4	ENSG00000136574.17	chr8_11959103_C_A_b38	chr8_11959103_C_A_b38	0.12	NaN	-0.11	-1.6	Liver	C	A	rs4841656	8_11816612_C_A_b37
GATA4	ENSG00000136574.17	chr8_11963930_G_C_b38	chr8_11963930_G_C_b38	0.12	NaN	-0.1	-1.6	Liver	G	C	rs3934747	8_11821439_G_C_b37
GATA4	ENSG00000136574.17	chr8_11964072_C_T_b38	chr8_11964072_C_T_b38	0.12	NaN	-0.1	-1.6	Liver	C	T	rs3934746	8_11821581_C_T_b37
GATA4	ENSG00000136574.17	chr8_11982290_A_T_b38	chr8_11982290_A_T_b38	0.12	NaN	0.19	1.6	Liver	A	T	rs6991081	8_11839799_A_T_b37
GATA4	ENSG00000136574.17	chr8_11982502_A_G_b38	chr8_11982502_A_G_b38	0.12	NaN	0.19	1.6	Liver	A	G	rs7004833	8_11840011_A_G_b37
GATA4	ENSG00000136574.17	chr8_12005633_T_G_b38	chr8_12005633_T_G_b38	0.12	NaN	0.18	1.6	Liver	T	G	rs28498477	8_11863142_T_G_b37
GATA4	ENSG00000136574.17	chr8_12125781_T_A_b38	chr8_12125781_T_A_b38	0.12	NaN	0.45	1.6	Liver	T	A	rs866331723	8_11983290_T_A_b37
GATA4	ENSG00000136574.17	chr8_12125993_C_G_b38	chr8_12125993_C_G_b38	0.12	NaN	0.39	1.6	Liver	C	G	rs552551735	8_11983502_C_G_b37
GATA4	ENSG00000136574.17	chr8_12127682_G_A_b38	chr8_12127682_G_A_b38	0.12	NaN	0.45	1.6	Liver	G	A	rs187304137	8_11985191_G_A_b37
GATA4	ENSG00000136574.17	chr8_12135238_G_A_b38	chr8_12135238_G_A_b38	0.12	NaN	-0.35	-1.6	Liver	G	A	rs191271043	8_11992747_G_A_b37
GATA4	ENSG00000136574.17	chr8_12175799_C_G_b38	chr8_12175799_C_G_b38	0.12	NaN	0.3	1.6	Liver	C	G	rs373579362	8_12033308_C_G_b37
GATA4	ENSG00000136574.17	chr8_12176702_G_A_b38	chr8_12176702_G_A_b38	0.12	NaN	0.28	1.6	Liver	G	A	rs1458941648	8_12034211_G_A_b37
GATA4	ENSG00000136574.17	chr8_12176705_G_C_b38	chr8_12176705_G_C_b38	0.12	NaN	0.28	1.6	Liver	G	C	rs1412759899	8_12034214_G_C_b37
GATA4	ENSG00000136574.17	chr8_12176741_C_G_b38	chr8_12176741_C_G_b38	0.12	NaN	0.28	1.6	Liver	C	G	rs1442447184	8_12034250_C_G_b37
GATA4	ENSG00000136574.17	chr8_12179182_G_A_b38	chr8_12179182_G_A_b38	0.12	NaN	0.66	1.6	Liver	G	A	rs191126179	8_12036691_G_A_b37
GATA4	ENSG00000136574.17	chr8_12374376_G_A_b38	chr8_12374376_G_A_b38	0.12	NaN	0.66	1.6	Liver	G	A	rs116566800	8_12231885_G_A_b37
GATA4	ENSG00000136574.17	chr8_12378946_A_G_b38	chr8_12378946_A_G_b38	0.12	NaN	0.66	1.6	Liver	A	G	rs141492304	8_12236455_A_G_b37
GATA4	ENSG00000136574.17	chr8_12381844_T_G_b38	chr8_12381844_T_G_b38	0.12	NaN	0.66	1.6	Liver	T	G	rs17116858	8_12239353_T_G_b37
GATA4	ENSG00000136574.17	chr8_12381909_G_C_b38	chr8_12381909_G_C_b38	0.12	NaN	0.66	1.6	Liver	G	C	rs116379862	8_12239418_G_C_b37
GATA4	ENSG00000136574.17	chr8_12382759_A_G_b38	chr8_12382759_A_G_b38	0.12	NaN	0.66	1.6	Liver	A	G	rs114116888	8_12240268_A_G_b37
GATA4	ENSG00000136574.17	chr8_12384523_T_C_b38	chr8_12384523_T_C_b38	0.12	NaN	0.11	1.5	Liver	T	C	rs2979547	8_12242032_T_C_b37
GATA4	ENSG00000136574.17	chr8_12390172_G_A_b38	chr8_12390172_G_A_b38	0.12	NaN	0.66	1.6	Liver	G	A	rs190612175	8_12247681_G_A_b37
GATA4	ENSG00000136574.17	chr8_12626320_A_G_b38	chr8_12626320_A_G_b38	0.12	NaN	0.13	1.5	Liver	A	G	rs627160	8_12483829_A_G_b37
GATA4	ENSG00000136574.17	chr8_12629199_T_C_b38	chr8_12629199_T_C_b38	0.12	NaN	-0.13	-1.6	Liver	T	C	rs78661091	8_12486708_T_C_b37
GATA4	ENSG00000136574.17	chr8_12630293_G_C_b38	chr8_12630293_G_C_b38	0.12	NaN	0.12	1.6	Liver	G	C	rs56169003	8_12487802_G_C_b37
GATA4	ENSG00000136574.17	chr8_12635465_G_T_b38	chr8_12635465_G_T_b38	0.12	NaN	0.12	1.6	Liver	G	T	rs4831659	8_12492974_G_T_b37
GATA4	ENSG00000136574.17	chr8_12640156_C_T_b38	chr8_12640156_C_T_b38	0.12	NaN	0.13	1.6	Liver	C	T	rs3988530	8_12497665_C_T_b37
GATA4	ENSG00000136574.17	chr8_12640691_T_C_b38	chr8_12640691_T_C_b38	0.12	NaN	0.13	1.6	Liver	T	C	rs623603	8_12498200_T_C_b37
GATA4	ENSG00000136574.17	chr8_12642073_C_T_b38	chr8_12642073_C_T_b38	0.12	NaN	0.13	1.6	Liver	C	T	rs62497382	8_12499582_C_T_b37
GATA4	ENSG00000136574.17	chr8_12642797_G_T_b38	chr8_12642797_G_T_b38	0.12	NaN	0.13	1.6	Liver	G	T	rs62497383	8_12500306_G_T_b37
GATA4	ENSG00000136574.17	chr8_12644983_C_G_b38	chr8_12644983_C_G_b38	0.12	NaN	0.12	1.6	Liver	C	G	rs2946690	8_12502492_C_G_b37
GATA4	ENSG00000136574.17	chr8_12647966_C_T_b38	chr8_12647966_C_T_b38	0.12	NaN	0.13	1.6	Liver	C	T	rs62497390	8_12505475_C_T_b37
GATA4	ENSG00000136574.17	chr8_12658080_GGT_G_b38	chr8_12658080_GGT_G_b38	0.12	NaN	0.13	1.5	Liver	GGT	G	rs142279011	8_12515589_GGT_G_b37
GATA4	ENSG00000136574.17	chr8_12661622_G_A_b38	chr8_12661622_G_A_b38	0.12	NaN	0.13	1.6	Liver	G	A	rs57783803	8_12519131_G_A_b37
GATA4	ENSG00000136574.17	chr8_12663930_T_C_b38	chr8_12663930_T_C_b38	0.12	NaN	-0.11	-1.5	Liver	T	C	rs629759	8_12521439_T_C_b37
GATA4	ENSG00000136574.17	chr8_12667544_A_T_b38	chr8_12667544_A_T_b38	0.12	NaN	-0.11	-1.5	Liver	A	T	rs669846	8_12525053_A_T_b37
GATA4	ENSG00000136574.17	chr8_12670189_G_C_b38	chr8_12670189_G_C_b38	0.12	NaN	-0.11	-1.6	Liver	G	C	rs619909	8_12527698_G_C_b37
GATA4	ENSG00000136574.17	chr8_10682819_G_A_b38	chr8_10682819_G_A_b38	0.13	NaN	0.23	1.5	Liver	G	A	rs34837434	8_10540329_G_A_b37
GATA4	ENSG00000136574.17	chr8_10684141_T_G_b38	chr8_10684141_T_G_b38	0.13	NaN	0.23	1.5	Liver	T	G	rs13259547	8_10541651_T_G_b37
GATA4	ENSG00000136574.17	chr8_10685174_T_TG_b38	chr8_10685174_T_TG_b38	0.13	NaN	-0.46	-1.5	Liver	T	TG	rs200005720	8_10542684_T_TG_b37
GATA4	ENSG00000136574.17	chr8_10698599_T_C_b38	chr8_10698599_T_C_b38	0.13	NaN	-0.12	-1.5	Liver	T	C	rs11996321	8_10556109_T_C_b37
GATA4	ENSG00000136574.17	chr8_10706096_T_G_b38	chr8_10706096_T_G_b38	0.13	NaN	0.18	1.5	Liver	T	G	rs7818747	8_10563606_T_G_b37
GATA4	ENSG00000136574.17	chr8_10713367_T_A_b38	chr8_10713367_T_A_b38	0.13	NaN	-0.11	-1.5	Liver	T	A	rs35095634	8_10570877_T_A_b37
GATA4	ENSG00000136574.17	chr8_10718441_AT_A_b38	chr8_10718441_AT_A_b38	0.13	NaN	-0.11	-1.5	Liver	AT	A	rs33973895	8_10575951_AT_A_b37
GATA4	ENSG00000136574.17	chr8_10719879_T_G_b38	chr8_10719879_T_G_b38	0.13	NaN	-0.11	-1.5	Liver	T	G	rs4130764	8_10577389_T_G_b37
GATA4	ENSG00000136574.17	chr8_10726188_C_T_b38	chr8_10726188_C_T_b38	0.13	NaN	-0.45	-1.5	Liver	C	T	rs111519861	8_10583698_C_T_b37
GATA4	ENSG00000136574.17	chr8_10730453_C_A_b38	chr8_10730453_C_A_b38	0.13	NaN	0.36	1.5	Liver	C	A	rs28438834	8_10587963_C_A_b37
GATA4	ENSG00000136574.17	chr8_10746195_G_T_b38	chr8_10746195_G_T_b38	0.13	NaN	-0.12	-1.5	Liver	G	T	rs3905581	8_10603705_G_T_b37
GATA4	ENSG00000136574.17	chr8_10754198_A_C_b38	chr8_10754198_A_C_b38	0.13	NaN	-0.12	-1.5	Liver	A	C	rs1073913	8_10611708_A_C_b37
GATA4	ENSG00000136574.17	chr8_10755789_C_G_b38	chr8_10755789_C_G_b38	0.13	NaN	-0.12	-1.5	Liver	C	G	rs2116093	8_10613299_C_G_b37
GATA4	ENSG00000136574.17	chr8_10757921_G_C_b38	chr8_10757921_G_C_b38	0.13	NaN	-0.12	-1.5	Liver	G	C	rs1968400	8_10615431_G_C_b37
GATA4	ENSG00000136574.17	chr8_10783245_T_C_b38	chr8_10783245_T_C_b38	0.13	NaN	-0.11	-1.5	Liver	T	C	rs10113343	8_10640755_T_C_b37
GATA4	ENSG00000136574.17	chr8_10808474_A_T_b38	chr8_10808474_A_T_b38	0.13	NaN	-0.13	-1.5	Liver	A	T	rs73208769	8_10665984_A_T_b37
GATA4	ENSG00000136574.17	chr8_10809281_T_A_b38	chr8_10809281_T_A_b38	0.13	NaN	-0.13	-1.5	Liver	T	A	rs73208773	8_10666791_T_A_b37
GATA4	ENSG00000136574.17	chr8_10810771_A_G_b38	chr8_10810771_A_G_b38	0.13	NaN	-0.13	-1.5	Liver	A	G	rs73208775	8_10668281_A_G_b37
GATA4	ENSG00000136574.17	chr8_10811428_T_C_b38	chr8_10811428_T_C_b38	0.13	NaN	-0.13	-1.5	Liver	T	C	rs58193873	8_10668938_T_C_b37
GATA4	ENSG00000136574.17	chr8_10811579_G_A_b38	chr8_10811579_G_A_b38	0.13	NaN	-0.13	-1.5	Liver	G	A	rs57348261	8_10669089_G_A_b37
GATA4	ENSG00000136574.17	chr8_10812644_A_T_b38	chr8_10812644_A_T_b38	0.13	NaN	-0.13	-1.5	Liver	A	T	rs73208778	8_10670154_A_T_b37
GATA4	ENSG00000136574.17	chr8_10833562_CGGGAGG_C_b38	chr8_10833562_CGGGAGG_C_b38	0.13	NaN	0.28	1.5	Liver	CGGGAGG	C	rs770465078	8_10691072_CGGGAGG_C_b37
GATA4	ENSG00000136574.17	chr8_10845754_T_G_b38	chr8_10845754_T_G_b38	0.13	NaN	-0.13	-1.5	Liver	T	G	rs73209918	8_10703264_T_G_b37
GATA4	ENSG00000136574.17	chr8_10869332_C_G_b38	chr8_10869332_C_G_b38	0.13	NaN	-0.12	-1.5	Liver	C	G	rs7819602	8_10726842_C_G_b37
GATA4	ENSG00000136574.17	chr8_10918535_G_A_b38	chr8_10918535_G_A_b38	0.13	NaN	0.23	1.5	Liver	G	A	rs80128215	8_10776045_G_A_b37
GATA4	ENSG00000136574.17	chr8_10929170_G_A_b38	chr8_10929170_G_A_b38	0.13	NaN	0.27	1.5	Liver	G	A	rs74719349	8_10786680_G_A_b37
GATA4	ENSG00000136574.17	chr8_10929200_G_A_b38	chr8_10929200_G_A_b38	0.13	NaN	0.27	1.5	Liver	G	A	rs77238627	8_10786710_G_A_b37
GATA4	ENSG00000136574.17	chr8_10940745_C_T_b38	chr8_10940745_C_T_b38	0.13	NaN	-0.15	-1.5	Liver	C	T	rs4520127	8_10798255_C_T_b37
GATA4	ENSG00000136574.17	chr8_10944347_C_T_b38	chr8_10944347_C_T_b38	0.13	NaN	-0.11	-1.5	Liver	C	T	rs11777007	8_10801857_C_T_b37
GATA4	ENSG00000136574.17	chr8_10944491_G_C_b38	chr8_10944491_G_C_b38	0.13	NaN	-0.11	-1.5	Liver	G	C	rs11250094	8_10802001_G_C_b37
GATA4	ENSG00000136574.17	chr8_10944636_T_C_b38	chr8_10944636_T_C_b38	0.13	NaN	-0.11	-1.5	Liver	T	C	rs12546366	8_10802146_T_C_b37
GATA4	ENSG00000136574.17	chr8_11037602_G_A_b38	chr8_11037602_G_A_b38	0.13	NaN	-0.62	-1.5	Liver	G	A	rs113787611	8_10895112_G_A_b37
GATA4	ENSG00000136574.17	chr8_11060812_A_C_b38	chr8_11060812_A_C_b38	0.13	NaN	0.61	1.5	Liver	A	C	rs79509506	8_10918322_A_C_b37
GATA4	ENSG00000136574.17	chr8_11083586_G_C_b38	chr8_11083586_G_C_b38	0.13	NaN	-0.43	-1.5	Liver	G	C	rs7835953	8_10941096_G_C_b37
GATA4	ENSG00000136574.17	chr8_11093461_T_C_b38	chr8_11093461_T_C_b38	0.13	NaN	0.38	1.5	Liver	T	C	rs59229171	8_10950971_T_C_b37
GATA4	ENSG00000136574.17	chr8_11095795_G_A_b38	chr8_11095795_G_A_b38	0.13	NaN	0.38	1.5	Liver	G	A	rs73545431	8_10953305_G_A_b37
GATA4	ENSG00000136574.17	chr8_11100480_C_T_b38	chr8_11100480_C_T_b38	0.13	NaN	-0.46	-1.5	Liver	C	T	rs144800675	8_10957990_C_T_b37
GATA4	ENSG00000136574.17	chr8_11226911_C_A_b38	chr8_11226911_C_A_b38	0.13	NaN	0.49	1.5	Liver	C	A	rs17152993	8_11084420_C_A_b37
GATA4	ENSG00000136574.17	chr8_11295448_C_T_b38	chr8_11295448_C_T_b38	0.13	NaN	0.11	1.5	Liver	C	T	rs2245937	8_11152957_C_T_b37
GATA4	ENSG00000136574.17	chr8_11298532_G_A_b38	chr8_11298532_G_A_b38	0.13	NaN	0.11	1.5	Liver	G	A	rs3808515	8_11156041_G_A_b37
GATA4	ENSG00000136574.17	chr8_11393373_A_C_b38	chr8_11393373_A_C_b38	0.13	NaN	-0.56	-1.5	Liver	A	C	rs150460423	8_11250882_A_C_b37
GATA4	ENSG00000136574.17	chr8_11398683_C_T_b38	chr8_11398683_C_T_b38	0.13	NaN	-0.44	-1.5	Liver	C	T	rs73663125	8_11256192_C_T_b37
GATA4	ENSG00000136574.17	chr8_11425726_A_C_b38	chr8_11425726_A_C_b38	0.13	NaN	-0.13	-1.5	Liver	A	C	rs12156245	8_11283235_A_C_b37
GATA4	ENSG00000136574.17	chr8_11426026_A_G_b38	chr8_11426026_A_G_b38	0.13	NaN	-0.14	-1.5	Liver	A	G	rs12156251	8_11283535_A_G_b37
GATA4	ENSG00000136574.17	chr8_11440747_C_G_b38	chr8_11440747_C_G_b38	0.13	NaN	-0.55	-1.5	Liver	C	G	rs146273857	8_11298256_C_G_b37
GATA4	ENSG00000136574.17	chr8_11458941_C_G_b38	chr8_11458941_C_G_b38	0.13	NaN	0.39	1.5	Liver	C	G	rs116534080	8_11316450_C_G_b37
GATA4	ENSG00000136574.17	chr8_11459182_C_G_b38	chr8_11459182_C_G_b38	0.13	NaN	0.39	1.5	Liver	C	G	rs75326686	8_11316691_C_G_b37
GATA4	ENSG00000136574.17	chr8_11459732_G_C_b38	chr8_11459732_G_C_b38	0.13	NaN	0.39	1.5	Liver	G	C	rs112387834	8_11317241_G_C_b37
GATA4	ENSG00000136574.17	chr8_11551426_A_G_b38	chr8_11551426_A_G_b38	0.13	NaN	-0.11	-1.5	Liver	A	G	rs4841554	8_11408935_A_G_b37
GATA4	ENSG00000136574.17	chr8_11567568_C_T_b38	chr8_11567568_C_T_b38	0.13	NaN	-0.11	-1.5	Liver	C	T	rs4841562	8_11425077_C_T_b37
GATA4	ENSG00000136574.17	chr8_11569983_G_A_b38	chr8_11569983_G_A_b38	0.13	NaN	-0.26	-1.5	Liver	G	A	rs10107563	8_11427492_G_A_b37
GATA4	ENSG00000136574.17	chr8_11571190_T_C_b38	chr8_11571190_T_C_b38	0.13	NaN	0.18	1.5	Liver	T	C	rs746411	8_11428699_T_C_b37
GATA4	ENSG00000136574.17	chr8_11620447_G_T_b38	chr8_11620447_G_T_b38	0.13	NaN	0.11	1.5	Liver	G	T	rs1017804	8_11477956_G_T_b37
GATA4	ENSG00000136574.17	chr8_11645224_G_C_b38	chr8_11645224_G_C_b38	0.13	NaN	0.47	1.5	Liver	G	C	rs73663190	8_11502733_G_C_b37
GATA4	ENSG00000136574.17	chr8_11679413_G_A_b38	chr8_11679413_G_A_b38	0.13	NaN	-0.11	-1.5	Liver	G	A	rs78368024	8_11536922_G_A_b37
GATA4	ENSG00000136574.17	chr8_11721455_G_A_b38	chr8_11721455_G_A_b38	0.13	NaN	0.54	1.5	Liver	G	A	rs62489340	8_11578964_G_A_b37
GATA4	ENSG00000136574.17	chr8_11750617_C_A_b38	chr8_11750617_C_A_b38	0.13	NaN	-0.13	-1.5	Liver	C	A	rs2645396	8_11608126_C_A_b37
GATA4	ENSG00000136574.17	chr8_11756754_TA_T_b38	chr8_11756754_TA_T_b38	0.13	NaN	-0.11	-1.5	Liver	TA	T	rs111272281	8_11614263_TA_T_b37
GATA4	ENSG00000136574.17	chr8_11759038_C_G_b38	chr8_11759038_C_G_b38	0.13	NaN	0.1	1.5	Liver	C	G	rs12825	8_11616547_C_G_b37
GATA4	ENSG00000136574.17	chr8_11766547_A_C_b38	chr8_11766547_A_C_b38	0.13	NaN	-0.65	-1.5	Liver	A	C	rs73663007	8_11624056_A_C_b37
GATA4	ENSG00000136574.17	chr8_11781479_T_C_b38	chr8_11781479_T_C_b38	0.13	NaN	-0.65	-1.5	Liver	T	C	rs8191618	8_11638988_T_C_b37
GATA4	ENSG00000136574.17	chr8_11781920_C_T_b38	chr8_11781920_C_T_b38	0.13	NaN	-0.65	-1.5	Liver	C	T	rs8191624	8_11639429_C_T_b37
GATA4	ENSG00000136574.17	chr8_11786044_G_T_b38	chr8_11786044_G_T_b38	0.13	NaN	-0.65	-1.5	Liver	G	T	rs8191664	8_11643553_G_T_b37
GATA4	ENSG00000136574.17	chr8_11794921_A_G_b38	chr8_11794921_A_G_b38	0.13	NaN	-0.11	-1.5	Liver	A	G	rs2092004	8_11652430_A_G_b37
GATA4	ENSG00000136574.17	chr8_11853047_G_C_b38	chr8_11853047_G_C_b38	0.13	NaN	-0.26	-1.5	Liver	G	C	rs74936424	8_11710556_G_C_b37
GATA4	ENSG00000136574.17	chr8_11898561_G_A_b38	chr8_11898561_G_A_b38	0.13	NaN	0.54	1.5	Liver	G	A	rs73663043	8_11756070_G_A_b37
GATA4	ENSG00000136574.17	chr8_11903693_C_T_b38	chr8_11903693_C_T_b38	0.13	NaN	0.4	1.5	Liver	C	T	rs58328697	8_11761202_C_T_b37
GATA4	ENSG00000136574.17	chr8_11909376_A_G_b38	chr8_11909376_A_G_b38	0.13	NaN	-0.54	-1.5	Liver	A	G	rs6601618	8_11766885_A_G_b37
GATA4	ENSG00000136574.17	chr8_11914110_A_C_b38	chr8_11914110_A_C_b38	0.13	NaN	-0.54	-1.5	Liver	A	C	rs11783341	8_11771619_A_C_b37
GATA4	ENSG00000136574.17	chr8_11915234_T_C_b38	chr8_11915234_T_C_b38	0.13	NaN	-0.54	-1.5	Liver	T	C	rs4841619	8_11772743_T_C_b37
GATA4	ENSG00000136574.17	chr8_11920786_AG_A_b38	chr8_11920786_AG_A_b38	0.13	NaN	0.12	1.5	Liver	AG	A	rs35199547	8_11778295_AG_A_b37
GATA4	ENSG00000136574.17	chr8_11937864_A_G_b38	chr8_11937864_A_G_b38	0.13	NaN	0.11	1.5	Liver	A	G	rs34657250	8_11795373_A_G_b37
GATA4	ENSG00000136574.17	chr8_11941639_A_G_b38	chr8_11941639_A_G_b38	0.13	NaN	-0.12	-1.5	Liver	A	G	rs10903345	8_11799148_A_G_b37
GATA4	ENSG00000136574.17	chr8_11944248_C_T_b38	chr8_11944248_C_T_b38	0.13	NaN	-0.23	-1.5	Liver	C	T	rs4841647	8_11801757_C_T_b37
GATA4	ENSG00000136574.17	chr8_11958988_C_A_b38	chr8_11958988_C_A_b38	0.13	NaN	-0.1	-1.5	Liver	C	A	rs4240680	8_11816497_C_A_b37
GATA4	ENSG00000136574.17	chr8_11963824_T_C_b38	chr8_11963824_T_C_b38	0.13	NaN	-0.1	-1.5	Liver	T	C	rs4373556	8_11821333_T_C_b37
GATA4	ENSG00000136574.17	chr8_11965787_G_C_b38	chr8_11965787_G_C_b38	0.13	NaN	-0.13	-1.5	Liver	G	C	rs58120446	8_11823296_G_C_b37
GATA4	ENSG00000136574.17	chr8_11965794_C_G_b38	chr8_11965794_C_G_b38	0.13	NaN	-0.13	-1.5	Liver	C	G	rs58637143	8_11823303_C_G_b37
GATA4	ENSG00000136574.17	chr8_11992877_C_A_b38	chr8_11992877_C_A_b38	0.13	NaN	0.45	1.5	Liver	C	A	rs79069120	8_11850386_C_A_b37
GATA4	ENSG00000136574.17	chr8_12002231_A_C_b38	chr8_12002231_A_C_b38	0.13	NaN	-0.15	-1.5	Liver	A	C	rs4841663	8_11859740_A_C_b37
GATA4	ENSG00000136574.17	chr8_12021348_GT_G_b38	chr8_12021348_GT_G_b38	0.13	NaN	0.21	1.5	Liver	GT	G	rs202061497	8_11878857_GT_G_b37
GATA4	ENSG00000136574.17	chr8_12022387_C_T_b38	chr8_12022387_C_T_b38	0.13	NaN	0.45	1.5	Liver	C	T	rs145922664	8_11879896_C_T_b37
GATA4	ENSG00000136574.17	chr8_12022399_T_G_b38	chr8_12022399_T_G_b38	0.13	NaN	0.45	1.5	Liver	T	G	rs139876804	8_11879908_T_G_b37
GATA4	ENSG00000136574.17	chr8_12023024_C_T_b38	chr8_12023024_C_T_b38	0.13	NaN	0.21	1.5	Liver	C	T	rs112395476	8_11880533_C_T_b37
GATA4	ENSG00000136574.17	chr8_12033820_C_T_b38	chr8_12033820_C_T_b38	0.13	NaN	-0.21	-1.5	Liver	C	T	rs4841678	8_11891329_C_T_b37
GATA4	ENSG00000136574.17	chr8_12059397_C_A_b38	chr8_12059397_C_A_b38	0.13	NaN	0.5	1.5	Liver	C	A	rs142859630	8_11916906_C_A_b37
GATA4	ENSG00000136574.17	chr8_12135799_G_A_b38	chr8_12135799_G_A_b38	0.13	NaN	0.33	1.5	Liver	G	A	rs180755326	8_11993308_G_A_b37
GATA4	ENSG00000136574.17	chr8_12185293_A_G_b38	chr8_12185293_A_G_b38	0.13	NaN	0.27	1.5	Liver	A	G	rs763103943	8_12042802_A_G_b37
GATA4	ENSG00000136574.17	chr8_12202173_C_T_b38	chr8_12202173_C_T_b38	0.13	NaN	0.25	1.5	Liver	C	T	rs67190494	8_12059682_C_T_b37
GATA4	ENSG00000136574.17	chr8_12211607_A_G_b38	chr8_12211607_A_G_b38	0.13	NaN	0.31	1.5	Liver	A	G	rs879692323	8_12069116_A_G_b37
GATA4	ENSG00000136574.17	chr8_12226453_C_A_b38	chr8_12226453_C_A_b38	0.13	NaN	0.37	1.5	Liver	C	A	rs879472210	8_12083962_C_A_b37
GATA4	ENSG00000136574.17	chr8_12226457_A_T_b38	chr8_12226457_A_T_b38	0.13	NaN	0.37	1.5	Liver	A	T	rs879368212	8_12083966_A_T_b37
GATA4	ENSG00000136574.17	chr8_12226459_C_A_b38	chr8_12226459_C_A_b38	0.13	NaN	0.37	1.5	Liver	C	A	rs879861050	8_12083968_C_A_b37
GATA4	ENSG00000136574.17	chr8_12297081_C_G_b38	chr8_12297081_C_G_b38	0.13	NaN	0.16	1.5	Liver	C	G	rs568771343	8_12154590_C_G_b37
GATA4	ENSG00000136574.17	chr8_12331316_C_G_b38	chr8_12331316_C_G_b38	0.13	NaN	0.45	1.5	Liver	C	G	rs141393969	8_12188825_C_G_b37
GATA4	ENSG00000136574.17	chr8_12377385_C_A_b38	chr8_12377385_C_A_b38	0.13	NaN	0.37	1.5	Liver	C	A	rs149548053	8_12234894_C_A_b37
GATA4	ENSG00000136574.17	chr8_12377705_A_G_b38	chr8_12377705_A_G_b38	0.13	NaN	0.37	1.5	Liver	A	G	rs143495561	8_12235214_A_G_b37
GATA4	ENSG00000136574.17	chr8_12393760_G_C_b38	chr8_12393760_G_C_b38	0.13	NaN	-0.31	-1.5	Liver	G	C	rs56810452	8_12251269_G_C_b37
GATA4	ENSG00000136574.17	chr8_12478278_C_T_b38	chr8_12478278_C_T_b38	0.13	NaN	-0.2	-1.5	Liver	C	T	rs56140646	8_12335787_C_T_b37
GATA4	ENSG00000136574.17	chr8_12621131_A_G_b38	chr8_12621131_A_G_b38	0.13	NaN	0.13	1.5	Liver	A	G	rs4831306	8_12478640_A_G_b37
GATA4	ENSG00000136574.17	chr8_12624728_C_A_b38	chr8_12624728_C_A_b38	0.13	NaN	-0.11	-1.5	Liver	C	A	rs1633482	8_12482237_C_A_b37
GATA4	ENSG00000136574.17	chr8_12627432_C_T_b38	chr8_12627432_C_T_b38	0.13	NaN	-0.13	-1.5	Liver	C	T	rs12547927	8_12484941_C_T_b37
GATA4	ENSG00000136574.17	chr8_12634198_C_T_b38	chr8_12634198_C_T_b38	0.13	NaN	0.13	1.5	Liver	C	T	rs2946738	8_12491707_C_T_b37
GATA4	ENSG00000136574.17	chr8_12635560_A_T_b38	chr8_12635560_A_T_b38	0.13	NaN	-0.13	-1.5	Liver	A	T	rs111658452	8_12493069_A_T_b37
GATA4	ENSG00000136574.17	chr8_12642889_T_G_b38	chr8_12642889_T_G_b38	0.13	NaN	0.12	1.5	Liver	T	G	rs9694436	8_12500398_T_G_b37
GATA4	ENSG00000136574.17	chr8_12643188_C_T_b38	chr8_12643188_C_T_b38	0.13	NaN	0.12	1.5	Liver	C	T	rs674244	8_12500697_C_T_b37
GATA4	ENSG00000136574.17	chr8_12647022_A_G_b38	chr8_12647022_A_G_b38	0.13	NaN	0.12	1.5	Liver	A	G	rs35495580	8_12504531_A_G_b37
GATA4	ENSG00000136574.17	chr8_12660493_CG_C_b38	chr8_12660493_CG_C_b38	0.13	NaN	-0.45	-1.5	Liver	CG	C	rs200324171	8_12518002_CG_C_b37
GATA4	ENSG00000136574.17	chr8_12663539_G_C_b38	chr8_12663539_G_C_b38	0.13	NaN	-0.45	-1.5	Liver	G	C	rs144136409	8_12521048_G_C_b37
GATA4	ENSG00000136574.17	chr8_12663542_A_G_b38	chr8_12663542_A_G_b38	0.13	NaN	-0.45	-1.5	Liver	A	G	rs148730281	8_12521051_A_G_b37
GATA4	ENSG00000136574.17	chr8_12663548_G_A_b38	chr8_12663548_G_A_b38	0.13	NaN	-0.45	-1.5	Liver	G	A	rs189075299	8_12521057_G_A_b37
GATA4	ENSG00000136574.17	chr8_12673017_C_T_b38	chr8_12673017_C_T_b38	0.13	NaN	-0.11	-1.5	Liver	C	T	rs611597	8_12530526_C_T_b37
GATA4	ENSG00000136574.17	chr8_12673827_T_C_b38	chr8_12673827_T_C_b38	0.13	NaN	-0.11	-1.5	Liver	T	C	rs667118	8_12531336_T_C_b37
GATA4	ENSG00000136574.17	chr8_12676053_A_G_b38	chr8_12676053_A_G_b38	0.13	NaN	-0.11	-1.5	Liver	A	G	rs589898	8_12533562_A_G_b37
GATA4	ENSG00000136574.17	chr8_12676095_A_G_b38	chr8_12676095_A_G_b38	0.13	NaN	-0.11	-1.5	Liver	A	G	rs2904993	8_12533604_A_G_b37
GATA4	ENSG00000136574.17	chr8_12676235_T_A_b38	chr8_12676235_T_A_b38	0.13	NaN	-0.11	-1.5	Liver	T	A	rs590757	8_12533744_T_A_b37
GATA4	ENSG00000136574.17	chr8_12676853_G_T_b38	chr8_12676853_G_T_b38	0.13	NaN	0.11	1.5	Liver	G	T	rs2078769	8_12534362_G_T_b37
GATA4	ENSG00000136574.17	chr8_10678234_G_C_b38	chr8_10678234_G_C_b38	0.14	NaN	-0.41	-1.5	Liver	G	C	rs116877915	8_10535744_G_C_b37
GATA4	ENSG00000136574.17	chr8_10721430_C_T_b38	chr8_10721430_C_T_b38	0.14	NaN	0.42	1.5	Liver	C	T	rs80076879	8_10578940_C_T_b37
GATA4	ENSG00000136574.17	chr8_10737095_T_C_b38	chr8_10737095_T_C_b38	0.14	NaN	0.2	1.5	Liver	T	C	rs13269896	8_10594605_T_C_b37
GATA4	ENSG00000136574.17	chr8_10739903_A_C_b38	chr8_10739903_A_C_b38	0.14	NaN	0.2	1.5	Liver	A	C	rs2409673	8_10597413_A_C_b37
GATA4	ENSG00000136574.17	chr8_10742529_A_G_b38	chr8_10742529_A_G_b38	0.14	NaN	0.2	1.5	Liver	A	G	rs13267580	8_10600039_A_G_b37
GATA4	ENSG00000136574.17	chr8_10745030_T_A_b38	chr8_10745030_T_A_b38	0.14	NaN	0.2	1.5	Liver	T	A	rs35385650	8_10602540_T_A_b37
GATA4	ENSG00000136574.17	chr8_10745032_A_G_b38	chr8_10745032_A_G_b38	0.14	NaN	0.2	1.5	Liver	A	G	rs35120358	8_10602542_A_G_b37
GATA4	ENSG00000136574.17	chr8_10746579_G_A_b38	chr8_10746579_G_A_b38	0.14	NaN	0.2	1.5	Liver	G	A	rs2898253	8_10604089_G_A_b37
GATA4	ENSG00000136574.17	chr8_10749091_T_C_b38	chr8_10749091_T_C_b38	0.14	NaN	0.2	1.5	Liver	T	C	rs77800097	8_10606601_T_C_b37
GATA4	ENSG00000136574.17	chr8_10749221_T_C_b38	chr8_10749221_T_C_b38	0.14	NaN	0.2	1.5	Liver	T	C	rs36084121	8_10606731_T_C_b37
GATA4	ENSG00000136574.17	chr8_10750397_G_A_b38	chr8_10750397_G_A_b38	0.14	NaN	0.2	1.5	Liver	G	A	rs71516592	8_10607907_G_A_b37
GATA4	ENSG00000136574.17	chr8_10773962_G_A_b38	chr8_10773962_G_A_b38	0.14	NaN	0.24	1.5	Liver	G	A	rs116854520	8_10631472_G_A_b37
GATA4	ENSG00000136574.17	chr8_10784298_C_T_b38	chr8_10784298_C_T_b38	0.14	NaN	-0.11	-1.5	Liver	C	T	rs7015129	8_10641808_C_T_b37
GATA4	ENSG00000136574.17	chr8_10798110_A_G_b38	chr8_10798110_A_G_b38	0.14	NaN	-0.12	-1.5	Liver	A	G	rs1549792	8_10655620_A_G_b37
GATA4	ENSG00000136574.17	chr8_10798254_A_G_b38	chr8_10798254_A_G_b38	0.14	NaN	-0.12	-1.5	Liver	A	G	rs1549793	8_10655764_A_G_b37
GATA4	ENSG00000136574.17	chr8_10799229_A_C_b38	chr8_10799229_A_C_b38	0.14	NaN	-0.12	-1.5	Liver	A	C	rs55637012	8_10656739_A_C_b37
GATA4	ENSG00000136574.17	chr8_10800305_C_T_b38	chr8_10800305_C_T_b38	0.14	NaN	-0.12	-1.5	Liver	C	T	rs7827063	8_10657815_C_T_b37
GATA4	ENSG00000136574.17	chr8_10800310_G_A_b38	chr8_10800310_G_A_b38	0.14	NaN	-0.12	-1.5	Liver	G	A	rs7826036	8_10657820_G_A_b37
GATA4	ENSG00000136574.17	chr8_10801896_G_C_b38	chr8_10801896_G_C_b38	0.14	NaN	-0.11	-1.5	Liver	G	C	rs10097283	8_10659406_G_C_b37
GATA4	ENSG00000136574.17	chr8_10802007_A_G_b38	chr8_10802007_A_G_b38	0.14	NaN	-0.12	-1.5	Liver	A	G	rs11998382	8_10659517_A_G_b37
GATA4	ENSG00000136574.17	chr8_10802340_C_T_b38	chr8_10802340_C_T_b38	0.14	NaN	-0.12	-1.5	Liver	C	T	rs11995539	8_10659850_C_T_b37
GATA4	ENSG00000136574.17	chr8_10813762_G_A_b38	chr8_10813762_G_A_b38	0.14	NaN	-0.11	-1.5	Liver	G	A	rs6601530	8_10671272_G_A_b37
GATA4	ENSG00000136574.17	chr8_10836122_G_T_b38	chr8_10836122_G_T_b38	0.14	NaN	0.2	1.5	Liver	G	T	rs35039898	8_10693632_G_T_b37
GATA4	ENSG00000136574.17	chr8_10933015_C_T_b38	chr8_10933015_C_T_b38	0.14	NaN	-0.11	-1.5	Liver	C	T	rs6992033	8_10790525_C_T_b37
GATA4	ENSG00000136574.17	chr8_10938583_G_T_b38	chr8_10938583_G_T_b38	0.14	NaN	-0.11	-1.5	Liver	G	T	rs6984496	8_10796093_G_T_b37
GATA4	ENSG00000136574.17	chr8_10949609_C_T_b38	chr8_10949609_C_T_b38	0.14	NaN	-0.17	-1.5	Liver	C	T	rs4840526	8_10807119_C_T_b37
GATA4	ENSG00000136574.17	chr8_10949721_C_T_b38	chr8_10949721_C_T_b38	0.14	NaN	-0.17	-1.5	Liver	C	T	rs4841464	8_10807231_C_T_b37
GATA4	ENSG00000136574.17	chr8_10949810_A_G_b38	chr8_10949810_A_G_b38	0.14	NaN	-0.17	-1.5	Liver	A	G	rs56173641	8_10807320_A_G_b37
GATA4	ENSG00000136574.17	chr8_10950068_G_A_b38	chr8_10950068_G_A_b38	0.14	NaN	-0.17	-1.5	Liver	G	A	rs73196845	8_10807578_G_A_b37
GATA4	ENSG00000136574.17	chr8_10950205_C_CCTCCTG_b38	chr8_10950205_C_CCTCCTG_b38	0.14	NaN	-0.17	-1.5	Liver	C	CCTCCTG	rs143846095	8_10807715_C_CCTCCTG_b37
GATA4	ENSG00000136574.17	chr8_10951535_G_A_b38	chr8_10951535_G_A_b38	0.14	NaN	-0.17	-1.5	Liver	G	A	rs56166963	8_10809045_G_A_b37
GATA4	ENSG00000136574.17	chr8_10952765_C_T_b38	chr8_10952765_C_T_b38	0.14	NaN	-0.17	-1.5	Liver	C	T	rs59109872	8_10810275_C_T_b37
GATA4	ENSG00000136574.17	chr8_10955504_T_C_b38	chr8_10955504_T_C_b38	0.14	NaN	-0.17	-1.5	Liver	T	C	rs55905112	8_10813014_T_C_b37
GATA4	ENSG00000136574.17	chr8_10956169_AG_A_b38	chr8_10956169_AG_A_b38	0.14	NaN	-0.17	-1.5	Liver	AG	A	rs140862970	8_10813679_AG_A_b37
GATA4	ENSG00000136574.17	chr8_10967941_G_A_b38	chr8_10967941_G_A_b38	0.14	NaN	-0.32	-1.5	Liver	G	A	rs139911751	8_10825451_G_A_b37
GATA4	ENSG00000136574.17	chr8_11018158_T_TTC_b38	chr8_11018158_T_TTC_b38	0.14	NaN	-0.53	-1.5	Liver	T	TTC	rs199671988	8_10875668_T_TTC_b37
GATA4	ENSG00000136574.17	chr8_11037582_G_A_b38	chr8_11037582_G_A_b38	0.14	NaN	0.66	1.5	Liver	G	A	rs141822599	8_10895092_G_A_b37
GATA4	ENSG00000136574.17	chr8_11040807_G_A_b38	chr8_11040807_G_A_b38	0.14	NaN	0.66	1.5	Liver	G	A	rs75247438	8_10898317_G_A_b37
GATA4	ENSG00000136574.17	chr8_11045955_G_C_b38	chr8_11045955_G_C_b38	0.14	NaN	0.66	1.5	Liver	G	C	rs78582102	8_10903465_G_C_b37
GATA4	ENSG00000136574.17	chr8_11059265_G_A_b38	chr8_11059265_G_A_b38	0.14	NaN	0.66	1.5	Liver	G	A	rs6996458	8_10916775_G_A_b37
GATA4	ENSG00000136574.17	chr8_11089300_A_G_b38	chr8_11089300_A_G_b38	0.14	NaN	-0.21	-1.5	Liver	A	G	rs80344830	8_10946810_A_G_b37
GATA4	ENSG00000136574.17	chr8_11113069_A_G_b38	chr8_11113069_A_G_b38	0.14	NaN	0.43	1.5	Liver	A	G	rs76246948	8_10970579_A_G_b37
GATA4	ENSG00000136574.17	chr8_11114840_T_C_b38	chr8_11114840_T_C_b38	0.14	NaN	0.66	1.5	Liver	T	C	rs58309812	8_10972350_T_C_b37
GATA4	ENSG00000136574.17	chr8_11121298_G_A_b38	chr8_11121298_G_A_b38	0.14	NaN	0.66	1.5	Liver	G	A	rs143220446	8_10978808_G_A_b37
GATA4	ENSG00000136574.17	chr8_11125305_C_T_b38	chr8_11125305_C_T_b38	0.14	NaN	0.66	1.5	Liver	C	T	rs61135882	8_10982815_C_T_b37
GATA4	ENSG00000136574.17	chr8_11169908_T_C_b38	chr8_11169908_T_C_b38	0.14	NaN	0.66	1.5	Liver	T	C	rs76977805	8_11027417_T_C_b37
GATA4	ENSG00000136574.17	chr8_11172242_C_T_b38	chr8_11172242_C_T_b38	0.14	NaN	0.66	1.5	Liver	C	T	rs34246803	8_11029751_C_T_b37
GATA4	ENSG00000136574.17	chr8_11173058_G_A_b38	chr8_11173058_G_A_b38	0.14	NaN	-0.36	-1.5	Liver	G	A	rs73530560	8_11030567_G_A_b37
GATA4	ENSG00000136574.17	chr8_11176747_C_G_b38	chr8_11176747_C_G_b38	0.14	NaN	-0.17	-1.5	Liver	C	G	rs73530582	8_11034256_C_G_b37
GATA4	ENSG00000136574.17	chr8_11179077_G_A_b38	chr8_11179077_G_A_b38	0.14	NaN	-0.17	-1.5	Liver	G	A	rs58454813	8_11036586_G_A_b37
GATA4	ENSG00000136574.17	chr8_11179911_T_C_b38	chr8_11179911_T_C_b38	0.14	NaN	-0.17	-1.5	Liver	T	C	rs73530592	8_11037420_T_C_b37
GATA4	ENSG00000136574.17	chr8_11189663_T_C_b38	chr8_11189663_T_C_b38	0.14	NaN	0.3	1.5	Liver	T	C	rs73198979	8_11047172_T_C_b37
GATA4	ENSG00000136574.17	chr8_11191906_G_A_b38	chr8_11191906_G_A_b38	0.14	NaN	0.66	1.5	Liver	G	A	rs12548695	8_11049415_G_A_b37
GATA4	ENSG00000136574.17	chr8_11192098_G_A_b38	chr8_11192098_G_A_b38	0.14	NaN	0.66	1.5	Liver	G	A	rs115308288	8_11049607_G_A_b37
GATA4	ENSG00000136574.17	chr8_11239293_C_T_b38	chr8_11239293_C_T_b38	0.14	NaN	-0.26	-1.5	Liver	C	T	rs75987312	8_11096802_C_T_b37
GATA4	ENSG00000136574.17	chr8_11256546_C_A_b38	chr8_11256546_C_A_b38	0.14	NaN	-0.26	-1.5	Liver	C	A	rs2572422	8_11114055_C_A_b37
GATA4	ENSG00000136574.17	chr8_11283190_T_A_b38	chr8_11283190_T_A_b38	0.14	NaN	0.6	1.5	Liver	T	A	rs6985292	8_11140699_T_A_b37
GATA4	ENSG00000136574.17	chr8_11283573_T_C_b38	chr8_11283573_T_C_b38	0.14	NaN	0.6	1.5	Liver	T	C	rs73665042	8_11141082_T_C_b37
GATA4	ENSG00000136574.17	chr8_11312940_G_A_b38	chr8_11312940_G_A_b38	0.14	NaN	0.11	1.5	Liver	G	A	rs2736258	8_11170449_G_A_b37
GATA4	ENSG00000136574.17	chr8_11314614_A_T_b38	chr8_11314614_A_T_b38	0.14	NaN	0.11	1.5	Liver	A	T	rs4515509	8_11172123_A_T_b37
GATA4	ENSG00000136574.17	chr8_11356802_C_T_b38	chr8_11356802_C_T_b38	0.14	NaN	-0.48	-1.5	Liver	C	T	rs2736276	8_11214311_C_T_b37
GATA4	ENSG00000136574.17	chr8_11360838_A_C_b38	chr8_11360838_A_C_b38	0.14	NaN	-0.35	-1.5	Liver	A	C	rs73205371	8_11218347_A_C_b37
GATA4	ENSG00000136574.17	chr8_11400026_T_C_b38	chr8_11400026_T_C_b38	0.14	NaN	-0.14	-1.5	Liver	T	C	rs10100205	8_11257535_T_C_b37
GATA4	ENSG00000136574.17	chr8_11473655_T_C_b38	chr8_11473655_T_C_b38	0.14	NaN	0.13	1.5	Liver	T	C	rs61649748	8_11331164_T_C_b37
GATA4	ENSG00000136574.17	chr8_11474063_T_C_b38	chr8_11474063_T_C_b38	0.14	NaN	0.13	1.5	Liver	T	C	rs56150706	8_11331572_T_C_b37
GATA4	ENSG00000136574.17	chr8_11619217_T_G_b38	chr8_11619217_T_G_b38	0.14	NaN	0.1	1.5	Liver	T	G	rs2249824	8_11476726_T_G_b37
GATA4	ENSG00000136574.17	chr8_11753239_A_G_b38	chr8_11753239_A_G_b38	0.14	NaN	-0.46	-1.5	Liver	A	G	rs59433946	8_11610748_A_G_b37
GATA4	ENSG00000136574.17	chr8_11754214_G_C_b38	chr8_11754214_G_C_b38	0.14	NaN	0.12	1.5	Liver	G	C	rs7826055	8_11611723_G_C_b37
GATA4	ENSG00000136574.17	chr8_11761558_A_T_b38	chr8_11761558_A_T_b38	0.14	NaN	0.23	1.5	Liver	A	T	rs56213203	8_11619067_A_T_b37
GATA4	ENSG00000136574.17	chr8_11761752_T_A_b38	chr8_11761752_T_A_b38	0.14	NaN	-0.23	-1.5	Liver	T	A	rs2740431	8_11619261_T_A_b37
GATA4	ENSG00000136574.17	chr8_11768102_C_T_b38	chr8_11768102_C_T_b38	0.14	NaN	-0.14	-1.5	Liver	C	T	rs62491484	8_11625611_C_T_b37
GATA4	ENSG00000136574.17	chr8_11787651_G_C_b38	chr8_11787651_G_C_b38	0.14	NaN	0.23	1.5	Liver	G	C	rs8191676	8_11645160_G_C_b37
GATA4	ENSG00000136574.17	chr8_11788753_G_A_b38	chr8_11788753_G_A_b38	0.14	NaN	-0.12	-1.5	Liver	G	A	rs2740441	8_11646262_G_A_b37
GATA4	ENSG00000136574.17	chr8_11788821_C_T_b38	chr8_11788821_C_T_b38	0.14	NaN	0.12	1.5	Liver	C	T	rs4841596	8_11646330_C_T_b37
GATA4	ENSG00000136574.17	chr8_11796628_G_A_b38	chr8_11796628_G_A_b38	0.14	NaN	0.23	1.5	Liver	G	A	rs56303605	8_11654137_G_A_b37
GATA4	ENSG00000136574.17	chr8_11799530_A_G_b38	chr8_11799530_A_G_b38	0.14	NaN	0.23	1.5	Liver	A	G	rs56043655	8_11657039_A_G_b37
GATA4	ENSG00000136574.17	chr8_11812167_G_A_b38	chr8_11812167_G_A_b38	0.14	NaN	-0.25	-1.5	Liver	G	A	rs80040100	8_11669676_G_A_b37
GATA4	ENSG00000136574.17	chr8_11812772_G_A_b38	chr8_11812772_G_A_b38	0.14	NaN	-0.25	-1.5	Liver	G	A	rs4841598	8_11670281_G_A_b37
GATA4	ENSG00000136574.17	chr8_11833636_G_A_b38	chr8_11833636_G_A_b38	0.14	NaN	-0.18	-1.5	Liver	G	A	rs73207299	8_11691145_G_A_b37
GATA4	ENSG00000136574.17	chr8_11856025_C_CAA_b38	chr8_11856025_C_CAA_b38	0.14	NaN	-0.35	-1.5	Liver	C	CAA	rs548581193	8_11713534_C_CAA_b37
GATA4	ENSG00000136574.17	chr8_11857574_G_A_b38	chr8_11857574_G_A_b38	0.14	NaN	-0.35	-1.5	Liver	G	A	rs148915739	8_11715083_G_A_b37
GATA4	ENSG00000136574.17	chr8_11858679_A_G_b38	chr8_11858679_A_G_b38	0.14	NaN	-0.35	-1.5	Liver	A	G	rs76695379	8_11716188_A_G_b37
GATA4	ENSG00000136574.17	chr8_11898090_C_G_b38	chr8_11898090_C_G_b38	0.14	NaN	-0.19	-1.5	Liver	C	G	rs7831946	8_11755599_C_G_b37
GATA4	ENSG00000136574.17	chr8_11918833_G_A_b38	chr8_11918833_G_A_b38	0.14	NaN	0.43	1.5	Liver	G	A	rs114528876	8_11776342_G_A_b37
GATA4	ENSG00000136574.17	chr8_11925025_C_A_b38	chr8_11925025_C_A_b38	0.14	NaN	0.11	1.5	Liver	C	A	rs13259445	8_11782534_C_A_b37
GATA4	ENSG00000136574.17	chr8_11936230_C_T_b38	chr8_11936230_C_T_b38	0.14	NaN	0.43	1.5	Liver	C	T	rs112171586	8_11793739_C_T_b37
GATA4	ENSG00000136574.17	chr8_11936610_G_A_b38	chr8_11936610_G_A_b38	0.14	NaN	0.43	1.5	Liver	G	A	rs112089803	8_11794119_G_A_b37
GATA4	ENSG00000136574.17	chr8_11937139_G_C_b38	chr8_11937139_G_C_b38	0.14	NaN	0.43	1.5	Liver	G	C	rs6994090	8_11794648_G_C_b37
GATA4	ENSG00000136574.17	chr8_11938776_G_T_b38	chr8_11938776_G_T_b38	0.14	NaN	0.43	1.5	Liver	G	T	rs73554318	8_11796285_G_T_b37
GATA4	ENSG00000136574.17	chr8_11938989_T_G_b38	chr8_11938989_T_G_b38	0.14	NaN	0.43	1.5	Liver	T	G	rs73554319	8_11796498_T_G_b37
GATA4	ENSG00000136574.17	chr8_11941313_C_A_b38	chr8_11941313_C_A_b38	0.14	NaN	0.43	1.5	Liver	C	A	rs73554326	8_11798822_C_A_b37
GATA4	ENSG00000136574.17	chr8_11950572_T_C_b38	chr8_11950572_T_C_b38	0.14	NaN	0.13	1.5	Liver	T	C	rs73195040	8_11808081_T_C_b37
GATA4	ENSG00000136574.17	chr8_11956056_G_T_b38	chr8_11956056_G_T_b38	0.14	NaN	0.35	1.5	Liver	G	T	rs76506706	8_11813565_G_T_b37
GATA4	ENSG00000136574.17	chr8_11957309_A_G_b38	chr8_11957309_A_G_b38	0.14	NaN	0.13	1.5	Liver	A	G	rs7820731	8_11814818_A_G_b37
GATA4	ENSG00000136574.17	chr8_11958122_G_C_b38	chr8_11958122_G_C_b38	0.14	NaN	0.13	1.5	Liver	G	C	rs7840995	8_11815631_G_C_b37
GATA4	ENSG00000136574.17	chr8_12176935_G_A_b38	chr8_12176935_G_A_b38	0.14	NaN	0.27	1.5	Liver	G	A	rs76159216	8_12034444_G_A_b37
GATA4	ENSG00000136574.17	chr8_12178974_T_C_b38	chr8_12178974_T_C_b38	0.14	NaN	0.22	1.5	Liver	T	C	rs74890569	8_12036483_T_C_b37
GATA4	ENSG00000136574.17	chr8_12185412_T_G_b38	chr8_12185412_T_G_b38	0.14	NaN	0.26	1.5	Liver	T	G	rs143411140	8_12042921_T_G_b37
GATA4	ENSG00000136574.17	chr8_12200718_C_T_b38	chr8_12200718_C_T_b38	0.14	NaN	0.67	1.5	Liver	C	T	rs1276116582	8_12058227_C_T_b37
GATA4	ENSG00000136574.17	chr8_12291607_A_G_b38	chr8_12291607_A_G_b38	0.14	NaN	0.51	1.5	Liver	A	G	rs536901589	8_12149116_A_G_b37
GATA4	ENSG00000136574.17	chr8_12291813_C_T_b38	chr8_12291813_C_T_b38	0.14	NaN	0.51	1.5	Liver	C	T	rs564837197	8_12149322_C_T_b37
GATA4	ENSG00000136574.17	chr8_12612545_G_A_b38	chr8_12612545_G_A_b38	0.14	NaN	0.12	1.5	Liver	G	A	rs9802062	8_12470054_G_A_b37
GATA4	ENSG00000136574.17	chr8_12612630_T_A_b38	chr8_12612630_T_A_b38	0.14	NaN	0.12	1.5	Liver	T	A	rs9801933	8_12470139_T_A_b37
GATA4	ENSG00000136574.17	chr8_12612932_A_G_b38	chr8_12612932_A_G_b38	0.14	NaN	0.12	1.5	Liver	A	G	rs9801877	8_12470441_A_G_b37
GATA4	ENSG00000136574.17	chr8_12613531_G_A_b38	chr8_12613531_G_A_b38	0.14	NaN	0.12	1.5	Liver	G	A	rs4831626	8_12471040_G_A_b37
GATA4	ENSG00000136574.17	chr8_12614036_C_G_b38	chr8_12614036_C_G_b38	0.14	NaN	0.12	1.5	Liver	C	G	rs62496652	8_12471545_C_G_b37
GATA4	ENSG00000136574.17	chr8_12614079_C_G_b38	chr8_12614079_C_G_b38	0.14	NaN	0.12	1.5	Liver	C	G	rs62496653	8_12471588_C_G_b37
GATA4	ENSG00000136574.17	chr8_12614162_T_C_b38	chr8_12614162_T_C_b38	0.14	NaN	0.12	1.5	Liver	T	C	rs57641021	8_12471671_T_C_b37
GATA4	ENSG00000136574.17	chr8_12615915_A_C_b38	chr8_12615915_A_C_b38	0.14	NaN	0.12	1.5	Liver	A	C	rs56189166	8_12473424_A_C_b37
GATA4	ENSG00000136574.17	chr8_12617143_C_T_b38	chr8_12617143_C_T_b38	0.14	NaN	0.12	1.5	Liver	C	T	rs56746272	8_12474652_C_T_b37
GATA4	ENSG00000136574.17	chr8_12617282_T_C_b38	chr8_12617282_T_C_b38	0.14	NaN	0.12	1.5	Liver	T	C	rs56970666	8_12474791_T_C_b37
GATA4	ENSG00000136574.17	chr8_12617284_C_G_b38	chr8_12617284_C_G_b38	0.14	NaN	0.12	1.5	Liver	C	G	rs59212708	8_12474793_C_G_b37
GATA4	ENSG00000136574.17	chr8_12617963_A_T_b38	chr8_12617963_A_T_b38	0.14	NaN	0.12	1.5	Liver	A	T	rs62497360	8_12475472_A_T_b37
GATA4	ENSG00000136574.17	chr8_12619265_G_T_b38	chr8_12619265_G_T_b38	0.14	NaN	0.12	1.5	Liver	G	T	rs3988562	8_12476774_G_T_b37
GATA4	ENSG00000136574.17	chr8_12624168_A_G_b38	chr8_12624168_A_G_b38	0.14	NaN	0.12	1.5	Liver	A	G	rs55762627	8_12481677_A_G_b37
GATA4	ENSG00000136574.17	chr8_12624593_G_A_b38	chr8_12624593_G_A_b38	0.14	NaN	0.12	1.5	Liver	G	A	rs56319500	8_12482102_G_A_b37
GATA4	ENSG00000136574.17	chr8_12624601_A_C_b38	chr8_12624601_A_C_b38	0.14	NaN	0.12	1.5	Liver	A	C	rs56336494	8_12482110_A_C_b37
GATA4	ENSG00000136574.17	chr8_12625415_C_T_b38	chr8_12625415_C_T_b38	0.14	NaN	0.23	1.5	Liver	C	T	rs577761534	8_12482924_C_T_b37
GATA4	ENSG00000136574.17	chr8_12630385_T_C_b38	chr8_12630385_T_C_b38	0.14	NaN	-0.12	-1.5	Liver	T	C	rs34433220	8_12487894_T_C_b37
GATA4	ENSG00000136574.17	chr8_12634158_G_A_b38	chr8_12634158_G_A_b38	0.14	NaN	-0.13	-1.5	Liver	G	A	rs34195739	8_12491667_G_A_b37
GATA4	ENSG00000136574.17	chr8_12642952_G_C_b38	chr8_12642952_G_C_b38	0.14	NaN	0.12	1.5	Liver	G	C	rs62497384	8_12500461_G_C_b37
GATA4	ENSG00000136574.17	chr8_12644803_T_G_b38	chr8_12644803_T_G_b38	0.14	NaN	0.12	1.5	Liver	T	G	rs2946689	8_12502312_T_G_b37
GATA4	ENSG00000136574.17	chr8_12670736_A_G_b38	chr8_12670736_A_G_b38	0.14	NaN	-0.11	-1.5	Liver	A	G	rs623937	8_12528245_A_G_b37
GATA4	ENSG00000136574.17	chr8_10681447_T_C_b38	chr8_10681447_T_C_b38	0.15	NaN	-0.12	-1.4	Liver	T	C	rs79826929	8_10538957_T_C_b37
GATA4	ENSG00000136574.17	chr8_10700250_A_G_b38	chr8_10700250_A_G_b38	0.15	NaN	0.32	1.5	Liver	A	G	rs57041981	8_10557760_A_G_b37
GATA4	ENSG00000136574.17	chr8_10700568_T_C_b38	chr8_10700568_T_C_b38	0.15	NaN	0.32	1.5	Liver	T	C	rs59747969	8_10558078_T_C_b37
GATA4	ENSG00000136574.17	chr8_10715290_G_C_b38	chr8_10715290_G_C_b38	0.15	NaN	0.57	1.4	Liver	G	C	rs73662607	8_10572800_G_C_b37
GATA4	ENSG00000136574.17	chr8_10727634_A_G_b38	chr8_10727634_A_G_b38	0.15	NaN	-0.11	-1.4	Liver	A	G	rs7005905	8_10585144_A_G_b37
GATA4	ENSG00000136574.17	chr8_10727652_T_C_b38	chr8_10727652_T_C_b38	0.15	NaN	-0.12	-1.4	Liver	T	C	rs7009920	8_10585162_T_C_b37
GATA4	ENSG00000136574.17	chr8_10734821_G_T_b38	chr8_10734821_G_T_b38	0.15	NaN	-0.12	-1.5	Liver	G	T	rs73200724	8_10592331_G_T_b37
GATA4	ENSG00000136574.17	chr8_10749246_A_G_b38	chr8_10749246_A_G_b38	0.15	NaN	-0.11	-1.4	Liver	A	G	rs4841438	8_10606756_A_G_b37
GATA4	ENSG00000136574.17	chr8_10749444_T_C_b38	chr8_10749444_T_C_b38	0.15	NaN	-0.11	-1.4	Liver	T	C	rs11250067	8_10606954_T_C_b37
GATA4	ENSG00000136574.17	chr8_10754565_G_A_b38	chr8_10754565_G_A_b38	0.15	NaN	-0.11	-1.4	Liver	G	A	rs7018334	8_10612075_G_A_b37
GATA4	ENSG00000136574.17	chr8_10757949_G_C_b38	chr8_10757949_G_C_b38	0.15	NaN	0.18	1.5	Liver	G	C	rs10110552	8_10615459_G_C_b37
GATA4	ENSG00000136574.17	chr8_10807545_C_A_b38	chr8_10807545_C_A_b38	0.15	NaN	0.2	1.4	Liver	C	A	rs7009841	8_10665055_C_A_b37
GATA4	ENSG00000136574.17	chr8_10822861_A_G_b38	chr8_10822861_A_G_b38	0.15	NaN	0.2	1.4	Liver	A	G	rs7015820	8_10680371_A_G_b37
GATA4	ENSG00000136574.17	chr8_10822957_T_G_b38	chr8_10822957_T_G_b38	0.15	NaN	0.2	1.4	Liver	T	G	rs6982062	8_10680467_T_G_b37
GATA4	ENSG00000136574.17	chr8_10844406_C_T_b38	chr8_10844406_C_T_b38	0.15	NaN	0.21	1.4	Liver	C	T	rs61064518	8_10701916_C_T_b37
GATA4	ENSG00000136574.17	chr8_10926384_A_T_b38	chr8_10926384_A_T_b38	0.15	NaN	0.64	1.4	Liver	A	T	rs7822441	8_10783894_A_T_b37
GATA4	ENSG00000136574.17	chr8_10960091_A_C_b38	chr8_10960091_A_C_b38	0.15	NaN	-0.16	-1.4	Liver	A	C	rs4840527	8_10817601_A_C_b37
GATA4	ENSG00000136574.17	chr8_10963234_C_T_b38	chr8_10963234_C_T_b38	0.15	NaN	0.55	1.5	Liver	C	T	rs55982337	8_10820744_C_T_b37
GATA4	ENSG00000136574.17	chr8_11102987_G_A_b38	chr8_11102987_G_A_b38	0.15	NaN	0.59	1.5	Liver	G	A	rs12543056	8_10960497_G_A_b37
GATA4	ENSG00000136574.17	chr8_11104092_T_C_b38	chr8_11104092_T_C_b38	0.15	NaN	0.59	1.5	Liver	T	C	rs73662695	8_10961602_T_C_b37
GATA4	ENSG00000136574.17	chr8_11106206_G_C_b38	chr8_11106206_G_C_b38	0.15	NaN	0.59	1.5	Liver	G	C	rs73662696	8_10963716_G_C_b37
GATA4	ENSG00000136574.17	chr8_11109664_T_G_b38	chr8_11109664_T_G_b38	0.15	NaN	0.59	1.5	Liver	T	G	rs11986564	8_10967174_T_G_b37
GATA4	ENSG00000136574.17	chr8_11110104_C_G_b38	chr8_11110104_C_G_b38	0.15	NaN	0.59	1.5	Liver	C	G	rs141140560	8_10967614_C_G_b37
GATA4	ENSG00000136574.17	chr8_11110326_C_A_b38	chr8_11110326_C_A_b38	0.15	NaN	0.59	1.5	Liver	C	A	rs11997297	8_10967836_C_A_b37
GATA4	ENSG00000136574.17	chr8_11112666_A_C_b38	chr8_11112666_A_C_b38	0.15	NaN	0.59	1.5	Liver	A	C	rs73662697	8_10970176_A_C_b37
GATA4	ENSG00000136574.17	chr8_11112791_C_T_b38	chr8_11112791_C_T_b38	0.15	NaN	0.59	1.5	Liver	C	T	rs73662698	8_10970301_C_T_b37
GATA4	ENSG00000136574.17	chr8_11113533_AAC_A_b38	chr8_11113533_AAC_A_b38	0.15	NaN	0.59	1.5	Liver	AAC	A	rs150355360	8_10971043_AAC_A_b37
GATA4	ENSG00000136574.17	chr8_11115096_G_T_b38	chr8_11115096_G_T_b38	0.15	NaN	0.59	1.5	Liver	G	T	rs34443137	8_10972606_G_T_b37
GATA4	ENSG00000136574.17	chr8_11115104_T_C_b38	chr8_11115104_T_C_b38	0.15	NaN	0.59	1.5	Liver	T	C	rs11991749	8_10972614_T_C_b37
GATA4	ENSG00000136574.17	chr8_11116227_T_C_b38	chr8_11116227_T_C_b38	0.15	NaN	0.39	1.4	Liver	T	C	rs74629639	8_10973737_T_C_b37
GATA4	ENSG00000136574.17	chr8_11118279_T_G_b38	chr8_11118279_T_G_b38	0.15	NaN	0.59	1.5	Liver	T	G	rs12545002	8_10975789_T_G_b37
GATA4	ENSG00000136574.17	chr8_11118524_G_A_b38	chr8_11118524_G_A_b38	0.15	NaN	0.59	1.5	Liver	G	A	rs140092985	8_10976034_G_A_b37
GATA4	ENSG00000136574.17	chr8_11122162_T_A_b38	chr8_11122162_T_A_b38	0.15	NaN	0.61	1.4	Liver	T	A	rs2898263	8_10979672_T_A_b37
GATA4	ENSG00000136574.17	chr8_11128718_C_T_b38	chr8_11128718_C_T_b38	0.15	NaN	0.59	1.5	Liver	C	T	rs58099531	8_10986228_C_T_b37
GATA4	ENSG00000136574.17	chr8_11129727_C_T_b38	chr8_11129727_C_T_b38	0.15	NaN	0.59	1.5	Liver	C	T	rs73662701	8_10987237_C_T_b37
GATA4	ENSG00000136574.17	chr8_11137490_A_G_b38	chr8_11137490_A_G_b38	0.15	NaN	0.59	1.5	Liver	A	G	rs73662702	8_10995000_A_G_b37
GATA4	ENSG00000136574.17	chr8_11140219_T_G_b38	chr8_11140219_T_G_b38	0.15	NaN	0.59	1.5	Liver	T	G	rs73665007	8_10997729_T_G_b37
GATA4	ENSG00000136574.17	chr8_11141093_G_T_b38	chr8_11141093_G_T_b38	0.15	NaN	0.59	1.5	Liver	G	T	rs55884158	8_10998603_G_T_b37
GATA4	ENSG00000136574.17	chr8_11141112_C_T_b38	chr8_11141112_C_T_b38	0.15	NaN	0.59	1.5	Liver	C	T	rs56801900	8_10998622_C_T_b37
GATA4	ENSG00000136574.17	chr8_11151224_G_T_b38	chr8_11151224_G_T_b38	0.15	NaN	0.59	1.5	Liver	G	T	rs73665012	8_11008734_G_T_b37
GATA4	ENSG00000136574.17	chr8_11164119_C_A_b38	chr8_11164119_C_A_b38	0.15	NaN	0.59	1.5	Liver	C	A	rs11995739	8_11021629_C_A_b37
GATA4	ENSG00000136574.17	chr8_11165540_T_C_b38	chr8_11165540_T_C_b38	0.15	NaN	0.59	1.5	Liver	T	C	rs73665015	8_11023050_T_C_b37
GATA4	ENSG00000136574.17	chr8_11167683_T_G_b38	chr8_11167683_T_G_b38	0.15	NaN	0.59	1.5	Liver	T	G	rs57750289	8_11025192_T_G_b37
GATA4	ENSG00000136574.17	chr8_11169657_C_T_b38	chr8_11169657_C_T_b38	0.15	NaN	0.59	1.5	Liver	C	T	rs75797190	8_11027166_C_T_b37
GATA4	ENSG00000136574.17	chr8_11171408_T_C_b38	chr8_11171408_T_C_b38	0.15	NaN	0.59	1.5	Liver	T	C	rs11997750	8_11028917_T_C_b37
GATA4	ENSG00000136574.17	chr8_11211674_C_T_b38	chr8_11211674_C_T_b38	0.15	NaN	-0.47	-1.5	Liver	C	T	rs28417024	8_11069183_C_T_b37
GATA4	ENSG00000136574.17	chr8_11236846_A_G_b38	chr8_11236846_A_G_b38	0.15	NaN	0.57	1.4	Liver	A	G	rs2572407	8_11094355_A_G_b37
GATA4	ENSG00000136574.17	chr8_11237122_A_G_b38	chr8_11237122_A_G_b38	0.15	NaN	0.57	1.4	Liver	A	G	rs74520385	8_11094631_A_G_b37
GATA4	ENSG00000136574.17	chr8_11253500_C_G_b38	chr8_11253500_C_G_b38	0.15	NaN	-0.25	-1.5	Liver	C	G	rs1347409	8_11111009_C_G_b37
GATA4	ENSG00000136574.17	chr8_11254133_A_G_b38	chr8_11254133_A_G_b38	0.15	NaN	-0.25	-1.5	Liver	A	G	rs920053	8_11111642_A_G_b37
GATA4	ENSG00000136574.17	chr8_11254383_A_G_b38	chr8_11254383_A_G_b38	0.15	NaN	-0.25	-1.5	Liver	A	G	rs4504596	8_11111892_A_G_b37
GATA4	ENSG00000136574.17	chr8_11292704_C_A_b38	chr8_11292704_C_A_b38	0.15	NaN	0.11	1.4	Liver	C	A	rs1369368	8_11150213_C_A_b37
GATA4	ENSG00000136574.17	chr8_11402876_C_A_b38	chr8_11402876_C_A_b38	0.15	NaN	-0.11	-1.4	Liver	C	A	rs11782823	8_11260385_C_A_b37
GATA4	ENSG00000136574.17	chr8_11489128_C_T_b38	chr8_11489128_C_T_b38	0.15	NaN	-0.31	-1.4	Liver	C	T	rs146519298	8_11346637_C_T_b37
GATA4	ENSG00000136574.17	chr8_11557637_G_A_b38	chr8_11557637_G_A_b38	0.15	NaN	0.17	1.4	Liver	G	A	rs62490881	8_11415146_G_A_b37
GATA4	ENSG00000136574.17	chr8_11619886_G_T_b38	chr8_11619886_G_T_b38	0.15	NaN	-0.37	-1.5	Liver	G	T	rs10088478	8_11477395_G_T_b37
GATA4	ENSG00000136574.17	chr8_11645425_A_C_b38	chr8_11645425_A_C_b38	0.15	NaN	-0.11	-1.4	Liver	A	C	rs7828656	8_11502934_A_C_b37
GATA4	ENSG00000136574.17	chr8_11648794_C_G_b38	chr8_11648794_C_G_b38	0.15	NaN	0.13	1.4	Liver	C	G	rs1975956	8_11506303_C_G_b37
GATA4	ENSG00000136574.17	chr8_11664844_G_A_b38	chr8_11664844_G_A_b38	0.15	NaN	0.16	1.4	Liver	G	A	rs13280055	8_11522353_G_A_b37
GATA4	ENSG00000136574.17	chr8_11704708_G_A_b38	chr8_11704708_G_A_b38	0.15	NaN	0.51	1.5	Liver	G	A	rs62489318	8_11562217_G_A_b37
GATA4	ENSG00000136574.17	chr8_11790715_C_T_b38	chr8_11790715_C_T_b38	0.15	NaN	-0.11	-1.4	Liver	C	T	rs2088348	8_11648224_C_T_b37
GATA4	ENSG00000136574.17	chr8_11791213_G_A_b38	chr8_11791213_G_A_b38	0.15	NaN	-0.11	-1.4	Liver	G	A	rs2740443	8_11648722_G_A_b37
GATA4	ENSG00000136574.17	chr8_11791365_G_C_b38	chr8_11791365_G_C_b38	0.15	NaN	-0.11	-1.4	Liver	G	C	rs2645447	8_11648874_G_C_b37
GATA4	ENSG00000136574.17	chr8_11830628_A_T_b38	chr8_11830628_A_T_b38	0.15	NaN	-0.39	-1.4	Liver	A	T	rs79569566	8_11688137_A_T_b37
GATA4	ENSG00000136574.17	chr8_11843033_C_T_b38	chr8_11843033_C_T_b38	0.15	NaN	-0.39	-1.4	Liver	C	T	rs190531764	8_11700542_C_T_b37
GATA4	ENSG00000136574.17	chr8_11924850_C_T_b38	chr8_11924850_C_T_b38	0.15	NaN	0.11	1.5	Liver	C	T	rs71518545	8_11782359_C_T_b37
GATA4	ENSG00000136574.17	chr8_11939097_G_A_b38	chr8_11939097_G_A_b38	0.15	NaN	-0.31	-1.5	Liver	G	A	rs34143305	8_11796606_G_A_b37
GATA4	ENSG00000136574.17	chr8_11942109_G_A_b38	chr8_11942109_G_A_b38	0.15	NaN	-0.31	-1.5	Liver	G	A	rs34225774	8_11799618_G_A_b37
GATA4	ENSG00000136574.17	chr8_11957903_G_C_b38	chr8_11957903_G_C_b38	0.15	NaN	-0.099	-1.5	Liver	G	C	rs4841653	8_11815412_G_C_b37
GATA4	ENSG00000136574.17	chr8_11969883_G_A_b38	chr8_11969883_G_A_b38	0.15	NaN	0.1	1.4	Liver	G	A	rs28447271	8_11827392_G_A_b37
GATA4	ENSG00000136574.17	chr8_11972504_G_C_b38	chr8_11972504_G_C_b38	0.15	NaN	0.28	1.4	Liver	G	C	rs181461359	8_11830013_G_C_b37
GATA4	ENSG00000136574.17	chr8_11980915_T_C_b38	chr8_11980915_T_C_b38	0.15	NaN	0.25	1.4	Liver	T	C	rs59676918	8_11838424_T_C_b37
GATA4	ENSG00000136574.17	chr8_11980995_G_T_b38	chr8_11980995_G_T_b38	0.15	NaN	0.25	1.4	Liver	G	T	rs56751583	8_11838504_G_T_b37
GATA4	ENSG00000136574.17	chr8_11997108_C_G_b38	chr8_11997108_C_G_b38	0.15	NaN	0.2	1.5	Liver	C	G	rs73542314	8_11854617_C_G_b37
GATA4	ENSG00000136574.17	chr8_12016785_G_A_b38	chr8_12016785_G_A_b38	0.15	NaN	-0.48	-1.5	Liver	G	A	rs372742211	8_11874294_G_A_b37
GATA4	ENSG00000136574.17	chr8_12058142_T_G_b38	chr8_12058142_T_G_b38	0.15	NaN	0.38	1.5	Liver	T	G	rs148006579	8_11915651_T_G_b37
GATA4	ENSG00000136574.17	chr8_12135017_G_T_b38	chr8_12135017_G_T_b38	0.15	NaN	0.41	1.4	Liver	G	T	rs1318083323	8_11992526_G_T_b37
GATA4	ENSG00000136574.17	chr8_12141378_A_C_b38	chr8_12141378_A_C_b38	0.15	NaN	-0.27	-1.5	Liver	A	C	rs117947701	8_11998887_A_C_b37
GATA4	ENSG00000136574.17	chr8_12320102_A_T_b38	chr8_12320102_A_T_b38	0.15	NaN	0.16	1.4	Liver	A	T	rs565801377	8_12177611_A_T_b37
GATA4	ENSG00000136574.17	chr8_12320645_T_A_b38	chr8_12320645_T_A_b38	0.15	NaN	0.16	1.4	Liver	T	A	rs10092629	8_12178154_T_A_b37
GATA4	ENSG00000136574.17	chr8_12321860_C_T_b38	chr8_12321860_C_T_b38	0.15	NaN	0.16	1.4	Liver	C	T	rs140209906	8_12179369_C_T_b37
GATA4	ENSG00000136574.17	chr8_12325941_A_G_b38	chr8_12325941_A_G_b38	0.15	NaN	0.27	1.4	Liver	A	G	rs562069018	8_12183450_A_G_b37
GATA4	ENSG00000136574.17	chr8_12358398_A_G_b38	chr8_12358398_A_G_b38	0.15	NaN	-0.41	-1.4	Liver	A	G	rs78062419	8_12215907_A_G_b37
GATA4	ENSG00000136574.17	chr8_12606491_C_T_b38	chr8_12606491_C_T_b38	0.15	NaN	-0.2	-1.4	Liver	C	T	rs199641032	8_12464000_C_T_b37
GATA4	ENSG00000136574.17	chr8_12616006_C_T_b38	chr8_12616006_C_T_b38	0.15	NaN	-0.12	-1.4	Liver	C	T	rs35590807	8_12473515_C_T_b37
GATA4	ENSG00000136574.17	chr8_12617172_C_G_b38	chr8_12617172_C_G_b38	0.15	NaN	-0.12	-1.4	Liver	C	G	rs75550550	8_12474681_C_G_b37
GATA4	ENSG00000136574.17	chr8_12617174_G_A_b38	chr8_12617174_G_A_b38	0.15	NaN	-0.12	-1.4	Liver	G	A	rs71514441	8_12474683_G_A_b37
GATA4	ENSG00000136574.17	chr8_12621102_C_G_b38	chr8_12621102_C_G_b38	0.15	NaN	-0.12	-1.4	Liver	C	G	rs12547384	8_12478611_C_G_b37
GATA4	ENSG00000136574.17	chr8_12625144_A_T_b38	chr8_12625144_A_T_b38	0.15	NaN	-0.12	-1.4	Liver	A	T	rs60786556	8_12482653_A_T_b37
GATA4	ENSG00000136574.17	chr8_12632722_A_G_b38	chr8_12632722_A_G_b38	0.15	NaN	0.41	1.4	Liver	A	G	rs141064708	8_12490231_A_G_b37
GATA4	ENSG00000136574.17	chr8_12632729_A_C_b38	chr8_12632729_A_C_b38	0.15	NaN	0.41	1.4	Liver	A	C	rs146733504	8_12490238_A_C_b37
GATA4	ENSG00000136574.17	chr8_12633457_C_T_b38	chr8_12633457_C_T_b38	0.15	NaN	-0.12	-1.4	Liver	C	T	rs61528620	8_12490966_C_T_b37
GATA4	ENSG00000136574.17	chr8_12634815_C_T_b38	chr8_12634815_C_T_b38	0.15	NaN	0.11	1.4	Liver	C	T	rs598896	8_12492324_C_T_b37
GATA4	ENSG00000136574.17	chr8_12637935_A_G_b38	chr8_12637935_A_G_b38	0.15	NaN	0.13	1.5	Liver	A	G	rs74302439	8_12495444_A_G_b37
GATA4	ENSG00000136574.17	chr8_12639580_C_T_b38	chr8_12639580_C_T_b38	0.15	NaN	0.11	1.4	Liver	C	T	rs9694412	8_12497089_C_T_b37
GATA4	ENSG00000136574.17	chr8_12643542_G_T_b38	chr8_12643542_G_T_b38	0.15	NaN	0.11	1.4	Liver	G	T	rs3882678	8_12501051_G_T_b37
GATA4	ENSG00000136574.17	chr8_12646245_T_G_b38	chr8_12646245_T_G_b38	0.15	NaN	0.12	1.4	Liver	T	G	rs643745	8_12503754_T_G_b37
GATA4	ENSG00000136574.17	chr8_10690248_A_C_b38	chr8_10690248_A_C_b38	0.16	NaN	-0.1	-1.4	Liver	A	C	rs7823200	8_10547758_A_C_b37
GATA4	ENSG00000136574.17	chr8_10706168_A_G_b38	chr8_10706168_A_G_b38	0.16	NaN	0.17	1.4	Liver	A	G	rs7815136	8_10563678_A_G_b37
GATA4	ENSG00000136574.17	chr8_10724531_G_C_b38	chr8_10724531_G_C_b38	0.16	NaN	0.22	1.4	Liver	G	C	rs13261103	8_10582041_G_C_b37
GATA4	ENSG00000136574.17	chr8_10732403_C_T_b38	chr8_10732403_C_T_b38	0.16	NaN	-0.12	-1.4	Liver	C	T	rs7838335	8_10589913_C_T_b37
GATA4	ENSG00000136574.17	chr8_10733043_C_T_b38	chr8_10733043_C_T_b38	0.16	NaN	-0.12	-1.4	Liver	C	T	rs7827270	8_10590553_C_T_b37
GATA4	ENSG00000136574.17	chr8_10733493_C_A_b38	chr8_10733493_C_A_b38	0.16	NaN	-0.12	-1.4	Liver	C	A	rs79813735	8_10591003_C_A_b37
GATA4	ENSG00000136574.17	chr8_10734768_C_G_b38	chr8_10734768_C_G_b38	0.16	NaN	-0.11	-1.4	Liver	C	G	rs7007318	8_10592278_C_G_b37
GATA4	ENSG00000136574.17	chr8_10758755_A_C_b38	chr8_10758755_A_C_b38	0.16	NaN	-0.11	-1.4	Liver	A	C	rs6984744	8_10616265_A_C_b37
GATA4	ENSG00000136574.17	chr8_10773388_C_A_b38	chr8_10773388_C_A_b38	0.16	NaN	-0.11	-1.4	Liver	C	A	rs4841441	8_10630898_C_A_b37
GATA4	ENSG00000136574.17	chr8_10851382_C_CAAT_b38	chr8_10851382_C_CAAT_b38	0.16	NaN	0.21	1.4	Liver	C	CAAT	rs71538093	8_10708892_C_CAAT_b37
GATA4	ENSG00000136574.17	chr8_10904075_G_A_b38	chr8_10904075_G_A_b38	0.16	NaN	-0.1	-1.4	Liver	G	A	rs6985109	8_10761585_G_A_b37
GATA4	ENSG00000136574.17	chr8_10930102_T_C_b38	chr8_10930102_T_C_b38	0.16	NaN	-0.1	-1.4	Liver	T	C	rs4240673	8_10787612_T_C_b37
GATA4	ENSG00000136574.17	chr8_10931365_C_T_b38	chr8_10931365_C_T_b38	0.16	NaN	-0.1	-1.4	Liver	C	T	rs11783247	8_10788875_C_T_b37
GATA4	ENSG00000136574.17	chr8_10978134_T_A_b38	chr8_10978134_T_A_b38	0.16	NaN	0.43	1.4	Liver	T	A	rs78340859	8_10835644_T_A_b37
GATA4	ENSG00000136574.17	chr8_10978740_G_C_b38	chr8_10978740_G_C_b38	0.16	NaN	-0.35	-1.4	Liver	G	C	rs73539311	8_10836250_G_C_b37
GATA4	ENSG00000136574.17	chr8_10980517_G_A_b38	chr8_10980517_G_A_b38	0.16	NaN	-0.35	-1.4	Liver	G	A	rs73539318	8_10838027_G_A_b37
GATA4	ENSG00000136574.17	chr8_11102156_C_T_b38	chr8_11102156_C_T_b38	0.16	NaN	-0.61	-1.4	Liver	C	T	rs7000695	8_10959666_C_T_b37
GATA4	ENSG00000136574.17	chr8_11102985_C_T_b38	chr8_11102985_C_T_b38	0.16	NaN	-0.61	-1.4	Liver	C	T	rs10503413	8_10960495_C_T_b37
GATA4	ENSG00000136574.17	chr8_11109812_G_A_b38	chr8_11109812_G_A_b38	0.16	NaN	-0.61	-1.4	Liver	G	A	rs7842261	8_10967322_G_A_b37
GATA4	ENSG00000136574.17	chr8_11226706_A_T_b38	chr8_11226706_A_T_b38	0.16	NaN	-0.12	-1.4	Liver	A	T	rs60719151	8_11084215_A_T_b37
GATA4	ENSG00000136574.17	chr8_11248978_G_A_b38	chr8_11248978_G_A_b38	0.16	NaN	-0.3	-1.4	Liver	G	A	rs118045687	8_11106487_G_A_b37
GATA4	ENSG00000136574.17	chr8_11288454_G_C_b38	chr8_11288454_G_C_b38	0.16	NaN	0.1	1.4	Liver	G	C	rs4841518	8_11145963_G_C_b37
GATA4	ENSG00000136574.17	chr8_11298611_G_C_b38	chr8_11298611_G_C_b38	0.16	NaN	0.11	1.4	Liver	G	C	rs4410870	8_11156120_G_C_b37
GATA4	ENSG00000136574.17	chr8_11359775_T_C_b38	chr8_11359775_T_C_b38	0.16	NaN	0.1	1.4	Liver	T	C	rs4363158	8_11217284_T_C_b37
GATA4	ENSG00000136574.17	chr8_11363480_T_C_b38	chr8_11363480_T_C_b38	0.16	NaN	0.33	1.4	Liver	T	C	rs73530698	8_11220989_T_C_b37
GATA4	ENSG00000136574.17	chr8_11369595_A_G_b38	chr8_11369595_A_G_b38	0.16	NaN	-0.099	-1.4	Liver	A	G	rs2736286	8_11227104_A_G_b37
GATA4	ENSG00000136574.17	chr8_11402748_C_T_b38	chr8_11402748_C_T_b38	0.16	NaN	-0.42	-1.4	Liver	C	T	rs185253434	8_11260257_C_T_b37
GATA4	ENSG00000136574.17	chr8_11408716_T_C_b38	chr8_11408716_T_C_b38	0.16	NaN	-0.17	-1.4	Liver	T	C	rs10086412	8_11266225_T_C_b37
GATA4	ENSG00000136574.17	chr8_11428637_C_A_b38	chr8_11428637_C_A_b38	0.16	NaN	0.12	1.4	Liver	C	A	rs7844834	8_11286146_C_A_b37
GATA4	ENSG00000136574.17	chr8_11459183_T_C_b38	chr8_11459183_T_C_b38	0.16	NaN	-0.25	-1.4	Liver	T	C	rs6601591	8_11316692_T_C_b37
GATA4	ENSG00000136574.17	chr8_11536935_G_T_b38	chr8_11536935_G_T_b38	0.16	NaN	0.49	1.4	Liver	G	T	rs7831922	8_11394444_G_T_b37
GATA4	ENSG00000136574.17	chr8_11540056_CTT_C_b38	chr8_11540056_CTT_C_b38	0.16	NaN	0.49	1.4	Liver	CTT	C	rs35336055	8_11397565_CTT_C_b37
GATA4	ENSG00000136574.17	chr8_11558596_C_T_b38	chr8_11558596_C_T_b38	0.16	NaN	-0.28	-1.4	Liver	C	T	rs60348781	8_11416105_C_T_b37
GATA4	ENSG00000136574.17	chr8_11640598_T_C_b38	chr8_11640598_T_C_b38	0.16	NaN	-0.5	-1.4	Liver	T	C	rs2264874	8_11498107_T_C_b37
GATA4	ENSG00000136574.17	chr8_11656981_G_A_b38	chr8_11656981_G_A_b38	0.16	NaN	0.51	1.4	Liver	G	A	rs10088181	8_11514490_G_A_b37
GATA4	ENSG00000136574.17	chr8_11678823_T_C_b38	chr8_11678823_T_C_b38	0.16	NaN	-0.11	-1.4	Liver	T	C	rs7386288	8_11536332_T_C_b37
GATA4	ENSG00000136574.17	chr8_11686586_C_A_b38	chr8_11686586_C_A_b38	0.16	NaN	-0.34	-1.4	Liver	C	A	rs10096015	8_11544095_C_A_b37
GATA4	ENSG00000136574.17	chr8_11710324_T_C_b38	chr8_11710324_T_C_b38	0.16	NaN	0.2	1.4	Liver	T	C	rs11781500	8_11567833_T_C_b37
GATA4	ENSG00000136574.17	chr8_11711552_A_C_b38	chr8_11711552_A_C_b38	0.16	NaN	0.2	1.4	Liver	A	C	rs111721287	8_11569061_A_C_b37
GATA4	ENSG00000136574.17	chr8_11712157_A_T_b38	chr8_11712157_A_T_b38	0.16	NaN	0.2	1.4	Liver	A	T	rs28473684	8_11569666_A_T_b37
GATA4	ENSG00000136574.17	chr8_11715523_C_T_b38	chr8_11715523_C_T_b38	0.16	NaN	0.2	1.4	Liver	C	T	rs7837066	8_11573032_C_T_b37
GATA4	ENSG00000136574.17	chr8_11757673_A_G_b38	chr8_11757673_A_G_b38	0.16	NaN	-0.11	-1.4	Liver	A	G	rs2645456	8_11615182_A_G_b37
GATA4	ENSG00000136574.17	chr8_11764177_A_C_b38	chr8_11764177_A_C_b38	0.16	NaN	-0.11	-1.4	Liver	A	C	rs2686208	8_11621686_A_C_b37
GATA4	ENSG00000136574.17	chr8_11787680_C_T_b38	chr8_11787680_C_T_b38	0.16	NaN	0.11	1.4	Liver	C	T	rs8191677	8_11645189_C_T_b37
GATA4	ENSG00000136574.17	chr8_11801166_A_G_b38	chr8_11801166_A_G_b38	0.16	NaN	-0.37	-1.4	Liver	A	G	rs142893787	8_11658675_A_G_b37
GATA4	ENSG00000136574.17	chr8_11801813_C_T_b38	chr8_11801813_C_T_b38	0.16	NaN	-0.37	-1.4	Liver	C	T	rs146885704	8_11659322_C_T_b37
GATA4	ENSG00000136574.17	chr8_11910694_G_T_b38	chr8_11910694_G_T_b38	0.16	NaN	0.22	1.4	Liver	G	T	rs146943626	8_11768203_G_T_b37
GATA4	ENSG00000136574.17	chr8_11922131_A_G_b38	chr8_11922131_A_G_b38	0.16	NaN	0.12	1.4	Liver	A	G	rs13265989	8_11779640_A_G_b37
GATA4	ENSG00000136574.17	chr8_11924802_G_A_b38	chr8_11924802_G_A_b38	0.16	NaN	0.11	1.4	Liver	G	A	rs71518542	8_11782311_G_A_b37
GATA4	ENSG00000136574.17	chr8_11957440_G_A_b38	chr8_11957440_G_A_b38	0.16	NaN	-0.48	-1.4	Liver	G	A	rs117416523	8_11814949_G_A_b37
GATA4	ENSG00000136574.17	chr8_11970794_C_T_b38	chr8_11970794_C_T_b38	0.16	NaN	-0.12	-1.4	Liver	C	T	rs4841660	8_11828303_C_T_b37
GATA4	ENSG00000136574.17	chr8_12004209_GA_G_b38	chr8_12004209_GA_G_b38	0.16	NaN	0.16	1.4	Liver	GA	G	rs200684387	8_11861718_GA_G_b37
GATA4	ENSG00000136574.17	chr8_12009107_A_G_b38	chr8_12009107_A_G_b38	0.16	NaN	0.19	1.4	Liver	A	G	rs113728045	8_11866616_A_G_b37
GATA4	ENSG00000136574.17	chr8_12121823_T_G_b38	chr8_12121823_T_G_b38	0.16	NaN	-0.39	-1.4	Liver	T	G	rs201730832	8_11979332_T_G_b37
GATA4	ENSG00000136574.17	chr8_12180208_G_A_b38	chr8_12180208_G_A_b38	0.16	NaN	0.2	1.4	Liver	G	A	rs374061058	8_12037717_G_A_b37
GATA4	ENSG00000136574.17	chr8_12180253_G_A_b38	chr8_12180253_G_A_b38	0.16	NaN	0.2	1.4	Liver	G	A	rs79304801	8_12037762_G_A_b37
GATA4	ENSG00000136574.17	chr8_12324831_A_T_b38	chr8_12324831_A_T_b38	0.16	NaN	0.15	1.4	Liver	A	T	rs1446824964	8_12182340_A_T_b37
GATA4	ENSG00000136574.17	chr8_12393754_T_C_b38	chr8_12393754_T_C_b38	0.16	NaN	-0.29	-1.4	Liver	T	C	rs7846469	8_12251263_T_C_b37
GATA4	ENSG00000136574.17	chr8_12408796_AT_A_b38	chr8_12408796_AT_A_b38	0.16	NaN	0.25	1.4	Liver	AT	A	rs1301898104	8_12266305_AT_A_b37
GATA4	ENSG00000136574.17	chr8_12430369_C_T_b38	chr8_12430369_C_T_b38	0.16	NaN	-0.37	-1.4	Liver	C	T	rs200979392	8_12287878_C_T_b37
GATA4	ENSG00000136574.17	chr8_12485761_G_A_b38	chr8_12485761_G_A_b38	0.16	NaN	-0.37	-1.4	Liver	G	A	rs745346711	8_12343270_G_A_b37
GATA4	ENSG00000136574.17	chr8_12525839_C_T_b38	chr8_12525839_C_T_b38	0.16	NaN	0.45	1.4	Liver	C	T	rs866499190	8_12383348_C_T_b37
GATA4	ENSG00000136574.17	chr8_12532828_A_C_b38	chr8_12532828_A_C_b38	0.16	NaN	-0.21	-1.4	Liver	A	C	rs62495564	8_12390337_A_C_b37
GATA4	ENSG00000136574.17	chr8_12620050_G_A_b38	chr8_12620050_G_A_b38	0.16	NaN	0.12	1.4	Liver	G	A	rs4831643	8_12477559_G_A_b37
GATA4	ENSG00000136574.17	chr8_12666388_A_C_b38	chr8_12666388_A_C_b38	0.16	NaN	-0.1	-1.4	Liver	A	C	rs679664	8_12523897_A_C_b37
GATA4	ENSG00000136574.17	chr8_10684342_C_T_b38	chr8_10684342_C_T_b38	0.17	NaN	0.31	1.4	Liver	C	T	rs62492341	8_10541852_C_T_b37
GATA4	ENSG00000136574.17	chr8_10697594_T_C_b38	chr8_10697594_T_C_b38	0.17	NaN	0.32	1.4	Liver	T	C	rs12680711	8_10555104_T_C_b37
GATA4	ENSG00000136574.17	chr8_10722295_C_T_b38	chr8_10722295_C_T_b38	0.17	NaN	0.54	1.4	Liver	C	T	rs114744965	8_10579805_C_T_b37
GATA4	ENSG00000136574.17	chr8_10728086_G_A_b38	chr8_10728086_G_A_b38	0.17	NaN	-0.1	-1.4	Liver	G	A	rs6601512	8_10585596_G_A_b37
GATA4	ENSG00000136574.17	chr8_10736964_C_A_b38	chr8_10736964_C_A_b38	0.17	NaN	-0.11	-1.4	Liver	C	A	rs4841436	8_10594474_C_A_b37
GATA4	ENSG00000136574.17	chr8_10737333_T_C_b38	chr8_10737333_T_C_b38	0.17	NaN	-0.11	-1.4	Liver	T	C	rs6601513	8_10594843_T_C_b37
GATA4	ENSG00000136574.17	chr8_10749744_A_G_b38	chr8_10749744_A_G_b38	0.17	NaN	-0.11	-1.4	Liver	A	G	rs9650656	8_10607254_A_G_b37
GATA4	ENSG00000136574.17	chr8_10766459_A_G_b38	chr8_10766459_A_G_b38	0.17	NaN	-0.11	-1.4	Liver	A	G	rs2409669	8_10623969_A_G_b37
GATA4	ENSG00000136574.17	chr8_10805045_A_C_b38	chr8_10805045_A_C_b38	0.17	NaN	-0.11	-1.4	Liver	A	C	rs12542888	8_10662555_A_C_b37
GATA4	ENSG00000136574.17	chr8_10807559_A_G_b38	chr8_10807559_A_G_b38	0.17	NaN	-0.11	-1.4	Liver	A	G	rs4551304	8_10665069_A_G_b37
GATA4	ENSG00000136574.17	chr8_10808338_T_A_b38	chr8_10808338_T_A_b38	0.17	NaN	-0.1	-1.4	Liver	T	A	rs4240670	8_10665848_T_A_b37
GATA4	ENSG00000136574.17	chr8_10809071_G_A_b38	chr8_10809071_G_A_b38	0.17	NaN	-0.1	-1.4	Liver	G	A	rs11250078	8_10666581_G_A_b37
GATA4	ENSG00000136574.17	chr8_10809483_A_G_b38	chr8_10809483_A_G_b38	0.17	NaN	-0.1	-1.4	Liver	A	G	rs7002282	8_10666993_A_G_b37
GATA4	ENSG00000136574.17	chr8_10811124_A_G_b38	chr8_10811124_A_G_b38	0.17	NaN	-0.1	-1.4	Liver	A	G	rs12676417	8_10668634_A_G_b37
GATA4	ENSG00000136574.17	chr8_10875602_G_A_b38	chr8_10875602_G_A_b38	0.17	NaN	-0.41	-1.4	Liver	G	A	rs76411934	8_10733112_G_A_b37
GATA4	ENSG00000136574.17	chr8_10895426_G_T_b38	chr8_10895426_G_T_b38	0.17	NaN	-0.31	-1.4	Liver	G	T	rs73209951	8_10752936_G_T_b37
GATA4	ENSG00000136574.17	chr8_10956670_A_AGCGGAT_b38	chr8_10956670_A_AGCGGAT_b38	0.17	NaN	-0.13	-1.4	Liver	A	AGCGGAT	rs147026217	8_10814180_A_AGCGGAT_b37
GATA4	ENSG00000136574.17	chr8_10956700_T_G_b38	chr8_10956700_T_G_b38	0.17	NaN	-0.13	-1.4	Liver	T	G	rs10086872	8_10814210_T_G_b37
GATA4	ENSG00000136574.17	chr8_11003980_C_G_b38	chr8_11003980_C_G_b38	0.17	NaN	-0.41	-1.4	Liver	C	G	rs6601547	8_10861490_C_G_b37
GATA4	ENSG00000136574.17	chr8_11077499_A_AGGAG_b38	chr8_11077499_A_AGGAG_b38	0.17	NaN	0.71	1.4	Liver	A	AGGAG	rs537291590	8_10935009_A_AGGAG_b37
GATA4	ENSG00000136574.17	chr8_11248252_A_G_b38	chr8_11248252_A_G_b38	0.17	NaN	0.21	1.4	Liver	A	G	rs7814667	8_11105761_A_G_b37
GATA4	ENSG00000136574.17	chr8_11248368_C_A_b38	chr8_11248368_C_A_b38	0.17	NaN	0.21	1.4	Liver	C	A	rs7831663	8_11105877_C_A_b37
GATA4	ENSG00000136574.17	chr8_11249122_T_C_b38	chr8_11249122_T_C_b38	0.17	NaN	0.21	1.4	Liver	T	C	rs10108050	8_11106631_T_C_b37
GATA4	ENSG00000136574.17	chr8_11263202_A_G_b38	chr8_11263202_A_G_b38	0.17	NaN	-0.23	-1.4	Liver	A	G	rs79227949	8_11120711_A_G_b37
GATA4	ENSG00000136574.17	chr8_11263342_T_C_b38	chr8_11263342_T_C_b38	0.17	NaN	-0.23	-1.4	Liver	T	C	rs56281482	8_11120851_T_C_b37
GATA4	ENSG00000136574.17	chr8_11263557_C_G_b38	chr8_11263557_C_G_b38	0.17	NaN	-0.23	-1.4	Liver	C	G	rs56043313	8_11121066_C_G_b37
GATA4	ENSG00000136574.17	chr8_11283906_C_T_b38	chr8_11283906_C_T_b38	0.17	NaN	-0.38	-1.4	Liver	C	T	rs35760247	8_11141415_C_T_b37
GATA4	ENSG00000136574.17	chr8_11302079_T_C_b38	chr8_11302079_T_C_b38	0.17	NaN	0.1	1.4	Liver	T	C	rs2736388	8_11159588_T_C_b37
GATA4	ENSG00000136574.17	chr8_11329165_A_G_b38	chr8_11329165_A_G_b38	0.17	NaN	0.095	1.4	Liver	A	G	rs2736265	8_11186674_A_G_b37
GATA4	ENSG00000136574.17	chr8_11329925_T_C_b38	chr8_11329925_T_C_b38	0.17	NaN	0.098	1.4	Liver	T	C	rs2736266	8_11187434_T_C_b37
GATA4	ENSG00000136574.17	chr8_11367659_G_A_b38	chr8_11367659_G_A_b38	0.17	NaN	-0.096	-1.4	Liver	G	A	rs2043510	8_11225168_G_A_b37
GATA4	ENSG00000136574.17	chr8_11445531_G_A_b38	chr8_11445531_G_A_b38	0.17	NaN	0.71	1.4	Liver	G	A	rs142092092	8_11303040_G_A_b37
GATA4	ENSG00000136574.17	chr8_11470326_C_A_b38	chr8_11470326_C_A_b38	0.17	NaN	0.15	1.4	Liver	C	A	rs11780432	8_11327835_C_A_b37
GATA4	ENSG00000136574.17	chr8_11520207_T_C_b38	chr8_11520207_T_C_b38	0.17	NaN	0.16	1.4	Liver	T	C	rs11250143	8_11377716_T_C_b37
GATA4	ENSG00000136574.17	chr8_11521231_A_G_b38	chr8_11521231_A_G_b38	0.17	NaN	0.16	1.4	Liver	A	G	rs11991127	8_11378740_A_G_b37
GATA4	ENSG00000136574.17	chr8_11525691_T_A_b38	chr8_11525691_T_A_b38	0.17	NaN	0.16	1.4	Liver	T	A	rs2898282	8_11383200_T_A_b37
GATA4	ENSG00000136574.17	chr8_11526142_T_C_b38	chr8_11526142_T_C_b38	0.17	NaN	-0.35	-1.4	Liver	T	C	rs79846785	8_11383651_T_C_b37
GATA4	ENSG00000136574.17	chr8_11541589_C_T_b38	chr8_11541589_C_T_b38	0.17	NaN	0.14	1.4	Liver	C	T	rs62489140	8_11399098_C_T_b37
GATA4	ENSG00000136574.17	chr8_11548848_G_A_b38	chr8_11548848_G_A_b38	0.17	NaN	-0.098	-1.4	Liver	G	A	rs6999912	8_11406357_G_A_b37
GATA4	ENSG00000136574.17	chr8_11556253_G_A_b38	chr8_11556253_G_A_b38	0.17	NaN	0.099	1.4	Liver	G	A	rs11774549	8_11413762_G_A_b37
GATA4	ENSG00000136574.17	chr8_11582108_G_A_b38	chr8_11582108_G_A_b38	0.17	NaN	-0.3	-1.4	Liver	G	A	rs2409801	8_11439617_G_A_b37
GATA4	ENSG00000136574.17	chr8_11592696_C_T_b38	chr8_11592696_C_T_b38	0.17	NaN	0.42	1.4	Liver	C	T	rs73663177	8_11450205_C_T_b37
GATA4	ENSG00000136574.17	chr8_11596402_C_G_b38	chr8_11596402_C_G_b38	0.17	NaN	0.25	1.4	Liver	C	G	rs77083984	8_11453911_C_G_b37
GATA4	ENSG00000136574.17	chr8_11598331_A_T_b38	chr8_11598331_A_T_b38	0.17	NaN	0.25	1.4	Liver	A	T	rs140765595	8_11455840_A_T_b37
GATA4	ENSG00000136574.17	chr8_11601876_C_T_b38	chr8_11601876_C_T_b38	0.17	NaN	0.25	1.4	Liver	C	T	rs118117903	8_11459385_C_T_b37
GATA4	ENSG00000136574.17	chr8_11602601_A_G_b38	chr8_11602601_A_G_b38	0.17	NaN	0.25	1.4	Liver	A	G	rs75811299	8_11460110_A_G_b37
GATA4	ENSG00000136574.17	chr8_11603594_C_A_b38	chr8_11603594_C_A_b38	0.17	NaN	0.24	1.4	Liver	C	A	rs75036598	8_11461103_C_A_b37
GATA4	ENSG00000136574.17	chr8_11606968_C_T_b38	chr8_11606968_C_T_b38	0.17	NaN	0.25	1.4	Liver	C	T	rs75170710	8_11464477_C_T_b37
GATA4	ENSG00000136574.17	chr8_11610457_A_G_b38	chr8_11610457_A_G_b38	0.17	NaN	0.24	1.4	Liver	A	G	rs76889896	8_11467966_A_G_b37
GATA4	ENSG00000136574.17	chr8_11627750_A_G_b38	chr8_11627750_A_G_b38	0.17	NaN	-0.15	-1.4	Liver	A	G	rs10086299	8_11485259_A_G_b37
GATA4	ENSG00000136574.17	chr8_11628311_C_T_b38	chr8_11628311_C_T_b38	0.17	NaN	0.1	1.4	Liver	C	T	rs7837995	8_11485820_C_T_b37
GATA4	ENSG00000136574.17	chr8_11654782_C_A_b38	chr8_11654782_C_A_b38	0.17	NaN	0.11	1.4	Liver	C	A	rs10108939	8_11512291_C_A_b37
GATA4	ENSG00000136574.17	chr8_11659085_T_C_b38	chr8_11659085_T_C_b38	0.17	NaN	0.15	1.4	Liver	T	C	rs73201442	8_11516594_T_C_b37
GATA4	ENSG00000136574.17	chr8_11680582_T_C_b38	chr8_11680582_T_C_b38	0.17	NaN	-0.14	-1.4	Liver	T	C	rs4367493	8_11538091_T_C_b37
GATA4	ENSG00000136574.17	chr8_11748855_G_C_b38	chr8_11748855_G_C_b38	0.17	NaN	-0.14	-1.4	Liver	G	C	rs10503425	8_11606364_G_C_b37
GATA4	ENSG00000136574.17	chr8_11755156_A_T_b38	chr8_11755156_A_T_b38	0.17	NaN	0.7	1.4	Liver	A	T	rs76808439	8_11612665_A_T_b37
GATA4	ENSG00000136574.17	chr8_11757873_T_C_b38	chr8_11757873_T_C_b38	0.17	NaN	0.7	1.4	Liver	T	C	rs76752652	8_11615382_T_C_b37
GATA4	ENSG00000136574.17	chr8_11757956_T_C_b38	chr8_11757956_T_C_b38	0.17	NaN	0.1	1.4	Liver	T	C	rs809205	8_11615465_T_C_b37
GATA4	ENSG00000136574.17	chr8_11760280_G_T_b38	chr8_11760280_G_T_b38	0.17	NaN	0.7	1.4	Liver	G	T	rs111932667	8_11617789_G_T_b37
GATA4	ENSG00000136574.17	chr8_11763654_G_A_b38	chr8_11763654_G_A_b38	0.17	NaN	0.7	1.4	Liver	G	A	rs111800693	8_11621163_G_A_b37
GATA4	ENSG00000136574.17	chr8_11768803_A_G_b38	chr8_11768803_A_G_b38	0.17	NaN	0.7	1.4	Liver	A	G	rs8191510	8_11626312_A_G_b37
GATA4	ENSG00000136574.17	chr8_11772301_T_A_b38	chr8_11772301_T_A_b38	0.17	NaN	0.7	1.4	Liver	T	A	rs8191543	8_11629810_T_A_b37
GATA4	ENSG00000136574.17	chr8_11774124_C_G_b38	chr8_11774124_C_G_b38	0.17	NaN	0.21	1.4	Liver	C	G	rs8191556	8_11631633_C_G_b37
GATA4	ENSG00000136574.17	chr8_11774236_A_G_b38	chr8_11774236_A_G_b38	0.17	NaN	0.21	1.4	Liver	A	G	rs8191558	8_11631745_A_G_b37
GATA4	ENSG00000136574.17	chr8_11774271_A_G_b38	chr8_11774271_A_G_b38	0.17	NaN	0.21	1.4	Liver	A	G	rs8191560	8_11631780_A_G_b37
GATA4	ENSG00000136574.17	chr8_11774362_G_A_b38	chr8_11774362_G_A_b38	0.17	NaN	0.21	1.4	Liver	G	A	rs55877487	8_11631871_G_A_b37
GATA4	ENSG00000136574.17	chr8_11774523_C_A_b38	chr8_11774523_C_A_b38	0.17	NaN	0.21	1.4	Liver	C	A	rs4124646	8_11632032_C_A_b37
GATA4	ENSG00000136574.17	chr8_11775072_T_C_b38	chr8_11775072_T_C_b38	0.17	NaN	0.7	1.4	Liver	T	C	rs8191573	8_11632581_T_C_b37
GATA4	ENSG00000136574.17	chr8_11778709_TG_T_b38	chr8_11778709_TG_T_b38	0.17	NaN	0.7	1.4	Liver	TG	T	rs145621566	8_11636218_TG_T_b37
GATA4	ENSG00000136574.17	chr8_11780852_T_G_b38	chr8_11780852_T_G_b38	0.17	NaN	0.21	1.4	Liver	T	G	rs4840585	8_11638361_T_G_b37
GATA4	ENSG00000136574.17	chr8_11786608_T_C_b38	chr8_11786608_T_C_b38	0.17	NaN	0.7	1.4	Liver	T	C	rs8191669	8_11644117_T_C_b37
GATA4	ENSG00000136574.17	chr8_11788048_G_A_b38	chr8_11788048_G_A_b38	0.17	NaN	0.7	1.4	Liver	G	A	rs8191682	8_11645557_G_A_b37
GATA4	ENSG00000136574.17	chr8_11792691_C_T_b38	chr8_11792691_C_T_b38	0.17	NaN	0.7	1.4	Liver	C	T	rs73545766	8_11650200_C_T_b37
GATA4	ENSG00000136574.17	chr8_11794038_G_A_b38	chr8_11794038_G_A_b38	0.17	NaN	0.41	1.4	Liver	G	A	rs73207238	8_11651547_G_A_b37
GATA4	ENSG00000136574.17	chr8_11796576_G_A_b38	chr8_11796576_G_A_b38	0.17	NaN	0.12	1.4	Liver	G	A	rs11780364	8_11654085_G_A_b37
GATA4	ENSG00000136574.17	chr8_11798581_G_C_b38	chr8_11798581_G_C_b38	0.17	NaN	0.7	1.4	Liver	G	C	rs73545784	8_11656090_G_C_b37
GATA4	ENSG00000136574.17	chr8_11799335_C_G_b38	chr8_11799335_C_G_b38	0.17	NaN	0.41	1.4	Liver	C	G	rs73207250	8_11656844_C_G_b37
GATA4	ENSG00000136574.17	chr8_11800334_C_G_b38	chr8_11800334_C_G_b38	0.17	NaN	0.7	1.4	Liver	C	G	rs112904314	8_11657843_C_G_b37
GATA4	ENSG00000136574.17	chr8_11800387_A_G_b38	chr8_11800387_A_G_b38	0.17	NaN	0.7	1.4	Liver	A	G	rs111235618	8_11657896_A_G_b37
GATA4	ENSG00000136574.17	chr8_11826113_T_C_b38	chr8_11826113_T_C_b38	0.17	NaN	-0.29	-1.4	Liver	T	C	rs2229247	8_11683622_T_C_b37
GATA4	ENSG00000136574.17	chr8_11829545_T_G_b38	chr8_11829545_T_G_b38	0.17	NaN	-0.29	-1.4	Liver	T	G	rs75673635	8_11687054_T_G_b37
GATA4	ENSG00000136574.17	chr8_11829546_T_A_b38	chr8_11829546_T_A_b38	0.17	NaN	-0.29	-1.4	Liver	T	A	rs78947955	8_11687055_T_A_b37
GATA4	ENSG00000136574.17	chr8_11852665_T_C_b38	chr8_11852665_T_C_b38	0.17	NaN	-0.16	-1.4	Liver	T	C	rs1803250	8_11710174_T_C_b37
GATA4	ENSG00000136574.17	chr8_11857507_G_C_b38	chr8_11857507_G_C_b38	0.17	NaN	-0.3	-1.4	Liver	G	C	rs75462915	8_11715016_G_C_b37
GATA4	ENSG00000136574.17	chr8_11867774_C_T_b38	chr8_11867774_C_T_b38	0.17	NaN	0.11	1.4	Liver	C	T	rs1293310	8_11725283_C_T_b37
GATA4	ENSG00000136574.17	chr8_11867879_G_T_b38	chr8_11867879_G_T_b38	0.17	NaN	0.1	1.4	Liver	G	T	rs1293311	8_11725388_G_T_b37
GATA4	ENSG00000136574.17	chr8_11910831_C_T_b38	chr8_11910831_C_T_b38	0.17	NaN	-0.32	-1.4	Liver	C	T	rs7005022	8_11768340_C_T_b37
GATA4	ENSG00000136574.17	chr8_11910845_T_A_b38	chr8_11910845_T_A_b38	0.17	NaN	-0.32	-1.4	Liver	T	A	rs6990522	8_11768354_T_A_b37
GATA4	ENSG00000136574.17	chr8_11910847_A_G_b38	chr8_11910847_A_G_b38	0.17	NaN	-0.32	-1.4	Liver	A	G	rs6986516	8_11768356_A_G_b37
GATA4	ENSG00000136574.17	chr8_11911161_G_A_b38	chr8_11911161_G_A_b38	0.17	NaN	-0.32	-1.4	Liver	G	A	rs4841613	8_11768670_G_A_b37
GATA4	ENSG00000136574.17	chr8_11911251_T_C_b38	chr8_11911251_T_C_b38	0.17	NaN	-0.32	-1.4	Liver	T	C	rs4841614	8_11768760_T_C_b37
GATA4	ENSG00000136574.17	chr8_11911819_T_C_b38	chr8_11911819_T_C_b38	0.17	NaN	-0.32	-1.4	Liver	T	C	rs4841617	8_11769328_T_C_b37
GATA4	ENSG00000136574.17	chr8_11911829_A_G_b38	chr8_11911829_A_G_b38	0.17	NaN	-0.32	-1.4	Liver	A	G	rs4841618	8_11769338_A_G_b37
GATA4	ENSG00000136574.17	chr8_11923435_G_C_b38	chr8_11923435_G_C_b38	0.17	NaN	0.1	1.4	Liver	G	C	rs7012446	8_11780944_G_C_b37
GATA4	ENSG00000136574.17	chr8_11923543_G_C_b38	chr8_11923543_G_C_b38	0.17	NaN	0.11	1.4	Liver	G	C	rs7016320	8_11781052_G_C_b37
GATA4	ENSG00000136574.17	chr8_11924876_C_T_b38	chr8_11924876_C_T_b38	0.17	NaN	-0.096	-1.4	Liver	C	T	rs7460263	8_11782385_C_T_b37
GATA4	ENSG00000136574.17	chr8_11953353_G_A_b38	chr8_11953353_G_A_b38	0.17	NaN	0.11	1.4	Liver	G	A	rs6985543	8_11810862_G_A_b37
GATA4	ENSG00000136574.17	chr8_11960218_T_C_b38	chr8_11960218_T_C_b38	0.17	NaN	0.43	1.4	Liver	T	C	rs138678763	8_11817727_T_C_b37
GATA4	ENSG00000136574.17	chr8_11973569_A_C_b38	chr8_11973569_A_C_b38	0.17	NaN	0.25	1.4	Liver	A	C	rs111715417	8_11831078_A_C_b37
GATA4	ENSG00000136574.17	chr8_11974279_G_A_b38	chr8_11974279_G_A_b38	0.17	NaN	0.43	1.4	Liver	G	A	rs117419608	8_11831788_G_A_b37
GATA4	ENSG00000136574.17	chr8_11983244_T_G_b38	chr8_11983244_T_G_b38	0.17	NaN	0.49	1.4	Liver	T	G	rs185029722	8_11840753_T_G_b37
GATA4	ENSG00000136574.17	chr8_11985327_G_C_b38	chr8_11985327_G_C_b38	0.17	NaN	0.19	1.4	Liver	G	C	rs10086923	8_11842836_G_C_b37
GATA4	ENSG00000136574.17	chr8_12001364_A_G_b38	chr8_12001364_A_G_b38	0.17	NaN	-0.14	-1.4	Liver	A	G	rs11250187	8_11858873_A_G_b37
GATA4	ENSG00000136574.17	chr8_12131862_C_A_b38	chr8_12131862_C_A_b38	0.17	NaN	0.29	1.4	Liver	C	A	rs141532630	8_11989371_C_A_b37
GATA4	ENSG00000136574.17	chr8_12185233_C_G_b38	chr8_12185233_C_G_b38	0.17	NaN	0.28	1.4	Liver	C	G	rs757170934	8_12042742_C_G_b37
GATA4	ENSG00000136574.17	chr8_12186511_C_T_b38	chr8_12186511_C_T_b38	0.17	NaN	0.58	1.4	Liver	C	T	rs200630143	8_12044020_C_T_b37
GATA4	ENSG00000136574.17	chr8_12318957_C_A_b38	chr8_12318957_C_A_b38	0.17	NaN	0.24	1.4	Liver	C	A	rs188969931	8_12176466_C_A_b37
GATA4	ENSG00000136574.17	chr8_12379518_C_T_b38	chr8_12379518_C_T_b38	0.17	NaN	0.12	1.4	Liver	C	T	rs35728551	8_12237027_C_T_b37
GATA4	ENSG00000136574.17	chr8_12379520_C_A_b38	chr8_12379520_C_A_b38	0.17	NaN	0.12	1.4	Liver	C	A	rs13280704	8_12237029_C_A_b37
GATA4	ENSG00000136574.17	chr8_12379864_C_T_b38	chr8_12379864_C_T_b38	0.17	NaN	0.12	1.4	Liver	C	T	rs13281646	8_12237373_C_T_b37
GATA4	ENSG00000136574.17	chr8_12387303_G_A_b38	chr8_12387303_G_A_b38	0.17	NaN	0.095	1.4	Liver	G	A	rs2684038	8_12244812_G_A_b37
GATA4	ENSG00000136574.17	chr8_12387532_G_A_b38	chr8_12387532_G_A_b38	0.17	NaN	-0.093	-1.4	Liver	G	A	rs4109373	8_12245041_G_A_b37
GATA4	ENSG00000136574.17	chr8_12387643_G_T_b38	chr8_12387643_G_T_b38	0.17	NaN	0.095	1.4	Liver	G	T	rs2739989	8_12245152_G_T_b37
GATA4	ENSG00000136574.17	chr8_12387720_G_T_b38	chr8_12387720_G_T_b38	0.17	NaN	0.12	1.4	Liver	G	T	rs34911833	8_12245229_G_T_b37
GATA4	ENSG00000136574.17	chr8_12388225_C_T_b38	chr8_12388225_C_T_b38	0.17	NaN	-0.092	-1.4	Liver	C	T	rs11783387	8_12245734_C_T_b37
GATA4	ENSG00000136574.17	chr8_12390044_C_T_b38	chr8_12390044_C_T_b38	0.17	NaN	0.12	1.4	Liver	C	T	rs3748157	8_12247553_C_T_b37
GATA4	ENSG00000136574.17	chr8_12391512_T_G_b38	chr8_12391512_T_G_b38	0.17	NaN	0.12	1.4	Liver	T	G	rs11784070	8_12249021_T_G_b37
GATA4	ENSG00000136574.17	chr8_12415131_T_C_b38	chr8_12415131_T_C_b38	0.17	NaN	-0.57	-1.4	Liver	T	C	rs75783974	8_12272640_T_C_b37
GATA4	ENSG00000136574.17	chr8_12443609_A_T_b38	chr8_12443609_A_T_b38	0.17	NaN	-0.43	-1.4	Liver	A	T	rs867907513	8_12301118_A_T_b37
GATA4	ENSG00000136574.17	chr8_12482750_G_A_b38	chr8_12482750_G_A_b38	0.17	NaN	-0.25	-1.4	Liver	G	A	rs761497505	8_12340259_G_A_b37
GATA4	ENSG00000136574.17	chr8_12619270_C_T_b38	chr8_12619270_C_T_b38	0.17	NaN	0.39	1.4	Liver	C	T	rs10086379	8_12476779_C_T_b37
GATA4	ENSG00000136574.17	chr8_12620438_T_TAGAA_b38	chr8_12620438_T_TAGAA_b38	0.17	NaN	0.39	1.4	Liver	T	TAGAA	rs572592573	8_12477947_T_TAGAA_b37
GATA4	ENSG00000136574.17	chr8_12670344_A_G_b38	chr8_12670344_A_G_b38	0.17	NaN	-0.2	-1.4	Liver	A	G	rs201156286	8_12527853_A_G_b37
GATA4	ENSG00000136574.17	chr8_10693178_G_A_b38	chr8_10693178_G_A_b38	0.18	NaN	0.4	1.3	Liver	G	A	rs10086875	8_10550688_G_A_b37
GATA4	ENSG00000136574.17	chr8_10693601_C_A_b38	chr8_10693601_C_A_b38	0.18	NaN	0.4	1.3	Liver	C	A	rs10088259	8_10551111_C_A_b37
GATA4	ENSG00000136574.17	chr8_10694243_A_G_b38	chr8_10694243_A_G_b38	0.18	NaN	0.34	1.3	Liver	A	G	rs11996795	8_10551753_A_G_b37
GATA4	ENSG00000136574.17	chr8_10694666_A_G_b38	chr8_10694666_A_G_b38	0.18	NaN	0.34	1.3	Liver	A	G	rs10106886	8_10552176_A_G_b37
GATA4	ENSG00000136574.17	chr8_10694841_C_T_b38	chr8_10694841_C_T_b38	0.18	NaN	0.34	1.3	Liver	C	T	rs79856813	8_10552351_C_T_b37
GATA4	ENSG00000136574.17	chr8_10695565_C_T_b38	chr8_10695565_C_T_b38	0.18	NaN	0.41	1.4	Liver	C	T	rs77729975	8_10553075_C_T_b37
GATA4	ENSG00000136574.17	chr8_10725996_A_G_b38	chr8_10725996_A_G_b38	0.18	NaN	-0.099	-1.3	Liver	A	G	rs4841432	8_10583506_A_G_b37
GATA4	ENSG00000136574.17	chr8_10726702_C_T_b38	chr8_10726702_C_T_b38	0.18	NaN	-0.1	-1.3	Liver	C	T	rs10100209	8_10584212_C_T_b37
GATA4	ENSG00000136574.17	chr8_10728173_A_G_b38	chr8_10728173_A_G_b38	0.18	NaN	-0.1	-1.3	Liver	A	G	rs7836366	8_10585683_A_G_b37
GATA4	ENSG00000136574.17	chr8_10728613_T_C_b38	chr8_10728613_T_C_b38	0.18	NaN	-0.1	-1.3	Liver	T	C	rs4841434	8_10586123_T_C_b37
GATA4	ENSG00000136574.17	chr8_10737077_A_G_b38	chr8_10737077_A_G_b38	0.18	NaN	0.19	1.4	Liver	A	G	rs13262374	8_10594587_A_G_b37
GATA4	ENSG00000136574.17	chr8_10742435_T_G_b38	chr8_10742435_T_G_b38	0.18	NaN	0.19	1.4	Liver	T	G	rs13274857	8_10599945_T_G_b37
GATA4	ENSG00000136574.17	chr8_10775174_G_A_b38	chr8_10775174_G_A_b38	0.18	NaN	-0.099	-1.3	Liver	G	A	rs6993841	8_10632684_G_A_b37
GATA4	ENSG00000136574.17	chr8_10900986_G_A_b38	chr8_10900986_G_A_b38	0.18	NaN	0.1	1.3	Liver	G	A	rs12542037	8_10758496_G_A_b37
GATA4	ENSG00000136574.17	chr8_10903157_G_C_b38	chr8_10903157_G_C_b38	0.18	NaN	-0.1	-1.3	Liver	G	C	rs73209954	8_10760667_G_C_b37
GATA4	ENSG00000136574.17	chr8_10919350_A_C_b38	chr8_10919350_A_C_b38	0.18	NaN	-0.097	-1.3	Liver	A	C	rs34741518	8_10776860_A_C_b37
GATA4	ENSG00000136574.17	chr8_10921962_C_T_b38	chr8_10921962_C_T_b38	0.18	NaN	-0.099	-1.4	Liver	C	T	rs7016385	8_10779472_C_T_b37
GATA4	ENSG00000136574.17	chr8_10959802_A_G_b38	chr8_10959802_A_G_b38	0.18	NaN	-0.15	-1.3	Liver	A	G	rs56384685	8_10817312_A_G_b37
GATA4	ENSG00000136574.17	chr8_11021784_T_A_b38	chr8_11021784_T_A_b38	0.18	NaN	-0.23	-1.3	Liver	T	A	rs77137210	8_10879294_T_A_b37
GATA4	ENSG00000136574.17	chr8_11036942_T_A_b38	chr8_11036942_T_A_b38	0.18	NaN	0.29	1.4	Liver	T	A	rs78742447	8_10894452_T_A_b37
GATA4	ENSG00000136574.17	chr8_11176008_G_C_b38	chr8_11176008_G_C_b38	0.18	NaN	-0.097	-1.4	Liver	G	C	rs10108347	8_11033517_G_C_b37
GATA4	ENSG00000136574.17	chr8_11176016_C_T_b38	chr8_11176016_C_T_b38	0.18	NaN	-0.097	-1.4	Liver	C	T	rs10109167	8_11033525_C_T_b37
GATA4	ENSG00000136574.17	chr8_11182527_G_A_b38	chr8_11182527_G_A_b38	0.18	NaN	-0.15	-1.3	Liver	G	A	rs57520531	8_11040036_G_A_b37
GATA4	ENSG00000136574.17	chr8_11272058_A_G_b38	chr8_11272058_A_G_b38	0.18	NaN	0.11	1.3	Liver	A	G	rs2736380	8_11129567_A_G_b37
GATA4	ENSG00000136574.17	chr8_11366804_C_T_b38	chr8_11366804_C_T_b38	0.18	NaN	0.096	1.4	Liver	C	T	rs920044	8_11224313_C_T_b37
GATA4	ENSG00000136574.17	chr8_11367843_A_G_b38	chr8_11367843_A_G_b38	0.18	NaN	0.32	1.4	Liver	A	G	rs73532409	8_11225352_A_G_b37
GATA4	ENSG00000136574.17	chr8_11367926_A_G_b38	chr8_11367926_A_G_b38	0.18	NaN	0.32	1.4	Liver	A	G	rs73532411	8_11225435_A_G_b37
GATA4	ENSG00000136574.17	chr8_11368401_A_G_b38	chr8_11368401_A_G_b38	0.18	NaN	-0.094	-1.4	Liver	A	G	rs2736283	8_11225910_A_G_b37
GATA4	ENSG00000136574.17	chr8_11411002_C_A_b38	chr8_11411002_C_A_b38	0.18	NaN	-0.15	-1.3	Liver	C	A	rs572052500	8_11268511_C_A_b37
GATA4	ENSG00000136574.17	chr8_11470789_G_T_b38	chr8_11470789_G_T_b38	0.18	NaN	0.5	1.4	Liver	G	T	rs79936752	8_11328298_G_T_b37
GATA4	ENSG00000136574.17	chr8_11505697_C_T_b38	chr8_11505697_C_T_b38	0.18	NaN	0.23	1.3	Liver	C	T	rs75237278	8_11363206_C_T_b37
GATA4	ENSG00000136574.17	chr8_11516719_C_T_b38	chr8_11516719_C_T_b38	0.18	NaN	0.15	1.4	Liver	C	T	rs73209286	8_11374228_C_T_b37
GATA4	ENSG00000136574.17	chr8_11550602_G_C_b38	chr8_11550602_G_C_b38	0.18	NaN	0.16	1.3	Liver	G	C	rs73195289	8_11408111_G_C_b37
GATA4	ENSG00000136574.17	chr8_11550892_T_C_b38	chr8_11550892_T_C_b38	0.18	NaN	0.16	1.4	Liver	T	C	rs922484	8_11408401_T_C_b37
GATA4	ENSG00000136574.17	chr8_11551097_T_C_b38	chr8_11551097_T_C_b38	0.18	NaN	0.16	1.4	Liver	T	C	rs922485	8_11408606_T_C_b37
GATA4	ENSG00000136574.17	chr8_11554291_T_C_b38	chr8_11554291_T_C_b38	0.18	NaN	-0.5	-1.3	Liver	T	C	rs78373572	8_11411800_T_C_b37
GATA4	ENSG00000136574.17	chr8_11556384_C_T_b38	chr8_11556384_C_T_b38	0.18	NaN	0.16	1.3	Liver	C	T	rs62490880	8_11413893_C_T_b37
GATA4	ENSG00000136574.17	chr8_11561169_T_C_b38	chr8_11561169_T_C_b38	0.18	NaN	-0.24	-1.3	Liver	T	C	rs112254800	8_11418678_T_C_b37
GATA4	ENSG00000136574.17	chr8_11565633_A_G_b38	chr8_11565633_A_G_b38	0.18	NaN	-0.098	-1.3	Liver	A	G	rs12541802	8_11423142_A_G_b37
GATA4	ENSG00000136574.17	chr8_11573713_G_A_b38	chr8_11573713_G_A_b38	0.18	NaN	0.16	1.3	Liver	G	A	rs11776081	8_11431222_G_A_b37
GATA4	ENSG00000136574.17	chr8_11601812_C_G_b38	chr8_11601812_C_G_b38	0.18	NaN	-0.32	-1.3	Liver	C	G	rs117901748	8_11459321_C_G_b37
GATA4	ENSG00000136574.17	chr8_11617519_C_T_b38	chr8_11617519_C_T_b38	0.18	NaN	0.11	1.4	Liver	C	T	rs2250033	8_11475028_C_T_b37
GATA4	ENSG00000136574.17	chr8_11622948_T_C_b38	chr8_11622948_T_C_b38	0.18	NaN	0.094	1.4	Liver	T	C	rs2243407	8_11480457_T_C_b37
GATA4	ENSG00000136574.17	chr8_11633600_C_T_b38	chr8_11633600_C_T_b38	0.18	NaN	-0.54	-1.3	Liver	C	T	rs2256757	8_11491109_C_T_b37
GATA4	ENSG00000136574.17	chr8_11658863_C_T_b38	chr8_11658863_C_T_b38	0.18	NaN	0.42	1.3	Liver	C	T	rs117989794	8_11516372_C_T_b37
GATA4	ENSG00000136574.17	chr8_11679681_T_G_b38	chr8_11679681_T_G_b38	0.18	NaN	-0.095	-1.3	Liver	T	G	rs55994985	8_11537190_T_G_b37
GATA4	ENSG00000136574.17	chr8_11760670_T_C_b38	chr8_11760670_T_C_b38	0.18	NaN	-0.11	-1.4	Liver	T	C	rs804288	8_11618179_T_C_b37
GATA4	ENSG00000136574.17	chr8_11760802_C_T_b38	chr8_11760802_C_T_b38	0.18	NaN	-0.11	-1.3	Liver	C	T	rs804287	8_11618311_C_T_b37
GATA4	ENSG00000136574.17	chr8_11762806_T_C_b38	chr8_11762806_T_C_b38	0.18	NaN	-0.098	-1.4	Liver	T	C	rs2686206	8_11620315_T_C_b37
GATA4	ENSG00000136574.17	chr8_11763387_T_C_b38	chr8_11763387_T_C_b38	0.18	NaN	0.18	1.3	Liver	T	C	rs4841589	8_11620896_T_C_b37
GATA4	ENSG00000136574.17	chr8_11794184_G_A_b38	chr8_11794184_G_A_b38	0.18	NaN	-0.11	-1.3	Liver	G	A	rs2645443	8_11651693_G_A_b37
GATA4	ENSG00000136574.17	chr8_11899874_C_T_b38	chr8_11899874_C_T_b38	0.18	NaN	0.1	1.3	Liver	C	T	rs4841607	8_11757383_C_T_b37
GATA4	ENSG00000136574.17	chr8_11923084_G_A_b38	chr8_11923084_G_A_b38	0.18	NaN	0.1	1.4	Liver	G	A	rs7011924	8_11780593_G_A_b37
GATA4	ENSG00000136574.17	chr8_11923378_A_G_b38	chr8_11923378_A_G_b38	0.18	NaN	0.1	1.4	Liver	A	G	rs6995037	8_11780887_A_G_b37
GATA4	ENSG00000136574.17	chr8_11924025_T_C_b38	chr8_11924025_T_C_b38	0.18	NaN	-0.21	-1.3	Liver	T	C	rs4840592	8_11781534_T_C_b37
GATA4	ENSG00000136574.17	chr8_11924026_G_T_b38	chr8_11924026_G_T_b38	0.18	NaN	0.1	1.3	Liver	G	T	rs12216748	8_11781535_G_T_b37
GATA4	ENSG00000136574.17	chr8_11924159_C_T_b38	chr8_11924159_C_T_b38	0.18	NaN	0.1	1.4	Liver	C	T	rs4841631	8_11781668_C_T_b37
GATA4	ENSG00000136574.17	chr8_11924183_C_A_b38	chr8_11924183_C_A_b38	0.18	NaN	0.1	1.4	Liver	C	A	rs4841632	8_11781692_C_A_b37
GATA4	ENSG00000136574.17	chr8_11924185_T_C_b38	chr8_11924185_T_C_b38	0.18	NaN	0.1	1.4	Liver	T	C	rs4841633	8_11781694_T_C_b37
GATA4	ENSG00000136574.17	chr8_11924371_T_C_b38	chr8_11924371_T_C_b38	0.18	NaN	0.1	1.4	Liver	T	C	rs4841634	8_11781880_T_C_b37
GATA4	ENSG00000136574.17	chr8_11924554_G_A_b38	chr8_11924554_G_A_b38	0.18	NaN	0.1	1.4	Liver	G	A	rs12544106	8_11782063_G_A_b37
GATA4	ENSG00000136574.17	chr8_11924705_G_A_b38	chr8_11924705_G_A_b38	0.18	NaN	0.1	1.4	Liver	G	A	rs13256329	8_11782214_G_A_b37
GATA4	ENSG00000136574.17	chr8_11924817_T_C_b38	chr8_11924817_T_C_b38	0.18	NaN	0.1	1.4	Liver	T	C	rs71518543	8_11782326_T_C_b37
GATA4	ENSG00000136574.17	chr8_11924924_A_G_b38	chr8_11924924_A_G_b38	0.18	NaN	0.1	1.4	Liver	A	G	rs67146188	8_11782433_A_G_b37
GATA4	ENSG00000136574.17	chr8_11925061_A_C_b38	chr8_11925061_A_C_b38	0.18	NaN	0.1	1.4	Liver	A	C	rs13260712	8_11782570_A_C_b37
GATA4	ENSG00000136574.17	chr8_11925100_T_A_b38	chr8_11925100_T_A_b38	0.18	NaN	0.1	1.4	Liver	T	A	rs13268217	8_11782609_T_A_b37
GATA4	ENSG00000136574.17	chr8_11925250_G_A_b38	chr8_11925250_G_A_b38	0.18	NaN	0.1	1.4	Liver	G	A	rs13264994	8_11782759_G_A_b37
GATA4	ENSG00000136574.17	chr8_11925306_T_C_b38	chr8_11925306_T_C_b38	0.18	NaN	0.1	1.4	Liver	T	C	rs13275808	8_11782815_T_C_b37
GATA4	ENSG00000136574.17	chr8_11925335_T_C_b38	chr8_11925335_T_C_b38	0.18	NaN	-0.21	-1.3	Liver	T	C	rs9886477	8_11782844_T_C_b37
GATA4	ENSG00000136574.17	chr8_11925377_C_T_b38	chr8_11925377_C_T_b38	0.18	NaN	0.1	1.4	Liver	C	T	rs12216855	8_11782886_C_T_b37
GATA4	ENSG00000136574.17	chr8_11925410_A_T_b38	chr8_11925410_A_T_b38	0.18	NaN	0.1	1.4	Liver	A	T	rs12216728	8_11782919_A_T_b37
GATA4	ENSG00000136574.17	chr8_11925498_C_T_b38	chr8_11925498_C_T_b38	0.18	NaN	-0.21	-1.3	Liver	C	T	rs9886596	8_11783007_C_T_b37
GATA4	ENSG00000136574.17	chr8_11925725_A_G_b38	chr8_11925725_A_G_b38	0.18	NaN	0.1	1.4	Liver	A	G	rs12216731	8_11783234_A_G_b37
GATA4	ENSG00000136574.17	chr8_11925781_C_A_b38	chr8_11925781_C_A_b38	0.18	NaN	-0.21	-1.3	Liver	C	A	rs9802088	8_11783290_C_A_b37
GATA4	ENSG00000136574.17	chr8_11926015_A_G_b38	chr8_11926015_A_G_b38	0.18	NaN	0.1	1.3	Liver	A	G	rs35585289	8_11783524_A_G_b37
GATA4	ENSG00000136574.17	chr8_11926101_A_G_b38	chr8_11926101_A_G_b38	0.18	NaN	-0.21	-1.3	Liver	A	G	rs9801857	8_11783610_A_G_b37
GATA4	ENSG00000136574.17	chr8_11926105_C_T_b38	chr8_11926105_C_T_b38	0.18	NaN	0.1	1.3	Liver	C	T	rs138901259	8_11783614_C_T_b37
GATA4	ENSG00000136574.17	chr8_11926106_A_G_b38	chr8_11926106_A_G_b38	0.18	NaN	0.1	1.4	Liver	A	G	rs144723051	8_11783615_A_G_b37
GATA4	ENSG00000136574.17	chr8_11926109_T_C_b38	chr8_11926109_T_C_b38	0.18	NaN	0.1	1.4	Liver	T	C	rs111740748	8_11783618_T_C_b37
GATA4	ENSG00000136574.17	chr8_11926181_C_T_b38	chr8_11926181_C_T_b38	0.18	NaN	0.1	1.3	Liver	C	T	rs36057214	8_11783690_C_T_b37
GATA4	ENSG00000136574.17	chr8_11926536_T_C_b38	chr8_11926536_T_C_b38	0.18	NaN	0.1	1.4	Liver	T	C	rs28641694	8_11784045_T_C_b37
GATA4	ENSG00000136574.17	chr8_11926817_T_C_b38	chr8_11926817_T_C_b38	0.18	NaN	0.1	1.4	Liver	T	C	rs6981733	8_11784326_T_C_b37
GATA4	ENSG00000136574.17	chr8_11926894_A_T_b38	chr8_11926894_A_T_b38	0.18	NaN	0.1	1.4	Liver	A	T	rs7015814	8_11784403_A_T_b37
GATA4	ENSG00000136574.17	chr8_11927032_C_T_b38	chr8_11927032_C_T_b38	0.18	NaN	0.1	1.4	Liver	C	T	rs6996342	8_11784541_C_T_b37
GATA4	ENSG00000136574.17	chr8_11927352_T_C_b38	chr8_11927352_T_C_b38	0.18	NaN	0.1	1.4	Liver	T	C	rs60635378	8_11784861_T_C_b37
GATA4	ENSG00000136574.17	chr8_11927416_A_C_b38	chr8_11927416_A_C_b38	0.18	NaN	0.1	1.4	Liver	A	C	rs61468577	8_11784925_A_C_b37
GATA4	ENSG00000136574.17	chr8_11927447_A_G_b38	chr8_11927447_A_G_b38	0.18	NaN	0.1	1.3	Liver	A	G	rs61426048	8_11784956_A_G_b37
GATA4	ENSG00000136574.17	chr8_11929694_C_T_b38	chr8_11929694_C_T_b38	0.18	NaN	0.1	1.3	Liver	C	T	rs13255498	8_11787203_C_T_b37
GATA4	ENSG00000136574.17	chr8_11951998_A_T_b38	chr8_11951998_A_T_b38	0.18	NaN	0.25	1.3	Liver	A	T	rs116958466	8_11809507_A_T_b37
GATA4	ENSG00000136574.17	chr8_11960794_G_A_b38	chr8_11960794_G_A_b38	0.18	NaN	-0.091	-1.3	Liver	G	A	rs12544625	8_11818303_G_A_b37
GATA4	ENSG00000136574.17	chr8_11963168_G_C_b38	chr8_11963168_G_C_b38	0.18	NaN	0.12	1.3	Liver	G	C	rs68012373	8_11820677_G_C_b37
GATA4	ENSG00000136574.17	chr8_11967804_G_A_b38	chr8_11967804_G_A_b38	0.18	NaN	0.31	1.4	Liver	G	A	rs7829126	8_11825313_G_A_b37
GATA4	ENSG00000136574.17	chr8_11969874_C_T_b38	chr8_11969874_C_T_b38	0.18	NaN	0.21	1.3	Liver	C	T	rs112047699	8_11827383_C_T_b37
GATA4	ENSG00000136574.17	chr8_11970423_C_T_b38	chr8_11970423_C_T_b38	0.18	NaN	0.21	1.3	Liver	C	T	rs73538655	8_11827932_C_T_b37
GATA4	ENSG00000136574.17	chr8_11976028_G_T_b38	chr8_11976028_G_T_b38	0.18	NaN	-0.27	-1.3	Liver	G	T	rs140902541	8_11833537_G_T_b37
GATA4	ENSG00000136574.17	chr8_12012580_G_A_b38	chr8_12012580_G_A_b38	0.18	NaN	0.33	1.3	Liver	G	A	rs187846756	8_11870089_G_A_b37
GATA4	ENSG00000136574.17	chr8_12035433_T_G_b38	chr8_12035433_T_G_b38	0.18	NaN	-0.19	-1.3	Liver	T	G	rs6601661	8_11892942_T_G_b37
GATA4	ENSG00000136574.17	chr8_12040625_C_G_b38	chr8_12040625_C_G_b38	0.18	NaN	0.44	1.3	Liver	C	G	rs200135081	8_11898134_C_G_b37
GATA4	ENSG00000136574.17	chr8_12134008_A_G_b38	chr8_12134008_A_G_b38	0.18	NaN	0.31	1.3	Liver	A	G	rs552054122	8_11991517_A_G_b37
GATA4	ENSG00000136574.17	chr8_12135235_G_C_b38	chr8_12135235_G_C_b38	0.18	NaN	-0.35	-1.3	Liver	G	C	rs186811742	8_11992744_G_C_b37
GATA4	ENSG00000136574.17	chr8_12137739_G_A_b38	chr8_12137739_G_A_b38	0.18	NaN	-0.28	-1.4	Liver	G	A	rs200554002	8_11995248_G_A_b37
GATA4	ENSG00000136574.17	chr8_12157484_C_T_b38	chr8_12157484_C_T_b38	0.18	NaN	0.27	1.3	Liver	C	T	rs113530529	8_12014993_C_T_b37
GATA4	ENSG00000136574.17	chr8_12334269_A_T_b38	chr8_12334269_A_T_b38	0.18	NaN	0.15	1.3	Liver	A	T	rs531984395	8_12191778_A_T_b37
GATA4	ENSG00000136574.17	chr8_12379322_G_T_b38	chr8_12379322_G_T_b38	0.18	NaN	-0.16	-1.4	Liver	G	T	rs144311455	8_12236831_G_T_b37
GATA4	ENSG00000136574.17	chr8_12381890_G_A_b38	chr8_12381890_G_A_b38	0.18	NaN	-0.16	-1.4	Liver	G	A	rs112537656	8_12239399_G_A_b37
GATA4	ENSG00000136574.17	chr8_12383515_G_A_b38	chr8_12383515_G_A_b38	0.18	NaN	-0.2	-1.4	Liver	G	A	rs13260764	8_12241024_G_A_b37
GATA4	ENSG00000136574.17	chr8_12385119_C_A_b38	chr8_12385119_C_A_b38	0.18	NaN	-0.16	-1.4	Liver	C	A	rs181949263	8_12242628_C_A_b37
GATA4	ENSG00000136574.17	chr8_12385611_C_G_b38	chr8_12385611_C_G_b38	0.18	NaN	-0.16	-1.4	Liver	C	G	rs139033604	8_12243120_C_G_b37
GATA4	ENSG00000136574.17	chr8_12390698_C_A_b38	chr8_12390698_C_A_b38	0.18	NaN	-0.16	-1.4	Liver	C	A	rs375334396	8_12248207_C_A_b37
GATA4	ENSG00000136574.17	chr8_12497460_C_T_b38	chr8_12497460_C_T_b38	0.18	NaN	0.17	1.4	Liver	C	T	rs76167182	8_12354969_C_T_b37
GATA4	ENSG00000136574.17	chr8_12518169_C_A_b38	chr8_12518169_C_A_b38	0.18	NaN	-0.45	-1.4	Liver	C	A	rs576735249	8_12375678_C_A_b37
GATA4	ENSG00000136574.17	chr8_12639777_T_C_b38	chr8_12639777_T_C_b38	0.18	NaN	0.11	1.3	Liver	T	C	rs1633489	8_12497286_T_C_b37
GATA4	ENSG00000136574.17	chr8_12658502_C_G_b38	chr8_12658502_C_G_b38	0.18	NaN	0.18	1.3	Liver	C	G	rs56281531	8_12516011_C_G_b37
GATA4	ENSG00000136574.17	chr8_12658656_C_T_b38	chr8_12658656_C_T_b38	0.18	NaN	-0.22	-1.3	Liver	C	T	rs645371	8_12516165_C_T_b37
GATA4	ENSG00000136574.17	chr8_12668917_A_G_b38	chr8_12668917_A_G_b38	0.18	NaN	0.49	1.4	Liver	A	G	rs181906943	8_12526426_A_G_b37
GATA4	ENSG00000136574.17	chr8_12669997_T_C_b38	chr8_12669997_T_C_b38	0.18	NaN	-0.096	-1.3	Liver	T	C	rs13254928	8_12527506_T_C_b37
GATA4	ENSG00000136574.17	chr8_12670279_C_T_b38	chr8_12670279_C_T_b38	0.18	NaN	-0.1	-1.4	Liver	C	T	rs622140	8_12527788_C_T_b37
GATA4	ENSG00000136574.17	chr8_10694946_A_G_b38	chr8_10694946_A_G_b38	0.19	NaN	-0.1	-1.3	Liver	A	G	rs57211637	8_10552456_A_G_b37
GATA4	ENSG00000136574.17	chr8_10746654_T_C_b38	chr8_10746654_T_C_b38	0.19	NaN	-0.1	-1.3	Liver	T	C	rs2898252	8_10604164_T_C_b37
GATA4	ENSG00000136574.17	chr8_10748709_C_CTACAG_b38	chr8_10748709_C_CTACAG_b38	0.19	NaN	-0.1	-1.3	Liver	C	CTACAG	rs3062629	8_10606219_C_CTACAG_b37
GATA4	ENSG00000136574.17	chr8_10749890_C_T_b38	chr8_10749890_C_T_b38	0.19	NaN	-0.1	-1.3	Liver	C	T	rs9650657	8_10607400_C_T_b37
GATA4	ENSG00000136574.17	chr8_10755296_G_T_b38	chr8_10755296_G_T_b38	0.19	NaN	-0.1	-1.3	Liver	G	T	rs4840513	8_10612806_G_T_b37
GATA4	ENSG00000136574.17	chr8_10771551_G_T_b38	chr8_10771551_G_T_b38	0.19	NaN	-0.1	-1.3	Liver	G	T	rs6601522	8_10629061_G_T_b37
GATA4	ENSG00000136574.17	chr8_10772477_C_T_b38	chr8_10772477_C_T_b38	0.19	NaN	-0.1	-1.3	Liver	C	T	rs4240669	8_10629987_C_T_b37
GATA4	ENSG00000136574.17	chr8_10791818_T_C_b38	chr8_10791818_T_C_b38	0.19	NaN	-0.1	-1.3	Liver	T	C	rs10481451	8_10649328_T_C_b37
GATA4	ENSG00000136574.17	chr8_10808754_AT_A_b38	chr8_10808754_AT_A_b38	0.19	NaN	-0.45	-1.3	Liver	AT	A	rs138018765	8_10666264_AT_A_b37
GATA4	ENSG00000136574.17	chr8_10847836_G_A_b38	chr8_10847836_G_A_b38	0.19	NaN	0.2	1.3	Liver	G	A	rs17721019	8_10705346_G_A_b37
GATA4	ENSG00000136574.17	chr8_10854517_A_G_b38	chr8_10854517_A_G_b38	0.19	NaN	0.2	1.3	Liver	A	G	rs13260821	8_10712027_A_G_b37
GATA4	ENSG00000136574.17	chr8_10900703_A_G_b38	chr8_10900703_A_G_b38	0.19	NaN	-0.094	-1.3	Liver	A	G	rs10107145	8_10758213_A_G_b37
GATA4	ENSG00000136574.17	chr8_10902602_G_C_b38	chr8_10902602_G_C_b38	0.19	NaN	-0.097	-1.3	Liver	G	C	rs73209953	8_10760112_G_C_b37
GATA4	ENSG00000136574.17	chr8_10915346_A_AGCC_b38	chr8_10915346_A_AGCC_b38	0.19	NaN	-0.095	-1.3	Liver	A	AGCC	rs34809001	8_10772856_A_AGCC_b37
GATA4	ENSG00000136574.17	chr8_10916001_T_G_b38	chr8_10916001_T_G_b38	0.19	NaN	-0.095	-1.3	Liver	T	G	rs4841457	8_10773511_T_G_b37
GATA4	ENSG00000136574.17	chr8_10947095_C_T_b38	chr8_10947095_C_T_b38	0.19	NaN	-0.15	-1.3	Liver	C	T	rs11779116	8_10804605_C_T_b37
GATA4	ENSG00000136574.17	chr8_11088808_G_C_b38	chr8_11088808_G_C_b38	0.19	NaN	-0.18	-1.3	Liver	G	C	rs17723593	8_10946318_G_C_b37
GATA4	ENSG00000136574.17	chr8_11091347_A_G_b38	chr8_11091347_A_G_b38	0.19	NaN	-0.18	-1.3	Liver	A	G	rs141090336	8_10948857_A_G_b37
GATA4	ENSG00000136574.17	chr8_11108632_T_C_b38	chr8_11108632_T_C_b38	0.19	NaN	0.17	1.3	Liver	T	C	rs117071983	8_10966142_T_C_b37
GATA4	ENSG00000136574.17	chr8_11112245_A_T_b38	chr8_11112245_A_T_b38	0.19	NaN	0.17	1.3	Liver	A	T	rs7837031	8_10969755_A_T_b37
GATA4	ENSG00000136574.17	chr8_11177116_A_T_b38	chr8_11177116_A_T_b38	0.19	NaN	0.31	1.3	Liver	A	T	rs56018525	8_11034625_A_T_b37
GATA4	ENSG00000136574.17	chr8_11179525_G_A_b38	chr8_11179525_G_A_b38	0.19	NaN	-0.099	-1.3	Liver	G	A	rs11250119	8_11037034_G_A_b37
GATA4	ENSG00000136574.17	chr8_11298104_A_G_b38	chr8_11298104_A_G_b38	0.19	NaN	0.098	1.3	Liver	A	G	rs2409754	8_11155613_A_G_b37
GATA4	ENSG00000136574.17	chr8_11305093_C_A_b38	chr8_11305093_C_A_b38	0.19	NaN	0.099	1.3	Liver	C	A	rs2256016	8_11162602_C_A_b37
GATA4	ENSG00000136574.17	chr8_11312474_G_A_b38	chr8_11312474_G_A_b38	0.19	NaN	0.099	1.3	Liver	G	A	rs2409755	8_11169983_G_A_b37
GATA4	ENSG00000136574.17	chr8_11370497_G_A_b38	chr8_11370497_G_A_b38	0.19	NaN	-0.094	-1.3	Liver	G	A	rs2736287	8_11228006_G_A_b37
GATA4	ENSG00000136574.17	chr8_11373426_T_A_b38	chr8_11373426_T_A_b38	0.19	NaN	0.28	1.3	Liver	T	A	rs56726526	8_11230935_T_A_b37
GATA4	ENSG00000136574.17	chr8_11395860_C_T_b38	chr8_11395860_C_T_b38	0.19	NaN	0.27	1.3	Liver	C	T	rs59380322	8_11253369_C_T_b37
GATA4	ENSG00000136574.17	chr8_11549504_G_C_b38	chr8_11549504_G_C_b38	0.19	NaN	0.14	1.3	Liver	G	C	rs73195287	8_11407013_G_C_b37
GATA4	ENSG00000136574.17	chr8_11619086_C_T_b38	chr8_11619086_C_T_b38	0.19	NaN	0.1	1.3	Liver	C	T	rs2249831	8_11476595_C_T_b37
GATA4	ENSG00000136574.17	chr8_11650939_C_T_b38	chr8_11650939_C_T_b38	0.19	NaN	-0.11	-1.3	Liver	C	T	rs6601601	8_11508448_C_T_b37
GATA4	ENSG00000136574.17	chr8_11710143_G_A_b38	chr8_11710143_G_A_b38	0.19	NaN	0.55	1.3	Liver	G	A	rs62489320	8_11567652_G_A_b37
GATA4	ENSG00000136574.17	chr8_11711905_C_T_b38	chr8_11711905_C_T_b38	0.19	NaN	0.55	1.3	Liver	C	T	rs62489321	8_11569414_C_T_b37
GATA4	ENSG00000136574.17	chr8_11719692_A_C_b38	chr8_11719692_A_C_b38	0.19	NaN	0.55	1.3	Liver	A	C	rs62489323	8_11577201_A_C_b37
GATA4	ENSG00000136574.17	chr8_11720203_G_A_b38	chr8_11720203_G_A_b38	0.19	NaN	0.55	1.3	Liver	G	A	rs62489324	8_11577712_G_A_b37
GATA4	ENSG00000136574.17	chr8_11747349_A_G_b38	chr8_11747349_A_G_b38	0.19	NaN	-0.098	-1.3	Liver	A	G	rs2029969	8_11604858_A_G_b37
GATA4	ENSG00000136574.17	chr8_11751396_A_G_b38	chr8_11751396_A_G_b38	0.19	NaN	-0.1	-1.3	Liver	A	G	rs2740434	8_11608905_A_G_b37
GATA4	ENSG00000136574.17	chr8_11782440_A_G_b38	chr8_11782440_A_G_b38	0.19	NaN	0.46	1.3	Liver	A	G	rs8191632	8_11639949_A_G_b37
GATA4	ENSG00000136574.17	chr8_11788400_T_G_b38	chr8_11788400_T_G_b38	0.19	NaN	-0.46	-1.3	Liver	T	G	rs8191685	8_11645909_T_G_b37
GATA4	ENSG00000136574.17	chr8_11789096_A_G_b38	chr8_11789096_A_G_b38	0.19	NaN	0.1	1.3	Liver	A	G	rs11783402	8_11646605_A_G_b37
GATA4	ENSG00000136574.17	chr8_11793099_T_C_b38	chr8_11793099_T_C_b38	0.19	NaN	0.11	1.3	Liver	T	C	rs9644753	8_11650608_T_C_b37
GATA4	ENSG00000136574.17	chr8_11795147_C_T_b38	chr8_11795147_C_T_b38	0.19	NaN	-0.11	-1.3	Liver	C	T	rs2103502	8_11652656_C_T_b37
GATA4	ENSG00000136574.17	chr8_11796930_A_G_b38	chr8_11796930_A_G_b38	0.19	NaN	0.46	1.3	Liver	A	G	rs142385536	8_11654439_A_G_b37
GATA4	ENSG00000136574.17	chr8_11856914_A_G_b38	chr8_11856914_A_G_b38	0.19	NaN	-0.14	-1.3	Liver	A	G	rs73209040	8_11714423_A_G_b37
GATA4	ENSG00000136574.17	chr8_11857432_T_G_b38	chr8_11857432_T_G_b38	0.19	NaN	-0.14	-1.3	Liver	T	G	rs73209041	8_11714941_T_G_b37
GATA4	ENSG00000136574.17	chr8_11880382_A_T_b38	chr8_11880382_A_T_b38	0.19	NaN	-0.096	-1.3	Liver	A	T	rs1736124	8_11737891_A_T_b37
GATA4	ENSG00000136574.17	chr8_11907665_T_C_b38	chr8_11907665_T_C_b38	0.19	NaN	-0.3	-1.3	Liver	T	C	rs2898294	8_11765174_T_C_b37
GATA4	ENSG00000136574.17	chr8_11920340_C_T_b38	chr8_11920340_C_T_b38	0.19	NaN	-0.093	-1.3	Liver	C	T	rs6987692	8_11777849_C_T_b37
GATA4	ENSG00000136574.17	chr8_11924955_G_C_b38	chr8_11924955_G_C_b38	0.19	NaN	-0.091	-1.3	Liver	G	C	rs60862620	8_11782464_G_C_b37
GATA4	ENSG00000136574.17	chr8_11932385_C_T_b38	chr8_11932385_C_T_b38	0.19	NaN	0.098	1.3	Liver	C	T	rs58420070	8_11789894_C_T_b37
GATA4	ENSG00000136574.17	chr8_11942145_C_A_b38	chr8_11942145_C_A_b38	0.19	NaN	0.11	1.3	Liver	C	A	rs13260325	8_11799654_C_A_b37
GATA4	ENSG00000136574.17	chr8_11943309_G_A_b38	chr8_11943309_G_A_b38	0.19	NaN	0.1	1.3	Liver	G	A	rs11786149	8_11800818_G_A_b37
GATA4	ENSG00000136574.17	chr8_11943388_C_T_b38	chr8_11943388_C_T_b38	0.19	NaN	0.21	1.3	Liver	C	T	rs117989325	8_11800897_C_T_b37
GATA4	ENSG00000136574.17	chr8_11966078_C_T_b38	chr8_11966078_C_T_b38	0.19	NaN	0.12	1.3	Liver	C	T	rs73195048	8_11823587_C_T_b37
GATA4	ENSG00000136574.17	chr8_11981477_G_A_b38	chr8_11981477_G_A_b38	0.19	NaN	-0.098	-1.3	Liver	G	A	rs35629514	8_11838986_G_A_b37
GATA4	ENSG00000136574.17	chr8_11982454_G_T_b38	chr8_11982454_G_T_b38	0.19	NaN	0.52	1.3	Liver	G	T	rs58052842	8_11839963_G_T_b37
GATA4	ENSG00000136574.17	chr8_11982922_G_C_b38	chr8_11982922_G_C_b38	0.19	NaN	0.52	1.3	Liver	G	C	rs4458916	8_11840431_G_C_b37
GATA4	ENSG00000136574.17	chr8_11983949_T_C_b38	chr8_11983949_T_C_b38	0.19	NaN	0.52	1.3	Liver	T	C	rs73663073	8_11841458_T_C_b37
GATA4	ENSG00000136574.17	chr8_11984073_C_G_b38	chr8_11984073_C_G_b38	0.19	NaN	0.48	1.3	Liver	C	G	rs56152732	8_11841582_C_G_b37
GATA4	ENSG00000136574.17	chr8_11984510_G_A_b38	chr8_11984510_G_A_b38	0.19	NaN	0.52	1.3	Liver	G	A	rs73663074	8_11842019_G_A_b37
GATA4	ENSG00000136574.17	chr8_11984969_C_G_b38	chr8_11984969_C_G_b38	0.19	NaN	0.52	1.3	Liver	C	G	rs73663075	8_11842478_C_G_b37
GATA4	ENSG00000136574.17	chr8_11986889_G_C_b38	chr8_11986889_G_C_b38	0.19	NaN	0.52	1.3	Liver	G	C	rs73663079	8_11844398_G_C_b37
GATA4	ENSG00000136574.17	chr8_11990617_T_C_b38	chr8_11990617_T_C_b38	0.19	NaN	0.52	1.3	Liver	T	C	rs75856726	8_11848126_T_C_b37
GATA4	ENSG00000136574.17	chr8_12015139_C_A_b38	chr8_12015139_C_A_b38	0.19	NaN	0.17	1.3	Liver	C	A	rs112959471	8_11872648_C_A_b37
GATA4	ENSG00000136574.17	chr8_12121983_C_T_b38	chr8_12121983_C_T_b38	0.19	NaN	0.52	1.3	Liver	C	T	rs188360930	8_11979492_C_T_b37
GATA4	ENSG00000136574.17	chr8_12227287_T_C_b38	chr8_12227287_T_C_b38	0.19	NaN	-0.22	-1.3	Liver	T	C	rs1207176465	8_12084796_T_C_b37
GATA4	ENSG00000136574.17	chr8_12233307_T_C_b38	chr8_12233307_T_C_b38	0.19	NaN	-0.24	-1.3	Liver	T	C	rs181734516	8_12090816_T_C_b37
GATA4	ENSG00000136574.17	chr8_12380438_C_T_b38	chr8_12380438_C_T_b38	0.19	NaN	0.15	1.3	Liver	C	T	rs117991258	8_12237947_C_T_b37
GATA4	ENSG00000136574.17	chr8_12381036_C_A_b38	chr8_12381036_C_A_b38	0.19	NaN	0.13	1.3	Liver	C	A	rs114367555	8_12238545_C_A_b37
GATA4	ENSG00000136574.17	chr8_12382010_C_T_b38	chr8_12382010_C_T_b38	0.19	NaN	0.48	1.3	Liver	C	T	rs138378085	8_12239519_C_T_b37
GATA4	ENSG00000136574.17	chr8_12386124_G_A_b38	chr8_12386124_G_A_b38	0.19	NaN	0.09	1.3	Liver	G	A	rs2684039	8_12243633_G_A_b37
GATA4	ENSG00000136574.17	chr8_12390286_C_A_b38	chr8_12390286_C_A_b38	0.19	NaN	0.12	1.3	Liver	C	A	rs6531009	8_12247795_C_A_b37
GATA4	ENSG00000136574.17	chr8_12426277_C_T_b38	chr8_12426277_C_T_b38	0.19	NaN	0.58	1.3	Liver	C	T	rs1420195812	8_12283786_C_T_b37
GATA4	ENSG00000136574.17	chr8_12505422_C_T_b38	chr8_12505422_C_T_b38	0.19	NaN	0.36	1.3	Liver	C	T	rs199838410	8_12362931_C_T_b37
GATA4	ENSG00000136574.17	chr8_12557788_A_G_b38	chr8_12557788_A_G_b38	0.19	NaN	-0.48	-1.3	Liver	A	G	rs866999767	8_12415297_A_G_b37
GATA4	ENSG00000136574.17	chr8_12625105_G_T_b38	chr8_12625105_G_T_b38	0.19	NaN	0.39	1.3	Liver	G	T	rs1633484	8_12482614_G_T_b37
GATA4	ENSG00000136574.17	chr8_12643655_T_C_b38	chr8_12643655_T_C_b38	0.19	NaN	0.11	1.3	Liver	T	C	rs676133	8_12501164_T_C_b37
GATA4	ENSG00000136574.17	chr8_12659345_C_T_b38	chr8_12659345_C_T_b38	0.19	NaN	0.27	1.3	Liver	C	T	rs113377506	8_12516854_C_T_b37
GATA4	ENSG00000136574.17	chr8_10680864_G_A_b38	chr8_10680864_G_A_b38	0.2	NaN	0.53	1.3	Liver	G	A	rs185913723	8_10538374_G_A_b37
GATA4	ENSG00000136574.17	chr8_10681967_C_T_b38	chr8_10681967_C_T_b38	0.2	NaN	0.5	1.3	Liver	C	T	rs114866773	8_10539477_C_T_b37
GATA4	ENSG00000136574.17	chr8_10682745_C_G_b38	chr8_10682745_C_G_b38	0.2	NaN	0.5	1.3	Liver	C	G	rs7839525	8_10540255_C_G_b37
GATA4	ENSG00000136574.17	chr8_10693952_C_T_b38	chr8_10693952_C_T_b38	0.2	NaN	0.22	1.3	Liver	C	T	rs35600556	8_10551462_C_T_b37
GATA4	ENSG00000136574.17	chr8_10704596_A_G_b38	chr8_10704596_A_G_b38	0.2	NaN	0.22	1.3	Liver	A	G	rs34836781	8_10562106_A_G_b37
GATA4	ENSG00000136574.17	chr8_10733205_G_A_b38	chr8_10733205_G_A_b38	0.2	NaN	-0.11	-1.3	Liver	G	A	rs60167323	8_10590715_G_A_b37
GATA4	ENSG00000136574.17	chr8_10777631_G_A_b38	chr8_10777631_G_A_b38	0.2	NaN	-0.097	-1.3	Liver	G	A	rs6601523	8_10635141_G_A_b37
GATA4	ENSG00000136574.17	chr8_10797960_C_G_b38	chr8_10797960_C_G_b38	0.2	NaN	-0.097	-1.3	Liver	C	G	rs4593498	8_10655470_C_G_b37
GATA4	ENSG00000136574.17	chr8_10797995_A_G_b38	chr8_10797995_A_G_b38	0.2	NaN	-0.097	-1.3	Liver	A	G	rs4504595	8_10655505_A_G_b37
GATA4	ENSG00000136574.17	chr8_10798927_T_C_b38	chr8_10798927_T_C_b38	0.2	NaN	-0.097	-1.3	Liver	T	C	rs11250077	8_10656437_T_C_b37
GATA4	ENSG00000136574.17	chr8_10815594_A_G_b38	chr8_10815594_A_G_b38	0.2	NaN	-0.098	-1.3	Liver	A	G	rs10903330	8_10673104_A_G_b37
GATA4	ENSG00000136574.17	chr8_10841558_C_A_b38	chr8_10841558_C_A_b38	0.2	NaN	0.11	1.3	Liver	C	A	rs56978698	8_10699068_C_A_b37
GATA4	ENSG00000136574.17	chr8_10906226_A_G_b38	chr8_10906226_A_G_b38	0.2	NaN	-0.095	-1.3	Liver	A	G	rs4310166	8_10763736_A_G_b37
GATA4	ENSG00000136574.17	chr8_10921036_A_G_b38	chr8_10921036_A_G_b38	0.2	NaN	-0.094	-1.3	Liver	A	G	rs7823296	8_10778546_A_G_b37
GATA4	ENSG00000136574.17	chr8_10965212_A_G_b38	chr8_10965212_A_G_b38	0.2	NaN	0.24	1.3	Liver	A	G	rs74905471	8_10822722_A_G_b37
GATA4	ENSG00000136574.17	chr8_11095564_A_G_b38	chr8_11095564_A_G_b38	0.2	NaN	0.33	1.3	Liver	A	G	rs73662692	8_10953074_A_G_b37
GATA4	ENSG00000136574.17	chr8_11104840_A_T_b38	chr8_11104840_A_T_b38	0.2	NaN	0.27	1.3	Liver	A	T	rs2409706	8_10962350_A_T_b37
GATA4	ENSG00000136574.17	chr8_11106392_G_A_b38	chr8_11106392_G_A_b38	0.2	NaN	0.38	1.3	Liver	G	A	rs11991271	8_10963902_G_A_b37
GATA4	ENSG00000136574.17	chr8_11108762_G_A_b38	chr8_11108762_G_A_b38	0.2	NaN	0.27	1.3	Liver	G	A	rs74408318	8_10966272_G_A_b37
GATA4	ENSG00000136574.17	chr8_11151059_A_G_b38	chr8_11151059_A_G_b38	0.2	NaN	-0.4	-1.3	Liver	A	G	rs142350062	8_11008569_A_G_b37
GATA4	ENSG00000136574.17	chr8_11155672_T_G_b38	chr8_11155672_T_G_b38	0.2	NaN	-0.4	-1.3	Liver	T	G	rs78356565	8_11013182_T_G_b37
GATA4	ENSG00000136574.17	chr8_11251365_C_T_b38	chr8_11251365_C_T_b38	0.2	NaN	0.3	1.3	Liver	C	T	rs143874808	8_11108874_C_T_b37
[truncated: 7,054 more rows]

## Sheet: Supplementary Dataset 2, Re 1
Accession	Description	MW [kDa]	Σ# PSMs	Protein Area			#PSM			Normalized PSM
				rs651821_C	rs651821_del	rs651821_T	rs651821_C	rs651821_del	rs651821_T	rs651821_C	rs651821_del	rs651821_T
P09874	Poly [ADP-ribose] polymerase 1 OS=Homo sapiens OX=9606 GN=PARP1 PE=1 SV=4 - [PARP1_HUMAN]	113.012	401	8.74104e+07	9.12557e+07	1.58181e+07	170	171	60	172.827	147.23	70.1826
P52272	Heterogeneous nuclear ribonucleoprotein M OS=Homo sapiens OX=9606 GN=HNRNPM PE=1 SV=3 - [HNRPM_HUMAN]	77.4643	280	1.03145e+08	9.47256e+07	1.06816e+07	103	133	44	104.713	114.513	51.4673
P0CG12	Chromosome transmission fidelity protein 8 homolog isoform 2 OS=Homo sapiens OX=9606 GN=CHTF8 PE=1 SV=1 - [CTF8A_HUMAN]	51.3592	262	6.6393e+07	6.03333e+07	5.94003e+07	79	85	98	80.3137	73.1847	114.632
P78527	DNA-dependent protein kinase catalytic subunit OS=Homo sapiens OX=9606 GN=PRKDC PE=1 SV=3 - [PRKDC_HUMAN]	468.788	137	6.37808e+06	6.07041e+06	463165	59	71	7	59.9811	61.1308	8.18797
P11387	DNA topoisomerase 1 OS=Homo sapiens OX=9606 GN=TOP1 PE=1 SV=2 - [TOP1_HUMAN]	90.6689	252	8.20382e+07	9.4289e+07	4.88027e+06	108	110	34	109.796	94.7096	39.7702
P05787	Keratin, type II cytoskeletal 8 OS=Homo sapiens OX=9606 GN=KRT8 PE=1 SV=7 - [K2C8_HUMAN]	53.6711	233	2.44271e+07	4.9818e+07	1.81058e+07	62	108	63	63.031	92.9877	73.6918
P68104	Elongation factor 1-alpha 1 OS=Homo sapiens OX=9606 GN=EEF1A1 PE=1 SV=1 - [EF1A1_HUMAN]	50.1091	170	1.93937e+08	1.33591e+08	2.00275e+07	78	74	18	79.2971	63.7138	21.0548
P12956	X-ray repair cross-complementing protein 6 OS=Homo sapiens OX=9606 GN=XRCC6 PE=1 SV=2 - [XRCC6_HUMAN]	69.7991	132	3.57688e+07	2.8811e+07	1.67819e+06	59	61	12	59.9811	52.5208	14.0365
P43694	Transcription factor GATA-4 OS=Homo sapiens OX=9606 GN=GATA4 PE=1 SV=2 - [GATA4_HUMAN]	44.5375	86	4.20799e+07	4.03293e+07	3.16097e+07	25	28	33	25.4157	24.1079	38.6004
P35251	Replication factor C subunit 1 OS=Homo sapiens OX=9606 GN=RFC1 PE=1 SV=4 - [RFC1_HUMAN]	128.175	82	3.86e+06	5.06265e+06	1.19126e+06	37	29	16	37.6153	24.9689	18.7154
P60709	Actin, cytoplasmic 1 OS=Homo sapiens OX=9606 GN=ACTB PE=1 SV=1 - [ACTB_HUMAN]	41.7097	121	9.73745e+07	9.09026e+07	8.104e+06	51	50	20	51.8481	43.0498	23.3942
Q92945	Far upstream element-binding protein 2 OS=Homo sapiens OX=9606 GN=KHSRP PE=1 SV=4 - [FUBP2_HUMAN]	73.07	113	1.08582e+07	9.72391e+06	1.00825e+07	33	36	44	33.5488	30.9959	51.4673
P04264	Keratin, type II cytoskeletal 1 OS=Homo sapiens OX=9606 GN=KRT1 PE=1 SV=6 - [K2C1_HUMAN]	65.999	101	7.64556e+06	9.61509e+06	8.49472e+06	29	36	36	29.4822	30.9959	42.1096
P13010	X-ray repair cross-complementing protein 5 OS=Homo sapiens OX=9606 GN=XRCC5 PE=1 SV=3 - [XRCC5_HUMAN]	82.6523	89	2.37594e+07	2.28425e+07	1.31483e+06	37	45	7	37.6153	38.7449	8.18797
P25705	ATP synthase subunit alpha, mitochondrial OS=Homo sapiens OX=9606 GN=ATP5F1A PE=1 SV=1 - [ATPA_HUMAN]	59.7136	64	9.78818e+06	9.40442e+06	800635	30	27	7	30.4989	23.2469	8.18797
Q9Y5L4	Mitochondrial import inner membrane translocase subunit Tim13 OS=Homo sapiens OX=9606 GN=TIMM13 PE=1 SV=1 - [TIM13_HUMAN]	10.493	61	3.70794e+07	3.34493e+07	3.13535e+07	17	23	21	17.2827	19.8029	24.5639
Q00839	Heterogeneous nuclear ribonucleoprotein U OS=Homo sapiens OX=9606 GN=HNRNPU PE=1 SV=6 - [HNRPU_HUMAN]	90.528	62	1.0488e+07	1.07865e+07	933656	30	25	7	30.4989	21.5249	8.18797
P68032	Actin, alpha cardiac muscle 1 OS=Homo sapiens OX=9606 GN=ACTC1 PE=1 SV=1 - [ACTC_HUMAN]	41.9919	78	4.79115e+07	4.78031e+07	4.4369e+06	37			37.6153
Q9BY77	Polymerase delta-interacting protein 3 OS=Homo sapiens OX=9606 GN=POLDIP3 PE=1 SV=2 - [PDIP3_HUMAN]	46.0605	82	9.89383e+06	1.01905e+07	7.88622e+06	25	22	35	25.4157	18.9419	40.9399
P05783	Keratin, type I cytoskeletal 18 OS=Homo sapiens OX=9606 GN=KRT18 PE=1 SV=2 - [K1C18_HUMAN]	48.0285	86	1.66797e+07	2.02518e+07	6.42628e+06	29	42	15	29.4822	36.1619	17.5457
P31943	Heterogeneous nuclear ribonucleoprotein H OS=Homo sapiens OX=9606 GN=HNRNPH1 PE=1 SV=4 - [HNRH1_HUMAN]	49.1984	39	1.22472e+07	1.38959e+07	722447	18	19	2	18.2993	16.3589	2.33942
P02545	Prelamin-A/C OS=Homo sapiens OX=9606 GN=LMNA PE=1 SV=1 - [LMNA_HUMAN]	74.0947	32	5.11408e+06	3.66102e+06	482342	17	15		17.2827	12.915
P37108	Signal recognition particle 14 kDa protein OS=Homo sapiens OX=9606 GN=SRP14 PE=1 SV=2 - [SRP14_HUMAN]	14.5608	71	2.85508e+07	2.96693e+07	2.21729e+07	21	27	23	21.3492	23.2469	26.9033
P20823	Hepatocyte nuclear factor 1-alpha OS=Homo sapiens OX=9606 GN=HNF1A PE=1 SV=2 - [HNF1A_HUMAN]	67.315	72	7.0186e+06	1.4095e+07	7.53798e+06	20	30	22	20.3326	25.8299	25.7336
P46783	40S ribosomal protein S10 OS=Homo sapiens OX=9606 GN=RPS10 PE=1 SV=1 - [RS10_HUMAN]	18.8859	67	1.47323e+07	2.98944e+07	2.52238e+07	20	23	24	20.3326	19.8029	28.0731
Q96PU8	Protein quaking OS=Homo sapiens OX=9606 GN=QKI PE=1 SV=1 - [QKI_HUMAN]	37.6467	165	3.30051e+07	7.83414e+07	7.76993e+07	30	67	68	30.4989	57.6868	79.5403
P68371	Tubulin beta-4B chain OS=Homo sapiens OX=9606 GN=TUBB4B PE=1 SV=1 - [TBB4B_HUMAN]	49.799	41	9.58517e+06	1.11128e+07	439950	19	18		19.3159	15.4979
Q6PJT7	Zinc finger CCCH domain-containing protein 14 OS=Homo sapiens OX=9606 GN=ZC3H14 PE=1 SV=1 - [ZC3HE_HUMAN]	82.8233	83	3.20399e+06	8.01815e+06	3.5407e+06	22	26	35	22.3658	22.3859	40.9399
P43243	Matrin-3 OS=Homo sapiens OX=9606 GN=MATR3 PE=1 SV=2 - [MATR3_HUMAN]	94.5648	63	1.44066e+07	1.46357e+07	929739	23	33	7	23.3825	28.4129	8.18797
P07437	Tubulin beta chain OS=Homo sapiens OX=9606 GN=TUBB PE=1 SV=2 - [TBB5_HUMAN]	49.639	43	1.00498e+07	1.14821e+07	608918	18	19	6	18.2993	16.3589	7.01826
P62829	60S ribosomal protein L23 OS=Homo sapiens OX=9606 GN=RPL23 PE=1 SV=1 - [RL23_HUMAN]	14.8561	62	2.01515e+07	1.49032e+07	1.25972e+07	21	18	23	21.3492	15.4979	26.9033
Q13268	Dehydrogenase/reductase SDR family member 2, mitochondrial OS=Homo sapiens OX=9606 GN=DHRS2 PE=1 SV=4 - [DHRS2_HUMAN]	29.9077	24	1.13518e+07	1.05383e+07	1.42211e+06	11	9	4	11.1829	7.74897	4.67884
P49790	Nuclear pore complex protein Nup153 OS=Homo sapiens OX=9606 GN=NUP153 PE=1 SV=2 - [NU153_HUMAN]	153.843	72	5.06114e+06	4.05964e+06	1.95579e+06	30	27	15	30.4989	23.2469	17.5457
Q14204	Cytoplasmic dynein 1 heavy chain 1 OS=Homo sapiens OX=9606 GN=DYNC1H1 PE=1 SV=5 - [DYHC1_HUMAN]	532.072	49	2.86772e+06	3.21877e+06		21	28		21.3492	24.1079
Q6UN15	Pre-mRNA 3'-end-processing factor FIP1 OS=Homo sapiens OX=9606 GN=FIP1L1 PE=1 SV=1 - [FIP1_HUMAN]	66.4865	43	9.60048e+06	9.54185e+06	3.07584e+06	18	16	9	18.2993	13.7759	10.5274
Q13263	Transcription intermediary factor 1-beta OS=Homo sapiens OX=9606 GN=TRIM28 PE=1 SV=5 - [TIF1B_HUMAN]	88.4934	25	3.9102e+06	2.71268e+06	1.29902e+06	14	11		14.2328	9.47096
P61244	Protein max OS=Homo sapiens OX=9606 GN=MAX PE=1 SV=1 - [MAX_HUMAN]	18.2639	44	7.1858e+06	1.03734e+07	7.55981e+06	12	18	14	12.1995	15.4979	16.3759
P02671	Fibrinogen alpha chain OS=Homo sapiens OX=9606 GN=FGA PE=1 SV=2 - [FIBA_HUMAN]	94.9144	55	4.10399e+06	7.85261e+06	1.58924e+06	21	28	6	21.3492	24.1079	7.01826
O60220	Mitochondrial import inner membrane translocase subunit Tim8 A OS=Homo sapiens OX=9606 GN=TIMM8A PE=1 SV=1 - [TIM8A_HUMAN]	10.9913	32	1.30702e+07	1.15358e+07	6.14337e+06	11	9	12	11.1829	7.74897	14.0365
P63173	60S ribosomal protein L38 OS=Homo sapiens OX=9606 GN=RPL38 PE=1 SV=2 - [RL38_HUMAN]	8.21273	62	2.66334e+07	3.06353e+07	2.18977e+07	17	19	26	17.2827	16.3589	30.4125
O75947	ATP synthase subunit d, mitochondrial OS=Homo sapiens OX=9606 GN=ATP5H PE=1 SV=3 - [ATP5H_HUMAN]	18.4795	89	1.87245e+07	2.2987e+07	2.04042e+07	27	23	39	27.449	19.8029	45.6187
Q06587	E3 ubiquitin-protein ligase RING1 OS=Homo sapiens OX=9606 GN=RING1 PE=1 SV=2 - [RING1_HUMAN]	42.4028	38	5.97311e+06	8.3836e+06	5.7007e+06	12	13	13	12.1995	11.193	15.2062
P49411	Elongation factor Tu, mitochondrial OS=Homo sapiens OX=9606 GN=TUFM PE=1 SV=2 - [EFTU_HUMAN]	49.5102	33	6.69255e+06	6.00926e+06		18	15		18.2993	12.915
Q9BQE3	Tubulin alpha-1C chain OS=Homo sapiens OX=9606 GN=TUBA1C PE=1 SV=1 - [TBA1C_HUMAN]	49.8635	37	1.04925e+07	1.02964e+07	732236	18	16	3	18.2993	13.7759	3.50913
Q96PK6	RNA-binding protein 14 OS=Homo sapiens OX=9606 GN=RBM14 PE=1 SV=2 - [RBM14_HUMAN]	69.4489	35	9.61437e+06	9.72232e+06	3.24286e+06	12	13	10	12.1995	11.193	11.6971
Q15637	Splicing factor 1 OS=Homo sapiens OX=9606 GN=SF1 PE=1 SV=4 - [SF01_HUMAN]	68.2859	136	1.51137e+07	2.54687e+07	2.33013e+07	36	42	58	36.5986	36.1619	67.8432
P49750	YLP motif-containing protein 1 OS=Homo sapiens OX=9606 GN=YLPM1 PE=1 SV=4 - [YLPM1_HUMAN]	241.495	76	6.30094e+06	1.11928e+07	5.71678e+06	24	21	31	24.3991	18.0809	36.261
Q9C005	Protein dpy-30 homolog OS=Homo sapiens OX=9606 GN=DPY30 PE=1 SV=1 - [DPY30_HUMAN]	11.2428	52	1.99122e+07	10961576	9.32263e+06	18	20	14	18.2993	17.2199	16.3759
O60814	Histone H2B type 1-K OS=Homo sapiens OX=9606 GN=HIST1H2BK PE=1 SV=3 - [H2B1K_HUMAN]	13.8816	35	7.2224e+06	1.70544e+07	2.99028e+06	8	13	14	8.13303	11.193	16.3759
P49792	E3 SUMO-protein ligase RanBP2 OS=Homo sapiens OX=9606 GN=RANBP2 PE=1 SV=2 - [RBP2_HUMAN]	357.974	30	1.56485e+06	1.40898e+06		13	17		13.2162	14.6369
Q04837	Single-stranded DNA-binding protein, mitochondrial OS=Homo sapiens OX=9606 GN=SSBP1 PE=1 SV=1 - [SSBP_HUMAN]	17.249	21	4.42407e+06	3.00969e+06	761877	10	8	3	10.1663	6.88797	3.50913
P11021	Endoplasmic reticulum chaperone BiP OS=Homo sapiens OX=9606 GN=HSPA5 PE=1 SV=2 - [BIP_HUMAN]	72.2884	26	2.18702e+06	1.90741e+06		13	13		13.2162	11.193
O95793	Double-stranded RNA-binding protein Staufen homolog 1 OS=Homo sapiens OX=9606 GN=STAU1 PE=1 SV=2 - [STAU1_HUMAN]	63.1428	30	1.99749e+06	2.074e+06	2.76564e+06	7	4	19	7.1164	3.44399	22.2245
P12236	ADP/ATP translocase 3 OS=Homo sapiens OX=9606 GN=SLC25A6 PE=1 SV=4 - [ADT3_HUMAN]	32.8452	20	3.10899e+06	3.42096e+06	249096	10	10		10.1663	8.60997
P67809	Nuclease-sensitive element-binding protein 1 OS=Homo sapiens OX=9606 GN=YBX1 PE=1 SV=3 - [YBOX1_HUMAN]	35.9027	47	9.17271e+06	8.2138e+06	2.2421e+06	17	18	12	17.2827	15.4979	14.0365
Q96JN0	Ligand-dependent corepressor OS=Homo sapiens OX=9606 GN=LCOR PE=1 SV=2 - [LCOR_HUMAN]	46.9776	45	1.62237e+06	1.92334e+06	2.76065e+06	13	8	24	13.2162	6.88797	28.0731
Q00059	Transcription factor A, mitochondrial OS=Homo sapiens OX=9606 GN=TFAM PE=1 SV=1 - [TFAM_HUMAN]	29.0782	118	1.06977e+07	8.42844e+07	3.11061e+07	17	58	43	17.2827	49.9378	50.2976
P05023	Sodium/potassium-transporting ATPase subunit alpha-1 OS=Homo sapiens OX=9606 GN=ATP1A1 PE=1 SV=1 - [AT1A1_HUMAN]	112.824	18	1.64363e+06	1.59145e+06		8	10		8.13303	8.60997
Q16594	Transcription initiation factor TFIID subunit 9 OS=Homo sapiens OX=9606 GN=TAF9 PE=1 SV=1 - [TAF9_HUMAN]	28.9556	60	6.13106e+06	5.31927e+06	4.41824e+06	13	22	25	13.2162	18.9419	29.2428
O75152	Zinc finger CCCH domain-containing protein 11A OS=Homo sapiens OX=9606 GN=ZC3H11A PE=1 SV=3 - [ZC11A_HUMAN]	89.076	42	2.30424e+06	4.03601e+06	1.25414e+06	12	22	8	12.1995	18.9419	9.35768
Q10570	Cleavage and polyadenylation specificity factor subunit 1 OS=Homo sapiens OX=9606 GN=CPSF1 PE=1 SV=2 - [CPSF1_HUMAN]	160.782	18	2.24795e+06	2.29292e+06		10	8		10.1663	6.88797
Q12962	Transcription initiation factor TFIID subunit 10 OS=Homo sapiens OX=9606 GN=TAF10 PE=1 SV=1 - [TAF10_HUMAN]	21.6979	18	2.06633e+06	2.3686e+06	2.10134e+06	4	7	7	4.06652	6.02698	8.18797
Q9GZT3	SRA stem-loop-interacting RNA-binding protein, mitochondrial OS=Homo sapiens OX=9606 GN=SLIRP PE=1 SV=1 - [SLIRP_HUMAN]	12.3414	39	1.46206e+07	1.79308e+07	1.67095e+07	11	14	14	11.1829	12.054	16.3759
Q9Y3D7	Mitochondrial import inner membrane translocase subunit TIM16 OS=Homo sapiens OX=9606 GN=PAM16 PE=1 SV=2 - [TIM16_HUMAN]	13.8162	19	4.10078e+06	5.38287e+06	3.28323e+06	6	6	7	6.09977	5.16598	8.18797
Q13148	TAR DNA-binding protein 43 OS=Homo sapiens OX=9606 GN=TARDBP PE=1 SV=1 - [TADBP_HUMAN]	44.7113	11	3.63398e+06	3.90844e+06	499462	4	4	3	4.06652	3.44399	3.50913
P52597	Heterogeneous nuclear ribonucleoprotein F OS=Homo sapiens OX=9606 GN=HNRNPF PE=1 SV=3 - [HNRPF_HUMAN]	45.6429	24	3.31822e+06	4.65689e+06		12	12		12.1995	10.332
P35250	Replication factor C subunit 2 OS=Homo sapiens OX=9606 GN=RFC2 PE=1 SV=3 - [RFC2_HUMAN]	39.1321	25	4.43165e+06	4.22315e+06	389687	14	11		14.2328	9.47096
P62805	Histone H4 OS=Homo sapiens OX=9606 GN=HIST1H4A PE=1 SV=2 - [H4_HUMAN]	11.3604	39	3.91755e+06	4.64998e+06	4.92211e+06	12	8	19	12.1995	6.88797	22.2245
P05387	60S acidic ribosomal protein P2 OS=Homo sapiens OX=9606 GN=RPLP2 PE=1 SV=1 - [RLA2_HUMAN]	11.6578	31	7.34519e+06	1.15627e+07	5.32338e+06	7	10	14	7.1164	8.60997	16.3759
P14859	POU domain, class 2, transcription factor 1 OS=Homo sapiens OX=9606 GN=POU2F1 PE=1 SV=2 - [PO2F1_HUMAN]	76.4251	18	4.18289e+06	4.5506e+06	385504	8	10		8.13303	8.60997
P40938	Replication factor C subunit 3 OS=Homo sapiens OX=9606 GN=RFC3 PE=1 SV=2 - [RFC3_HUMAN]	40.5299	19	3.1996e+06	2.31702e+06	80198.2	10	9		10.1663	7.74897
Q86U38	Nucleolar protein 9 OS=Homo sapiens OX=9606 GN=NOP9 PE=1 SV=1 - [NOP9_HUMAN]	69.3945	11	985114	1.32857e+06	249465	7	4		7.1164	3.44399
Q9Y3B4	Splicing factor 3B subunit 6 OS=Homo sapiens OX=9606 GN=SF3B6 PE=1 SV=1 - [SF3B6_HUMAN]	14.5756	30	6.63205e+06	8.1084e+06	8.58928e+06	7	13	10	7.1164	11.193	11.6971
Q8IY67	Ribonucleoprotein PTB-binding 1 OS=Homo sapiens OX=9606 GN=RAVER1 PE=1 SV=1 - [RAVR1_HUMAN]	63.8372	26	3.39263e+06	4.33847e+06		13	13		13.2162	11.193
O94906	Pre-mRNA-processing factor 6 OS=Homo sapiens OX=9606 GN=PRPF6 PE=1 SV=1 - [PRP6_HUMAN]	106.858	20	1.76285e+06	1.52499e+06		12	8		12.1995	6.88797
P13645	Keratin, type I cytoskeletal 10 OS=Homo sapiens OX=9606 GN=KRT10 PE=1 SV=6 - [K1C10_HUMAN]	58.7917	47	1.65113e+06	2.26897e+06	5.70611e+06	9	11	27	9.14966	9.47096	31.5822
P42167	Lamina-associated polypeptide 2, isoforms beta/gamma OS=Homo sapiens OX=9606 GN=TMPO PE=1 SV=2 - [LAP2B_HUMAN]	50.6395	27	6.17188e+06	6.20453e+06	1.40804e+06	9	12	6	9.14966	10.332	7.01826
Q969G3	SWI/SNF-related matrix-associated actin-dependent regulator of chromatin subfamily E member 1 OS=Homo sapiens OX=9606 GN=SMARCE1 PE=1 SV=2 - [SMCE1_HUMAN]	46.6206	48	1.44841e+07	3.22827e+06	4.45052e+06	14	13	21	14.2328	11.193	24.5639
Q9Y5J9	Mitochondrial import inner membrane translocase subunit Tim8 B OS=Homo sapiens OX=9606 GN=TIMM8B PE=1 SV=1 - [TIM8B_HUMAN]	9.33754	16	6.09793e+06	8.0076e+06	7.45943e+06	6	4	6	6.09977	3.44399	7.01826
Q15233	Non-POU domain-containing octamer-binding protein OS=Homo sapiens OX=9606 GN=NONO PE=1 SV=4 - [NONO_HUMAN]	54.1973	22	3.06223e+06	2.58247e+06		12	10		12.1995	8.60997
Q99856	AT-rich interactive domain-containing protein 3A OS=Homo sapiens OX=9606 GN=ARID3A PE=1 SV=2 - [ARI3A_HUMAN]	62.85	27	5.28643e+06	5.9378e+06	1.07857e+06	11	12	4	11.1829	10.332	4.67884
P55317	Hepatocyte nuclear factor 3-alpha OS=Homo sapiens OX=9606 GN=FOXA1 PE=1 SV=2 - [FOXA1_HUMAN]	49.1163	22	7.34855e+06	1.29371e+07	5.33961e+06	7	6	9	7.1164	5.16598	10.5274
P20674	Cytochrome c oxidase subunit 5A, mitochondrial OS=Homo sapiens OX=9606 GN=COX5A PE=1 SV=2 - [COX5A_HUMAN]	16.7517	26	5.66284e+06	4.78571e+06	3.85935e+06	9	8	9	9.14966	6.88797	10.5274
P35249	Replication factor C subunit 4 OS=Homo sapiens OX=9606 GN=RFC4 PE=1 SV=2 - [RFC4_HUMAN]	39.6569	18	4.70358e+06	3.39284e+06		9	9		9.14966	7.74897
Q9HBM6	Transcription initiation factor TFIID subunit 9B OS=Homo sapiens OX=9606 GN=TAF9B PE=1 SV=1 - [TAF9B_HUMAN]	27.6044	37	5.7498e+06	5.31927e+06	3.21253e+06	12	13	12	12.1995	11.193	14.0365
Q9Y230	RuvB-like 2 OS=Homo sapiens OX=9606 GN=RUVBL2 PE=1 SV=3 - [RUVB2_HUMAN]	51.1246	15	1.45798e+06	926778		9	6		9.14966	5.16598
Q13409	Cytoplasmic dynein 1 intermediate chain 2 OS=Homo sapiens OX=9606 GN=DYNC1I2 PE=1 SV=3 - [DC1I2_HUMAN]	71.4121	12	1.22557e+06	1.09615e+06		7	5		7.1164	4.30498
Q96KK5	Histone H2A type 1-H OS=Homo sapiens OX=9606 GN=HIST1H2AH PE=1 SV=3 - [H2A1H_HUMAN]	13.8978	36	1.8939e+07	1.83788e+07	1.88832e+07	8	14	14	8.13303	12.054	16.3759
Q29RF7	Sister chromatid cohesion protein PDS5 homolog A OS=Homo sapiens OX=9606 GN=PDS5A PE=1 SV=1 - [PDS5A_HUMAN]	150.734	20	716964	768789	161513	7	9	4	7.1164	7.74897	4.67884
Q92466	DNA damage-binding protein 2 OS=Homo sapiens OX=9606 GN=DDB2 PE=1 SV=1 - [DDB2_HUMAN]	47.8334	14	2.55551e+06	1.87375e+06		7	7		7.1164	6.02698
Q8WWI1	LIM domain only protein 7 OS=Homo sapiens OX=9606 GN=LMO7 PE=1 SV=3 - [LMO7_HUMAN]	192.576	8	952230	820499	138149	3	5		3.04989	4.30498
P29692	Elongation factor 1-delta OS=Homo sapiens OX=9606 GN=EEF1D PE=1 SV=5 - [EF1D_HUMAN]	31.1028	16	3.41168e+06	3.18473e+06	1.20462e+06	8	8		8.13303	6.88797
P18859	ATP synthase-coupling factor 6, mitochondrial OS=Homo sapiens OX=9606 GN=ATP5J PE=1 SV=1 - [ATP5J_HUMAN]	12.5796	34	7.18423e+06	5.5312e+06	5.83466e+06	11	11	12	11.1829	9.47096	14.0365
Q9UKM9	RNA-binding protein Raly OS=Homo sapiens OX=9606 GN=RALY PE=1 SV=1 - [RALY_HUMAN]	32.4436	35	3.19657e+06	4.5231e+06	3.29073e+06	8	12	15	8.13303	10.332	17.5457
P42166	Lamina-associated polypeptide 2, isoform alpha OS=Homo sapiens OX=9606 GN=TMPO PE=1 SV=2 - [LAP2A_HUMAN]	75.4456	28	5.31172e+06	5.4161e+06	1.38316e+06	10	13	5	10.1663	11.193	5.84855
Q9NR56	Muscleblind-like protein 1 OS=Homo sapiens OX=9606 GN=MBNL1 PE=1 SV=2 - [MBNL1_HUMAN]	41.79	45	2.50166e+07	4.14552e+07	3.36504e+07	8	17	20	8.13303	14.6369	23.3942
O00515	Ladinin-1 OS=Homo sapiens OX=9606 GN=LAD1 PE=1 SV=2 - [LAD1_HUMAN]	57.0968	45	1.66255e+06	1.8128e+06	1.89914e+06	12	10	23	12.1995	8.60997	26.9033
P04792	Heat shock protein beta-1 OS=Homo sapiens OX=9606 GN=HSPB1 PE=1 SV=2 - [HSPB1_HUMAN]	22.7685	21	1.37245e+06	2.21167e+06	2.71162e+06	5	7	9	5.08314	6.02698	10.5274
P08727	Keratin, type I cytoskeletal 19 OS=Homo sapiens OX=9606 GN=KRT19 PE=1 SV=4 - [K1C19_HUMAN]	44.0791	20	4.89244e+06	8.52514e+06	5.93565e+06	8	8		8.13303	6.88797
O95182	NADH dehydrogenase [ubiquinone] 1 alpha subcomplex subunit 7 OS=Homo sapiens OX=9606 GN=NDUFA7 PE=1 SV=3 - [NDUA7_HUMAN]	12.5436	38	6.73916e+06	4.97941e+06	5.60827e+06	12	12	14	12.1995	10.332	16.3759
P39019	40S ribosomal protein S19 OS=Homo sapiens OX=9606 GN=RPS19 PE=1 SV=2 - [RS19_HUMAN]	16.0505	29	6.24481e+06	5.33759e+06	6.19848e+06	9	8	12	9.14966	6.88797	14.0365
P07910	Heterogeneous nuclear ribonucleoproteins C1/C2 OS=Homo sapiens OX=9606 GN=HNRNPC PE=1 SV=4 - [HNRPC_HUMAN]	33.6495	19	1.67621e+06	2.27789e+06	612922	4	10	5	4.06652	8.60997	5.84855
Q9Y2R0	Cytochrome c oxidase assembly factor 3 homolog, mitochondrial OS=Homo sapiens OX=9606 GN=COA3 PE=1 SV=1 - [COA3_HUMAN]	11.7241	36	1.21378e+07	1.01711e+07	1.33251e+07	12	9	15	12.1995	7.74897	17.5457
P56385	ATP synthase subunit e, mitochondrial OS=Homo sapiens OX=9606 GN=ATP5ME PE=1 SV=2 - [ATP5I_HUMAN]	7.92833	30	1.23998e+07	1.22982e+07	1.60419e+07	10	9	11	10.1663	7.74897	12.8668
Q03252	Lamin-B2 OS=Homo sapiens OX=9606 GN=LMNB2 PE=1 SV=4 - [LMNB2_HUMAN]	69.9057	11	2.60412e+06	1.45152e+06		7	4		7.1164	3.44399
P62263	40S ribosomal protein S14 OS=Homo sapiens OX=9606 GN=RPS14 PE=1 SV=3 - [RS14_HUMAN]	16.2625	48	3.02059e+06	4.97901e+06	2.5141e+06	10	21	17	10.1663	18.0809	19.8851
P01834	Immunoglobulin kappa constant OS=Homo sapiens OX=9606 GN=IGKC PE=1 SV=2 - [IGKC_HUMAN]	11.7578	37	3.26354e+06	2.8222e+06	3.34174e+06	10	6	21	10.1663	5.16598	24.5639
P02679	Fibrinogen gamma chain OS=Homo sapiens OX=9606 GN=FGG PE=1 SV=3 - [FIBG_HUMAN]	51.4789	14	4.72285e+06	4.32527e+06		7	7		7.1164	6.02698
P52948	Nuclear pore complex protein Nup98-Nup96 OS=Homo sapiens OX=9606 GN=NUP98 PE=1 SV=4 - [NUP98_HUMAN]	197.457	22	3.31626e+06	2.69762e+06		12	10		12.1995	8.60997
Q01664	Transcription factor AP-4 OS=Homo sapiens OX=9606 GN=TFAP4 PE=1 SV=2 - [TFAP4_HUMAN]	38.7018	29	1.21286e+06	1.63605e+06	1.97887e+06	8	8	13	8.13303	6.88797	15.2062
Q8IVH2	Forkhead box protein P4 OS=Homo sapiens OX=9606 GN=FOXP4 PE=1 SV=1 - [FOXP4_HUMAN]	73.4426	28	1.66395e+06	3.31263e+06	709546	7	15	6	7.1164	12.915	7.01826
P10412	Histone H1.4 OS=Homo sapiens OX=9606 GN=HIST1H1E PE=1 SV=2 - [H14_HUMAN]	21.852	24	1.29979e+06	1.07608e+06	1.18154e+06	7	6	11	7.1164	5.16598	12.8668
P33240	Cleavage stimulation factor subunit 2 OS=Homo sapiens OX=9606 GN=CSTF2 PE=1 SV=1 - [CSTF2_HUMAN]	60.9205	48	1.03504e+07	1.80875e+07	1.45785e+07	8	19	21	8.13303	16.3589	24.5639
Q15365	Poly(rC)-binding protein 1 OS=Homo sapiens OX=9606 GN=PCBP1 PE=1 SV=2 - [PCBP1_HUMAN]	37.4739	12	1.70201e+06	1.60646e+06		7	5		7.1164	4.30498
P35527	Keratin, type I cytoskeletal 9 OS=Homo sapiens OX=9606 GN=KRT9 PE=1 SV=3 - [K1C9_HUMAN]	62.0268	36	3.61819e+06	5.27033e+06	3.68129e+06	10	12	14	10.1663	10.332	16.3759
Q92879	CUGBP Elav-like family member 1 OS=Homo sapiens OX=9606 GN=CELF1 PE=1 SV=2 - [CELF1_HUMAN]	52.0299	13	2.62368e+06	1.98717e+06		7	6		7.1164	5.16598
P62913	60S ribosomal protein L11 OS=Homo sapiens OX=9606 GN=RPL11 PE=1 SV=2 - [RL11_HUMAN]	20.2396	17	2.99566e+06	3.38465e+06	436485	7	7	3	7.1164	6.02698	3.50913
Q9NPA8	Transcription and mRNA export factor ENY2 OS=Homo sapiens OX=9606 GN=ENY2 PE=1 SV=1 - [ENY2_HUMAN]	11.5213	18	9.16514e+06	1.20408e+07	6.45724e+06	6	6	6	6.09977	5.16598	7.01826
P40937	Replication factor C subunit 5 OS=Homo sapiens OX=9606 GN=RFC5 PE=1 SV=1 - [RFC5_HUMAN]	38.4722	24	3.17223e+06	2.44486e+06		12	12		12.1995	10.332
Q9NP97	Dynein light chain roadblock-type 1 OS=Homo sapiens OX=9606 GN=DYNLRB1 PE=1 SV=3 - [DLRB1_HUMAN]	10.9147	28	1.03697e+07	8.07834e+06	6.37585e+06	8	11	9	8.13303	9.47096	10.5274
P11142	Heat shock cognate 71 kDa protein OS=Homo sapiens OX=9606 GN=HSPA8 PE=1 SV=1 - [HSP7C_HUMAN]	70.8542	23	2.93342e+06	2.41813e+06		12	11		12.1995	9.47096
Q9BWF3	RNA-binding protein 4 OS=Homo sapiens OX=9606 GN=RBM4 PE=1 SV=1 - [RBM4_HUMAN]	40.2887	16	5.77285e+06	4.78515e+06	1.82603e+06	5	6	5	5.08314	5.16598	5.84855
Q8NI60	Atypical kinase COQ8A, mitochondrial OS=Homo sapiens OX=9606 GN=COQ8A PE=1 SV=1 - [COQ8A_HUMAN]	71.9044	9	1.19729e+06	1.41216e+06		5	4		5.08314	3.44399
P09234	U1 small nuclear ribonucleoprotein C OS=Homo sapiens OX=9606 GN=SNRPC PE=1 SV=1 - [RU1C_HUMAN]	17.3812	17	3.64393e+06	1.6695e+06	2.6196e+06	4	8	5	4.06652	6.88797	5.84855
O43678	NADH dehydrogenase [ubiquinone] 1 alpha subcomplex subunit 2 OS=Homo sapiens OX=9606 GN=NDUFA2 PE=1 SV=3 - [NDUA2_HUMAN]	10.9148	18	3.15432e+06	2.8939e+06	3.24488e+06	5	5	8	5.08314	4.30498	9.35768
Q9NSI2	Protein FAM207A OS=Homo sapiens OX=9606 GN=FAM207A PE=1 SV=2 - [F207A_HUMAN]	25.4408	26	2.64941e+06	5.94743e+06	4.83832e+06	4	8	14	4.06652	6.88797	16.3759
Q5JTV8	Torsin-1A-interacting protein 1 OS=Homo sapiens OX=9606 GN=TOR1AIP1 PE=1 SV=2 - [TOIP1_HUMAN]	66.2083	21	4.51561e+06	4.29713e+06		12	9		12.1995	7.74897
P14678	Small nuclear ribonucleoprotein-associated proteins B and B' OS=Homo sapiens OX=9606 GN=SNRPB PE=1 SV=2 - [RSMB_HUMAN]	24.5937	21	5.22308e+06	8.88856e+06	5.15054e+06	5	8	8	5.08314	6.88797	9.35768
P29558	RNA-binding motif, single-stranded-interacting protein 1 OS=Homo sapiens OX=9606 GN=RBMS1 PE=1 SV=3 - [RBMS1_HUMAN]	44.4769	21	5.40599e+06	7.03937e+06	5.72341e+06	7	3	11	7.1164	2.58299	12.8668
O95292	Vesicle-associated membrane protein-associated protein B/C OS=Homo sapiens OX=9606 GN=VAPB PE=1 SV=3 - [VAPB_HUMAN]	27.2111	19	1.25585e+06	1.65285e+06	857115	6	6	7	6.09977	5.16598	8.18797
O95202	Mitochondrial proton/calcium exchanger protein OS=Homo sapiens OX=9606 GN=LETM1 PE=1 SV=1 - [LETM1_HUMAN]	83.302	11	838919	939338		5	6		5.08314	5.16598
P08047	Transcription factor Sp1 OS=Homo sapiens OX=9606 GN=SP1 PE=1 SV=3 - [SP1_HUMAN]	80.6436	15	3.75913e+06	3.84729e+06	542106	6	6	3	6.09977	5.16598	3.50913
O75396	Vesicle-trafficking protein SEC22b OS=Homo sapiens OX=9606 GN=SEC22B PE=1 SV=4 - [SC22B_HUMAN]	24.5775	3	588372	670239		3			3.04989
Q16531	DNA damage-binding protein 1 OS=Homo sapiens OX=9606 GN=DDB1 PE=1 SV=1 - [DDB1_HUMAN]	126.887	23	4.95917e+06	2.8727e+06		11	12		11.1829	10.332
Q15366	Poly(rC)-binding protein 2 OS=Homo sapiens OX=9606 GN=PCBP2 PE=1 SV=1 - [PCBP2_HUMAN]	38.5556	7	1.40542e+06	1.47141e+06		6			6.09977
P04843	Dolichyl-diphosphooligosaccharide--protein glycosyltransferase subunit 1 OS=Homo sapiens OX=9606 GN=RPN1 PE=1 SV=1 - [RPN1_HUMAN]	68.5268	9	1.7784e+06	1.1644e+06		4	5		4.06652	4.30498
P22695	Cytochrome b-c1 complex subunit 2, mitochondrial OS=Homo sapiens OX=9606 GN=UQCRC2 PE=1 SV=3 - [QCR2_HUMAN]	48.4129	10	1.60418e+06	1.48312e+06		6	4		6.09977	3.44399
Q6PJG2	ELM2 and SANT domain-containing protein 1 OS=Homo sapiens OX=9606 GN=ELMSAN1 PE=1 SV=2 - [EMSA1_HUMAN]	114.918	8	955292	806657	433503	5		3	5.08314		3.50913
Q7Z5L9	Interferon regulatory factor 2-binding protein 2 OS=Homo sapiens OX=9606 GN=IRF2BP2 PE=1 SV=2 - [I2BP2_HUMAN]	60.9867	22	2.03354e+06	1.91628e+06	1.84017e+06	8	4	10	8.13303	3.44399	11.6971
P06576	ATP synthase subunit beta, mitochondrial OS=Homo sapiens OX=9606 GN=ATP5F1B PE=1 SV=3 - [ATPB_HUMAN]	56.5246	8	904188	820383		4	4		4.06652	3.44399
Q9ULV3	Cip1-interacting zinc finger protein OS=Homo sapiens OX=9606 GN=CIZ1 PE=1 SV=2 - [CIZ1_HUMAN]	99.9828	16	2.27388e+06	2.10817e+06	1.16474e+06	6	6	4	6.09977	5.16598	4.67884
Q99417	c-Myc-binding protein OS=Homo sapiens OX=9606 GN=MYCBP PE=1 SV=3 - [MYCBP_HUMAN]	11.9593	20	3.08743e+06	4.28686e+06	4.62437e+06	7	7	6	7.1164	6.02698	7.01826
P55084	Trifunctional enzyme subunit beta, mitochondrial OS=Homo sapiens OX=9606 GN=HADHB PE=1 SV=3 - [ECHB_HUMAN]	51.2615	13	1.2356e+06	1.52125e+06		6	7		6.09977	6.02698
O95168	NADH dehydrogenase [ubiquinone] 1 beta subcomplex subunit 4 OS=Homo sapiens OX=9606 GN=NDUFB4 PE=1 SV=3 - [NDUB4_HUMAN]	15.1991	17	2.99085e+06	1.79807e+06	3.70204e+06	6	4	7	6.09977	3.44399	8.18797
O75376	Nuclear receptor corepressor 1 OS=Homo sapiens OX=9606 GN=NCOR1 PE=1 SV=2 - [NCOR1_HUMAN]	270.044	18	766529	903633	413374	5	7	6	5.08314	6.02698	7.01826
Q9UPN6	Protein SCAF8 OS=Homo sapiens OX=9606 GN=SCAF8 PE=1 SV=1 - [SCAF8_HUMAN]	140.433	12	1.6263e+06	1.20853e+06		6	6		6.09977	5.16598
Q9Y2U8	Inner nuclear membrane protein Man1 OS=Homo sapiens OX=9606 GN=LEMD3 PE=1 SV=2 - [MAN1_HUMAN]	99.9351	7	1.24746e+06	968956		5	2		5.08314	1.72199
Q9NXV6	CDKN2A-interacting protein OS=Homo sapiens OX=9606 GN=CDKN2AIP PE=1 SV=3 - [CARF_HUMAN]	61.0879	6	875123	383304	434171	3		3	3.04989		3.50913
Q9H334	Forkhead box protein P1 OS=Homo sapiens OX=9606 GN=FOXP1 PE=1 SV=1 - [FOXP1_HUMAN]	75.2696	37	3.49749e+06	7.55781e+06	2.00916e+06	11	14	12	11.1829	12.054	14.0365
Q15393	Splicing factor 3B subunit 3 OS=Homo sapiens OX=9606 GN=SF3B3 PE=1 SV=4 - [SF3B3_HUMAN]	135.492	9	1.15796e+06	1.86542e+06		4	5		4.06652	4.30498
Q92797	Symplekin OS=Homo sapiens OX=9606 GN=SYMPK PE=1 SV=2 - [SYMPK_HUMAN]	141.059	14	971745	1.11202e+06		4	10		4.06652	8.60997
P26640	Valine--tRNA ligase OS=Homo sapiens OX=9606 GN=VARS PE=1 SV=4 - [SYVC_HUMAN]	140.387	9	1.11633e+06	1.43888e+06		4	5		4.06652	4.30498
P14927	Cytochrome b-c1 complex subunit 7 OS=Homo sapiens OX=9606 GN=UQCRB PE=1 SV=2 - [QCR7_HUMAN]	13.522	24	5.21421e+06	4.05048e+06	3.73883e+06	6	8	10	6.09977	6.88797	11.6971
P60866	40S ribosomal protein S20 OS=Homo sapiens OX=9606 GN=RPS20 PE=1 SV=1 - [RS20_HUMAN]	13.3643	30	1.45538e+07	1.6595e+07	1.46048e+07	9	11	10	9.14966	9.47096	11.6971
Q5EBL8	PDZ domain-containing protein 11 OS=Homo sapiens OX=9606 GN=PDZD11 PE=1 SV=2 - [PDZ11_HUMAN]	16.1213	17	1.83353e+06	2.36193e+06	1.4496e+06	6	5	6	6.09977	4.30498	7.01826
Q01167	Forkhead box protein K2 OS=Homo sapiens OX=9606 GN=FOXK2 PE=1 SV=3 - [FOXK2_HUMAN]	69.0196	37	1.92579e+06	2.85751e+06	2.38476e+06	5	12	20	5.08314	10.332	23.3942
Q96KR1	Zinc finger RNA-binding protein OS=Homo sapiens OX=9606 GN=ZFR PE=1 SV=2 - [ZFR_HUMAN]	116.939	7	777610	620233	231257	4		3	4.06652		3.50913
P0C0S5	Histone H2A.Z OS=Homo sapiens OX=9606 GN=H2AFZ PE=1 SV=2 - [H2AZ_HUMAN]	13.5446	24	1.74216e+07	1.59725e+07	1.93463e+07	7	9	8	7.1164	7.74897	9.35768
O75531	Barrier-to-autointegration factor OS=Homo sapiens OX=9606 GN=BANF1 PE=1 SV=1 - [BAF_HUMAN]	10.052	19	2.26403e+06	5.31731e+06	1.72627e+06	7	6	6	7.1164	5.16598	7.01826
P10809	60 kDa heat shock protein, mitochondrial OS=Homo sapiens OX=9606 GN=HSPD1 PE=1 SV=2 - [CH60_HUMAN]	61.0164	16	2.40073e+06	2.2973e+06		8	8		8.13303	6.88797
Q96DA6	Mitochondrial import inner membrane translocase subunit TIM14 OS=Homo sapiens OX=9606 GN=DNAJC19 PE=1 SV=3 - [TIM14_HUMAN]	12.4907	28	7.06334e+06	7.99883e+06	4.46341e+06	11	10	7	11.1829	8.60997	8.18797
Q8IY57	YY1-associated factor 2 OS=Homo sapiens OX=9606 GN=YAF2 PE=1 SV=3 - [YAF2_HUMAN]	19.8889	18	1.10438e+06	454819	283714	6	6	6	6.09977	5.16598	7.01826
Q6PI98	INO80 complex subunit C OS=Homo sapiens OX=9606 GN=INO80C PE=1 SV=1 - [IN80C_HUMAN]	20.6297	11	1.89455e+06	1.22792e+06	772583	4	3	4	4.06652	2.58299	4.67884
P48047	ATP synthase subunit O, mitochondrial OS=Homo sapiens OX=9606 GN=ATP5O PE=1 SV=1 - [ATPO_HUMAN]	23.2627	23	1.83088e+06	2.3797e+06	1.15708e+06	7	8	8	7.1164	6.88797	9.35768
Q96A26	Protein FAM162A OS=Homo sapiens OX=9606 GN=FAM162A PE=1 SV=2 - [F162A_HUMAN]	17.3312	30	2.42934e+06	5.67603e+06	4.55165e+06	7	12	11	7.1164	10.332	12.8668
Q8IWI9	MAX gene-associated protein OS=Homo sapiens OX=9606 GN=MGA PE=1 SV=3 - [MGAP_HUMAN]	331.631	13	686824	511928		8	5		8.13303	4.30498
O43237	Cytoplasmic dynein 1 light intermediate chain 2 OS=Homo sapiens OX=9606 GN=DYNC1LI2 PE=1 SV=1 - [DC1L2_HUMAN]	54.0655	10	854946	624231		7	3		7.1164	2.58299
P82912	28S ribosomal protein S11, mitochondrial OS=Homo sapiens OX=9606 GN=MRPS11 PE=1 SV=2 - [RT11_HUMAN]	20.6029	20	3.36034e+06	3.50654e+06	2.08656e+06	7	6	7	7.1164	5.16598	8.18797
O00148	ATP-dependent RNA helicase DDX39A OS=Homo sapiens OX=9606 GN=DDX39A PE=1 SV=2 - [DX39A_HUMAN]	49.098	4	1.75638e+06	1.90359e+06		4			4.06652
P39656	Dolichyl-diphosphooligosaccharide--protein glycosyltransferase 48 kDa subunit OS=Homo sapiens OX=9606 GN=DDOST PE=1 SV=4 - [OST48_HUMAN]	50.769	10	1.2529e+06	1.08564e+06		5	5		5.08314	4.30498
P20700	Lamin-B1 OS=Homo sapiens OX=9606 GN=LMNB1 PE=1 SV=2 - [LMNB1_HUMAN]	66.3676	24	2.61274e+06	2.44688e+06		10	14		10.1663	12.054
P60468	Protein transport protein Sec61 subunit beta OS=Homo sapiens OX=9606 GN=SEC61B PE=1 SV=2 - [SC61B_HUMAN]	9.9681	10	8.20762e+06	4.75651e+06	3.20563e+06	3	3	4	3.04989	2.58299	4.67884
Q9Y265	RuvB-like 1 OS=Homo sapiens OX=9606 GN=RUVBL1 PE=1 SV=1 - [RUVB1_HUMAN]	50.1963	13	1.44488e+06	937485		8	5		8.13303	4.30498
Q96C01	Protein FAM136A OS=Homo sapiens OX=9606 GN=FAM136A PE=1 SV=1 - [F136A_HUMAN]	15.6307	24	8.35981e+06	4.50115e+06	7.37349e+06	5	8	11	5.08314	6.88797	12.8668
Q8N1F7	Nuclear pore complex protein Nup93 OS=Homo sapiens OX=9606 GN=NUP93 PE=1 SV=2 - [NUP93_HUMAN]	93.4296	6	897059	712906		3	3		3.04989	2.58299
O00233	26S proteasome non-ATPase regulatory subunit 9 OS=Homo sapiens OX=9606 GN=PSMD9 PE=1 SV=3 - [PSMD9_HUMAN]	24.6665	10	1.49103e+06	1.49073e+06	1.70475e+06	3	3	4	3.04989	2.58299	4.67884
Q14157	Ubiquitin-associated protein 2-like OS=Homo sapiens OX=9606 GN=UBAP2L PE=1 SV=2 - [UBP2L_HUMAN]	114.465	14	889573	1.69197e+06	571802	5	6	3	5.08314	5.16598	3.50913
Q71UM5	40S ribosomal protein S27-like OS=Homo sapiens OX=9606 GN=RPS27L PE=1 SV=3 - [RS27L_HUMAN]	9.47087	17	9.61566e+06	5.18267e+06	4.17878e+06	6		7	6.09977		8.18797
Q96I24	Far upstream element-binding protein 3 OS=Homo sapiens OX=9606 GN=FUBP3 PE=1 SV=2 - [FUBP3_HUMAN]	61.6022	9	1.7093e+06	1.4243e+06		5	4		5.08314	3.44399
Q16718	NADH dehydrogenase [ubiquinone] 1 alpha subcomplex subunit 5 OS=Homo sapiens OX=9606 GN=NDUFA5 PE=1 SV=3 - [NDUA5_HUMAN]	13.4502	11	1.28449e+06	1.847e+06	1.39791e+06	3	4	4	3.04989	3.44399	4.67884
Q8N488	RING1 and YY1-binding protein OS=Homo sapiens OX=9606 GN=RYBP PE=1 SV=2 - [RYBP_HUMAN]	24.8065	18	1.17869e+06	1.74088e+06	639933	6	6	6	6.09977	5.16598	7.01826
Q9BPW8	Protein NipSnap homolog 1 OS=Homo sapiens OX=9606 GN=NIPSNAP1 PE=1 SV=1 - [NIPS1_HUMAN]	33.2888	7	1.77803e+06	1.6722e+06	676127	4	3		4.06652	2.58299
P10606	Cytochrome c oxidase subunit 5B, mitochondrial OS=Homo sapiens OX=9606 GN=COX5B PE=1 SV=2 - [COX5B_HUMAN]	13.6869	8	5.25458e+06	5.66586e+06	5.09934e+06	4		4	4.06652		4.67884
P43246	DNA mismatch repair protein Msh2 OS=Homo sapiens OX=9606 GN=MSH2 PE=1 SV=1 - [MSH2_HUMAN]	104.677	8	1.437e+06	769702		3	5		3.04989	4.30498
P62280	40S ribosomal protein S11 OS=Homo sapiens OX=9606 GN=RPS11 PE=1 SV=3 - [RS11_HUMAN]	18.419	15	2.14475e+06	3.70806e+06	2.56089e+06	5	4	6	5.08314	3.44399	7.01826
Q9Y6M1	Insulin-like growth factor 2 mRNA-binding protein 2 OS=Homo sapiens OX=9606 GN=IGF2BP2 PE=1 SV=2 - [IF2B2_HUMAN]	66.0806	13	1.78759e+06	1.53257e+06		6	7		6.09977	6.02698
Q00587	Cdc42 effector protein 1 OS=Homo sapiens OX=9606 GN=CDC42EP1 PE=1 SV=1 - [BORG5_HUMAN]	40.27	18	1.86736e+06	1.72409e+06	1.48537e+06	7		11	7.1164		12.8668
Q96AG4	Leucine-rich repeat-containing protein 59 OS=Homo sapiens OX=9606 GN=LRRC59 PE=1 SV=1 - [LRC59_HUMAN]	34.9089	17	2.56131e+06	3.11914e+06	432324	8	9		8.13303	7.74897
Q99959	Plakophilin-2 OS=Homo sapiens OX=9606 GN=PKP2 PE=1 SV=2 - [PKP2_HUMAN]	97.3548	12	1.04136e+06	1.70281e+06	803131	4	8		4.06652	6.88797
Q9Y520	Protein PRRC2C OS=Homo sapiens OX=9606 GN=PRRC2C PE=1 SV=4 - [PRC2C_HUMAN]	316.718	21	3.00076e+06	3.92289e+06	2.22393e+06	6	6	9	6.09977	5.16598	10.5274
P53007	Tricarboxylate transport protein, mitochondrial OS=Homo sapiens OX=9606 GN=SLC25A1 PE=1 SV=2 - [TXTP_HUMAN]	33.991	8	1.00981e+06	1.04557e+06		4	4		4.06652	3.44399
P00338	L-lactate dehydrogenase A chain OS=Homo sapiens OX=9606 GN=LDHA PE=1 SV=2 - [LDHA_HUMAN]	36.6654	14	2.37916e+06	2.27817e+06		7	7		7.1164	6.02698
P01857	Immunoglobulin heavy constant gamma 1 OS=Homo sapiens OX=9606 GN=IGHG1 PE=1 SV=1 - [IGHG1_HUMAN]	36.0832	17	2.15432e+06	646045	2.56566e+06	5		12	5.08314		14.0365
Q86V48	Leucine zipper protein 1 OS=Homo sapiens OX=9606 GN=LUZP1 PE=1 SV=2 - [LUZP1_HUMAN]	120.202	8	600094	901543	466449	3		5	3.04989		5.84855
Q93062	RNA-binding protein with multiple splicing OS=Homo sapiens OX=9606 GN=RBPMS PE=1 SV=1 - [RBPMS_HUMAN]	21.7882	11	1492982	2.04611e+06	1.8456e+06	5		6	5.08314		7.01826
P26599	Polypyrimidine tract-binding protein 1 OS=Homo sapiens OX=9606 GN=PTBP1 PE=1 SV=1 - [PTBP1_HUMAN]	57.1856	7	1.4069e+06	1.18609e+06		3	4		3.04989	3.44399
O43493	Trans-Golgi network integral membrane protein 2 OS=Homo sapiens OX=9606 GN=TGOLN2 PE=1 SV=3 - [TGON2_HUMAN]	50.9883	23	1.30836e+06	551997	685941	7	6	10	7.1164	5.16598	11.6971
P62851	40S ribosomal protein S25 OS=Homo sapiens OX=9606 GN=RPS25 PE=1 SV=1 - [RS25_HUMAN]	13.7337	18	7.61957e+06	7.72575e+06	1.0428e+07	4	4	10	4.06652	3.44399	11.6971
Q8IXM2	Chromatin complexes subunit BAP18 OS=Homo sapiens OX=9606 GN=BAP18 PE=1 SV=1 - [BAP18_HUMAN]	17.8893	20	3.87606e+06	3.34785e+06	3.17405e+06	5	6	9	5.08314	5.16598	10.5274
Q8IX12	Cell division cycle and apoptosis regulator protein 1 OS=Homo sapiens OX=9606 GN=CCAR1 PE=1 SV=2 - [CCAR1_HUMAN]	132.739	12	1.79809e+06	1.65663e+06		4	8		4.06652	6.88797
Q92766	Ras-responsive element-binding protein 1 OS=Homo sapiens OX=9606 GN=RREB1 PE=1 SV=3 - [RREB1_HUMAN]	181.306	5	715127	597402		2	3		2.03326	2.58299
P11441	Ubiquitin-like protein 4A OS=Homo sapiens OX=9606 GN=UBL4A PE=1 SV=1 - [UBL4A_HUMAN]	17.7656	16	1.55533e+06	1.74438e+06	1.58105e+06	3	6	7	3.04989	5.16598	8.18797
P61457	Pterin-4-alpha-carbinolamine dehydratase OS=Homo sapiens OX=9606 GN=PCBD1 PE=1 SV=2 - [PHS_HUMAN]	11.992	14	3.64337e+06	4.14382e+06	1.56695e+06	5	6	3	5.08314	5.16598	3.50913
Q9BSD7	Cancer-related nucleoside-triphosphatase OS=Homo sapiens OX=9606 GN=NTPCR PE=1 SV=1 - [NTPCR_HUMAN]	20.7001	12	1.22175e+06	1.62197e+06	538735	3	6	3	3.04989	5.16598	3.50913
O60488	Long-chain-fatty-acid--CoA ligase 4 OS=Homo sapiens OX=9606 GN=ACSL4 PE=1 SV=2 - [ACSL4_HUMAN]	79.1367	3	1.12248e+06	2.20703e+06		3			3.04989
Q02447	Transcription factor Sp3 OS=Homo sapiens OX=9606 GN=SP3 PE=1 SV=3 - [SP3_HUMAN]	81.8756	13	5.62329e+06	4.26534e+06	402212	6	7		6.09977	6.02698
P46782	40S ribosomal protein S5 OS=Homo sapiens OX=9606 GN=RPS5 PE=1 SV=4 - [RS5_HUMAN]	22.8621	14	1.50482e+06	1.64696e+06	1.1846e+06	3	4	7	3.04989	3.44399	8.18797
Q92576	PHD finger protein 3 OS=Homo sapiens OX=9606 GN=PHF3 PE=1 SV=3 - [PHF3_HUMAN]	229.339	14	1.24204e+06	1.77008e+06		6	8		6.09977	6.88797
P78406	mRNA export factor OS=Homo sapiens OX=9606 GN=RAE1 PE=1 SV=1 - [RAE1L_HUMAN]	40.9419	9	2.02852e+06	2.5037e+06		5	4		5.08314	3.44399
P35658	Nuclear pore complex protein Nup214 OS=Homo sapiens OX=9606 GN=NUP214 PE=1 SV=2 - [NU214_HUMAN]	213.488	11	1.09987e+06	1.09648e+06		8	3		8.13303	2.58299
P62269	40S ribosomal protein S18 OS=Homo sapiens OX=9606 GN=RPS18 PE=1 SV=3 - [RS18_HUMAN]	17.7079	26	1.52206e+06	5.37689e+06	2.06026e+06	4	12	10	4.06652	10.332	11.6971
Q13469	Nuclear factor of activated T-cells, cytoplasmic 2 OS=Homo sapiens OX=9606 GN=NFATC2 PE=1 SV=2 - [NFAC2_HUMAN]	100.083	4	1.8119e+06	2.12933e+06		4			4.06652
Q9P2E9	Ribosome-binding protein 1 OS=Homo sapiens OX=9606 GN=RRBP1 PE=1 SV=5 - [RRBP1_HUMAN]	152.365	21	354010	1.30936e+06	717768	2	11	8	2.03326	9.47096	9.35768
P35711	Transcription factor SOX-5 OS=Homo sapiens OX=9606 GN=SOX5 PE=1 SV=3 - [SOX5_HUMAN]	83.9732	30	297188	1.37235e+06	2.11621e+06	2	13	15	2.03326	11.193	17.5457
C9JLW8	Mapk-regulated corepressor-interacting protein 1 OS=Homo sapiens OX=9606 GN=MCRIP1 PE=1 SV=1 - [MCRI1_HUMAN]	10.9136	12	1.13406e+06	718149	1.45753e+06	5		7	5.08314		8.18797
Q01196	Runt-related transcription factor 1 OS=Homo sapiens OX=9606 GN=RUNX1 PE=1 SV=3 - [RUNX1_HUMAN]	48.7062	12	524479	1.07737e+06	549241	3	4	5	3.04989	3.44399	5.84855
Q13547	Histone deacetylase 1 OS=Homo sapiens OX=9606 GN=HDAC1 PE=1 SV=1 - [HDAC1_HUMAN]	55.0677	10	1.40073e+06	1.34613e+06		7			7.1164
P62316	Small nuclear ribonucleoprotein Sm D2 OS=Homo sapiens OX=9606 GN=SNRPD2 PE=1 SV=1 - [SMD2_HUMAN]	13.5182	31	4.38959e+06	4.05928e+06	3.70919e+06	8	10	13	8.13303	8.60997	15.2062
Q9BVJ6	U3 small nucleolar RNA-associated protein 14 homolog A OS=Homo sapiens OX=9606 GN=UTP14A PE=1 SV=1 - [UT14A_HUMAN]	87.9241	14	942898	2.29102e+06	705584	4	10		4.06652	8.60997
Q14469	Transcription factor HES-1 OS=Homo sapiens OX=9606 GN=HES1 PE=1 SV=1 - [HES1_HUMAN]	29.522	25	1.67511e+06	2.04554e+06	2.1155e+06	4	10	11	4.06652	8.60997	12.8668
Q9UPP1	Histone lysine demethylase PHF8 OS=Homo sapiens OX=9606 GN=PHF8 PE=1 SV=3 - [PHF8_HUMAN]	117.79	7	772307	801541		3	4		3.04989	3.44399
Q86UU0	B-cell CLL/lymphoma 9-like protein OS=Homo sapiens OX=9606 GN=BCL9L PE=1 SV=1 - [BCL9L_HUMAN]	157.027	9	812072		705230	3		6	3.04989		7.01826
A8CG34	Nuclear envelope pore membrane protein POM 121C OS=Homo sapiens OX=9606 GN=POM121C PE=1 SV=3 - [P121C_HUMAN]	125.015	10	1.09613e+06	1.34478e+06	1.24474e+06	3	4	3	3.04989	3.44399	3.50913
Q14974	Importin subunit beta-1 OS=Homo sapiens OX=9606 GN=KPNB1 PE=1 SV=2 - [IMB1_HUMAN]	97.108	7	221437	680099		3	4		3.04989	3.44399
Q13435	Splicing factor 3B subunit 2 OS=Homo sapiens OX=9606 GN=SF3B2 PE=1 SV=2 - [SF3B2_HUMAN]	100.165	36	2.44334e+06	6.24472e+06	1.18141e+06	5	23	8	5.08314	19.8029	9.35768
Q7LFL8	CXXC-type zinc finger protein 5 OS=Homo sapiens OX=9606 GN=CXXC5 PE=1 SV=1 - [CXXC5_HUMAN]	32.9563	16	1.48555e+06	2.14491e+06	2.24187e+06	4	4	8	4.06652	3.44399	9.35768
P41208	Centrin-2 OS=Homo sapiens OX=9606 GN=CETN2 PE=1 SV=1 - [CETN2_HUMAN]	19.7259	16	493394	1.74e+06	914512	2	8	6	2.03326	6.88797	7.01826
Q01831	DNA repair protein complementing XP-C cells OS=Homo sapiens OX=9606 GN=XPC PE=1 SV=4 - [XPC_HUMAN]	105.887	5	1.48087e+06			5			5.08314
Q9P2N5	RNA-binding protein 27 OS=Homo sapiens OX=9606 GN=RBM27 PE=1 SV=2 - [RBM27_HUMAN]	118.645	7	1.09118e+06	1.1479e+06		3	4		3.04989	3.44399
O15446	DNA-directed RNA polymerase I subunit RPA34 OS=Homo sapiens OX=9606 GN=CD3EAP PE=1 SV=1 - [RPA34_HUMAN]	54.9514	13	3.39703e+06	4.16479e+06	2.55381e+06	4	4	5	4.06652	3.44399	5.84855
Q92786	Prospero homeobox protein 1 OS=Homo sapiens OX=9606 GN=PROX1 PE=1 SV=2 - [PROX1_HUMAN]	83.151	7	3.11054e+06	3.18843e+06	806500	4	3		4.06652	2.58299
Q9UHA2	SS18-like protein 2 OS=Homo sapiens OX=9606 GN=SS18L2 PE=3 SV=1 - [S18L2_HUMAN]	8.82943	13	1.23981e+06	1.58525e+06	1.37529e+06	4	4	5	4.06652	3.44399	5.84855
P30050	60S ribosomal protein L12 OS=Homo sapiens OX=9606 GN=RPL12 PE=1 SV=1 - [RL12_HUMAN]	17.8075	10	740282	946214	1.04318e+06	3	3	4	3.04989	2.58299	4.67884
P82932	28S ribosomal protein S6, mitochondrial OS=Homo sapiens OX=9606 GN=MRPS6 PE=1 SV=3 - [RT06_HUMAN]	14.2176	11	1.17247e+06	1.9331e+06	2.06711e+06	3	3	5	3.04989	2.58299	5.84855
Q8IWZ8	SURP and G-patch domain-containing protein 1 OS=Homo sapiens OX=9606 GN=SUGP1 PE=1 SV=2 - [SUGP1_HUMAN]	72.4255	20	498187	1.71073e+06	1.05165e+06	3	6	11	3.04989	5.16598	12.8668
P09669	Cytochrome c oxidase subunit 6C OS=Homo sapiens OX=9606 GN=COX6C PE=1 SV=2 - [COX6C_HUMAN]	8.77569	12	5.6796e+06	2.68517e+06	3.98829e+06	5		7	5.08314		8.18797
Q13227	G protein pathway suppressor 2 OS=Homo sapiens OX=9606 GN=GPS2 PE=1 SV=3 - [GPS2_HUMAN]	36.6655	16	3.83012e+06	3.27178e+06	2.56155e+06	3	4	9	3.04989	3.44399	10.5274
Q14498	RNA-binding protein 39 OS=Homo sapiens OX=9606 GN=RBM39 PE=1 SV=2 - [RBM39_HUMAN]	59.3427	5	1.33461e+06	1.4499e+06		2	3		2.03326	2.58299
Q75N03	E3 ubiquitin-protein ligase Hakai OS=Homo sapiens OX=9606 GN=CBLL1 PE=1 SV=1 - [HAKAI_HUMAN]	54.484	6	1.17807e+06		1.11652e+06	3		3	3.04989		3.50913
P35613	Basigin OS=Homo sapiens OX=9606 GN=BSG PE=1 SV=2 - [BASI_HUMAN]	42.1741	7	1.17732e+06	1.67431e+06		4	3		4.06652	2.58299
P49368	T-complex protein 1 subunit gamma OS=Homo sapiens OX=9606 GN=CCT3 PE=1 SV=4 - [TCPG_HUMAN]	60.4953	7	1.31673e+06	1.18672e+06		4	3		4.06652	2.58299
Q9NQ94	APOBEC1 complementation factor OS=Homo sapiens OX=9606 GN=A1CF PE=1 SV=1 - [A1CF_HUMAN]	65.1613	6	714506	1.12349e+06		3	3		3.04989	2.58299
Q96ES7	SAGA-associated factor 29 OS=Homo sapiens OX=9606 GN=SGF29 PE=1 SV=1 - [SGF29_HUMAN]	33.2172	22	1.49249e+06	2.86229e+06	2.56721e+06	4	9	9	4.06652	7.74897	10.5274
Q99623	Prohibitin-2 OS=Homo sapiens OX=9606 GN=PHB2 PE=1 SV=2 - [PHB2_HUMAN]	33.2759	3	2.46489e+06	1.28557e+06		3			3.04989
Q9Y3Y2	Chromatin target of PRMT1 protein OS=Homo sapiens OX=9606 GN=CHTOP PE=1 SV=2 - [CHTOP_HUMAN]	26.3803	7	1.52126e+06		1.21767e+06	3		4	3.04989		4.67884
Q96IF1	LIM domain-containing protein ajuba OS=Homo sapiens OX=9606 GN=AJUBA PE=1 SV=1 - [AJUBA_HUMAN]	56.8971	3	685211	645481		3			3.04989
O95639	Cleavage and polyadenylation specificity factor subunit 4 OS=Homo sapiens OX=9606 GN=CPSF4 PE=1 SV=1 - [CPSF4_HUMAN]	30.2346	19	2.67826e+06	4.48674e+06	2.12669e+06	3	9	7	3.04989	7.74897	8.18797
P08708	40S ribosomal protein S17 OS=Homo sapiens OX=9606 GN=RPS17 PE=1 SV=2 - [RS17_HUMAN]	15.5404	26	3.08339e+06	4.9322e+06	4.09607e+06	5	13	8	5.08314	11.193	9.35768
Q9C0J8	pre-mRNA 3' end processing protein WDR33 OS=Homo sapiens OX=9606 GN=WDR33 PE=1 SV=2 - [WDR33_HUMAN]	145.799	4	1.45047e+06			4			4.06652
P17544	Cyclic AMP-dependent transcription factor ATF-7 OS=Homo sapiens OX=9606 GN=ATF7 PE=1 SV=2 - [ATF7_HUMAN]	52.9341	15	1.03416e+06	1.3412e+06	1.68837e+06	5		9	5.08314		10.5274
P22570	NADPH:adrenodoxin oxidoreductase, mitochondrial OS=Homo sapiens OX=9606 GN=FDXR PE=1 SV=3 - [ADRO_HUMAN]	53.803	11	1.45737e+06	1.76076e+06		5	6		5.08314	5.16598
Q96QC0	Serine/threonine-protein phosphatase 1 regulatory subunit 10 OS=Homo sapiens OX=9606 GN=PPP1R10 PE=1 SV=1 - [PP1RA_HUMAN]	98.996	11	1.07024e+06	1.05713e+06		6	5		6.09977	4.30498
Q14686	Nuclear receptor coactivator 6 OS=Homo sapiens OX=9606 GN=NCOA6 PE=1 SV=3 - [NCOA6_HUMAN]	219.008	10	1.31967e+06	1.58588e+06	1.0451e+06	4		6	4.06652		7.01826
Q9H3Q1	Cdc42 effector protein 4 OS=Homo sapiens OX=9606 GN=CDC42EP4 PE=1 SV=1 - [BORG4_HUMAN]	37.9566	7	833651		606396	3		4	3.04989		4.67884
Q92616	eIF-2-alpha kinase activator GCN1 OS=Homo sapiens OX=9606 GN=GCN1 PE=1 SV=6 - [GCN1_HUMAN]	292.572	2	656401			2			2.03326
Q03014	Hematopoietically-expressed homeobox protein HHEX OS=Homo sapiens OX=9606 GN=HHEX PE=1 SV=1 - [HHEX_HUMAN]	30.0031	3	1.50078e+06	5.36671e+06	4.07674e+06	3			3.04989
Q9Y5J7	Mitochondrial import inner membrane translocase subunit Tim9 OS=Homo sapiens OX=9606 GN=TIMM9 PE=1 SV=1 - [TIM9_HUMAN]	10.3711	12	1.6668e+06	1.75099e+06	1.32206e+06	3	4	5	3.04989	3.44399	5.84855
O94842	TOX high mobility group box family member 4 OS=Homo sapiens OX=9606 GN=TOX4 PE=1 SV=1 - [TOX4_HUMAN]	66.1531	8	868319	851918		5	3		5.08314	2.58299
P46779	60S ribosomal protein L28 OS=Homo sapiens OX=9606 GN=RPL28 PE=1 SV=3 - [RL28_HUMAN]	15.7377	17	742717	2.76026e+06	2.32509e+06	4	7	6	4.06652	6.02698	7.01826
P55265	Double-stranded RNA-specific adenosine deaminase OS=Homo sapiens OX=9606 GN=ADAR PE=1 SV=4 - [DSRAD_HUMAN]	135.981	3	1.17692e+06	1.36179e+06		3			3.04989
Q8NHZ8	Anaphase-promoting complex subunit CDC26 OS=Homo sapiens OX=9606 GN=CDC26 PE=1 SV=1 - [CDC26_HUMAN]	9.77103	21	1.57498e+06	1.73211e+06	1.48032e+06	6	6	9	6.09977	5.16598	10.5274
Q5VWQ8	Disabled homolog 2-interacting protein OS=Homo sapiens OX=9606 GN=DAB2IP PE=1 SV=2 - [DAB2P_HUMAN]	131.543	6		650410	493774	2	2	2	2.03326	1.72199	2.33942
Q00325	Phosphate carrier protein, mitochondrial OS=Homo sapiens OX=9606 GN=SLC25A3 PE=1 SV=2 - [MPCP_HUMAN]	40.0687	9	6.14383e+06	4.17878e+06		3	6		3.04989	5.16598
P61353	60S ribosomal protein L27 OS=Homo sapiens OX=9606 GN=RPL27 PE=1 SV=2 - [RL27_HUMAN]	15.7877	13	965993	4.32648e+06	3.45784e+06	3	4	6	3.04989	3.44399	7.01826
P29966	Myristoylated alanine-rich C-kinase substrate OS=Homo sapiens OX=9606 GN=MARCKS PE=1 SV=4 - [MARCS_HUMAN]	31.5359	9	524691	440858	339882	3	2	4	3.04989	1.72199	4.67884
Q12789	General transcription factor 3C polypeptide 1 OS=Homo sapiens OX=9606 GN=GTF3C1 PE=1 SV=4 - [TF3C1_HUMAN]	238.725	2	228030			2			2.03326
Q5VT52	Regulation of nuclear pre-mRNA domain-containing protein 2 OS=Homo sapiens OX=9606 GN=RPRD2 PE=1 SV=1 - [RPRD2_HUMAN]	155.924	11	2.56309e+06		1.82965e+06	5		6	5.08314		7.01826
P35222	Catenin beta-1 OS=Homo sapiens OX=9606 GN=CTNNB1 PE=1 SV=1 - [CTNB1_HUMAN]	85.4422	3	538943			3			3.04989
Q9ULC5	Long-chain-fatty-acid--CoA ligase 5 OS=Homo sapiens OX=9606 GN=ACSL5 PE=1 SV=1 - [ACSL5_HUMAN]	75.9422	5	891680	798612		3	2		3.04989	1.72199
Q13428	Treacle protein OS=Homo sapiens OX=9606 GN=TCOF1 PE=1 SV=3 - [TCOF_HUMAN]	152.015	3	527018			3			3.04989
P47985	Cytochrome b-c1 complex subunit Rieske, mitochondrial OS=Homo sapiens OX=9606 GN=UQCRFS1 PE=1 SV=2 - [UCRI_HUMAN]	29.6494	3	6.57328e+06	8.17609e+06		3			3.04989
Q4VC05	B-cell CLL/lymphoma 7 protein family member A OS=Homo sapiens OX=9606 GN=BCL7A PE=1 SV=1 - [BCL7A_HUMAN]	22.7958	6	1.21383e+06		1.44117e+06	3		3	3.04989		3.50913
P40227	T-complex protein 1 subunit zeta OS=Homo sapiens OX=9606 GN=CCT6A PE=1 SV=3 - [TCPZ_HUMAN]	57.9876	9	1.64755e+06	1.23207e+06		4	5		4.06652	4.30498
Q96AE4	Far upstream element-binding protein 1 OS=Homo sapiens OX=9606 GN=FUBP1 PE=1 SV=3 - [FUBP1_HUMAN]	67.5185	26	1.59453e+06	1.9035e+06	2.77894e+06	5	8	13	5.08314	6.88797	15.2062
P17987	T-complex protein 1 subunit alpha OS=Homo sapiens OX=9606 GN=TCP1 PE=1 SV=1 - [TCPA_HUMAN]	60.3056	3	696750	732382		3			3.04989
P23396	40S ribosomal protein S3 OS=Homo sapiens OX=9606 GN=RPS3 PE=1 SV=2 - [RS3_HUMAN]	26.6714	10	2.90204e+06	2.23203e+06		4	6		4.06652	5.16598
Q15390	Mitochondrial fission regulator 1 OS=Homo sapiens OX=9606 GN=MTFR1 PE=1 SV=2 - [MTFR1_HUMAN]	36.9774	2	768960	1.2107e+06	809140	2			2.03326
Q68E01	Integrator complex subunit 3 OS=Homo sapiens OX=9606 GN=INTS3 PE=1 SV=1 - [INT3_HUMAN]	117.994	4	481782	522982		2	2		2.03326	1.72199
P52747	Zinc finger protein 143 OS=Homo sapiens OX=9606 GN=ZNF143 PE=1 SV=2 - [ZN143_HUMAN]	68.8534	3	927132	1.22206e+06		3			3.04989
Q9UKX2	Myosin-2 OS=Homo sapiens OX=9606 GN=MYH2 PE=1 SV=1 - [MYH2_HUMAN]	222.906	4	2.48659e+06		1.49852e+06	4			4.06652
Q9UJS0	Calcium-binding mitochondrial carrier protein Aralar2 OS=Homo sapiens OX=9606 GN=SLC25A13 PE=1 SV=2 - [CMC2_HUMAN]	74.1286	2	525808			2			2.03326
P0C7P0	CDGSH iron-sulfur domain-containing protein 3, mitochondrial OS=Homo sapiens OX=9606 GN=CISD3 PE=1 SV=1 - [CISD3_HUMAN]	14.2064	5	2.51647e+06	3.14278e+06	2.51943e+06	2		3	2.03326		3.50913
P0DP24	Calmodulin-2 OS=Homo sapiens OX=9606 GN=CALM2 PE=1 SV=1 - [CALM2_HUMAN]	16.8268	3	699363	772381	683444	3			3.04989
Q53GQ0	Very-long-chain 3-oxoacyl-CoA reductase OS=Homo sapiens OX=9606 GN=HSD17B12 PE=1 SV=2 - [DHB12_HUMAN]	34.3022	7	1.23731e+06	1.81466e+06		2	5		2.03326	4.30498
O75643	U5 small nuclear ribonucleoprotein 200 kDa helicase OS=Homo sapiens OX=9606 GN=SNRNP200 PE=1 SV=2 - [U520_HUMAN]	244.353	6	967572	899591		2	4		2.03326	3.44399
Q9H0E3	Histone deacetylase complex subunit SAP130 OS=Homo sapiens OX=9606 GN=SAP130 PE=1 SV=1 - [SP130_HUMAN]	110.255	28	1.69214e+06	3.39686e+06	3.11727e+06	4	10	14	4.06652	8.60997	16.3759
Q99567	Nuclear pore complex protein Nup88 OS=Homo sapiens OX=9606 GN=NUP88 PE=1 SV=2 - [NUP88_HUMAN]	83.4888	5	1.05488e+06	1.47989e+06		2	3		2.03326	2.58299
P07602	Prosaposin OS=Homo sapiens OX=9606 GN=PSAP PE=1 SV=2 - [SAP_HUMAN]	58.0739	6	96676.4	1.19939e+06			6			5.16598
P69905	Hemoglobin subunit alpha OS=Homo sapiens OX=9606 GN=HBA1 PE=1 SV=2 - [HBA_HUMAN]	15.2479	5	5.52756e+06	6.10814e+06	2.57921e+06			5			5.84855
P0CF74	Immunoglobulin lambda constant 6 OS=Homo sapiens OX=9606 GN=IGLC6 PE=1 SV=1 - [IGLC6_HUMAN]	11.2695	3	739464	875846	728987			3			3.50913
Q8NFH5	Nucleoporin NUP35 OS=Homo sapiens OX=9606 GN=NUP35 PE=1 SV=1 - [NUP35_HUMAN]	34.7515	6	1.43199e+06	2.68288e+06	1.16667e+06			6			7.01826
P62847	40S ribosomal protein S24 OS=Homo sapiens OX=9606 GN=RPS24 PE=1 SV=1 - [RS24_HUMAN]	15.4134	10	823598	1.5196e+06	1.16446e+06		6	4		5.16598	4.67884
O14980	Exportin-1 OS=Homo sapiens OX=9606 GN=XPO1 PE=1 SV=1 - [XPO1_HUMAN]	123.306	2	543825	614674			2			1.72199
P35908	Keratin, type II cytoskeletal 2 epidermal OS=Homo sapiens OX=9606 GN=KRT2 PE=1 SV=2 - [K22E_HUMAN]	65.3932	32	1.03419e+07	8.69209e+06	7.06437e+06			20			23.3942
P83731	60S ribosomal protein L24 OS=Homo sapiens OX=9606 GN=RPL24 PE=1 SV=1 - [RL24_HUMAN]	17.7679	12	789208	2.11201e+06	957164		6	6		5.16598	7.01826
Q6BEB4	Transcription factor Sp5 OS=Homo sapiens OX=9606 GN=SP5 PE=2 SV=1 - [SP5_HUMAN]	41.9373	10	1.98761e+06	3.10685e+06	2.10769e+06		5	5		4.30498	5.84855
Q5VZF2	Muscleblind-like protein 2 OS=Homo sapiens OX=9606 GN=MBNL2 PE=1 SV=2 - [MBNL2_HUMAN]	40.4912	13	4.89101e+06	8.42744e+06	7.74205e+06			8			9.35768
Q9NRY2	SOSS complex subunit C OS=Homo sapiens OX=9606 GN=INIP PE=1 SV=1 - [SOSSC_HUMAN]	11.4178	6	9.31779e+06	1.00843e+07	3.34004e+06			6			7.01826
P16989	Y-box-binding protein 3 OS=Homo sapiens OX=9606 GN=YBX3 PE=1 SV=4 - [YBOX3_HUMAN]	40.066	16	544223	5.74817e+06	2.42032e+06		9	6		7.74897	7.01826
P40939	Trifunctional enzyme subunit alpha, mitochondrial OS=Homo sapiens OX=9606 GN=HADHA PE=1 SV=2 - [ECHA_HUMAN]	82.9469	5	1.22924e+06	828102			5			4.30498
O15417	Trinucleotide repeat-containing gene 18 protein OS=Homo sapiens OX=9606 GN=TNRC18 PE=1 SV=3 - [TNC18_HUMAN]	314.326	3	1.82334e+06	1.70036e+06	1.93714e+06			3			3.50913
Q9BWJ5	Splicing factor 3B subunit 5 OS=Homo sapiens OX=9606 GN=SF3B5 PE=1 SV=1 - [SF3B5_HUMAN]	10.1288	10	1.59218e+07	1.26009e+07	7.66653e+06		5	5		4.30498	5.84855
P26373	60S ribosomal protein L13 OS=Homo sapiens OX=9606 GN=RPL13 PE=1 SV=4 - [RL13_HUMAN]	24.2465	10	669228	1.68624e+06	801392		5	5		4.30498	5.84855
P42677	40S ribosomal protein S27 OS=Homo sapiens OX=9606 GN=RPS27 PE=1 SV=3 - [RS27_HUMAN]	9.45484	15	1.21114e+07	6.48853e+06	5.73425e+06		6			5.16598
P25490	Transcriptional repressor protein YY1 OS=Homo sapiens OX=9606 GN=YY1 PE=1 SV=2 - [TYY1_HUMAN]	44.6847	2	1.32077e+06	1.03699e+06			2			1.72199
Q13885	Tubulin beta-2A chain OS=Homo sapiens OX=9606 GN=TUBB2A PE=1 SV=1 - [TBB2A_HUMAN]	49.875	37	8.77006e+06	9.63139e+06	608918			6			7.01826
P14406	Cytochrome c oxidase subunit 7A2, mitochondrial OS=Homo sapiens OX=9606 GN=COX7A2 PE=1 SV=1 - [CX7A2_HUMAN]	9.39011	4	1.5511e+06	3.0602e+06	665972		4			3.44399
P35232	Prohibitin OS=Homo sapiens OX=9606 GN=PHB PE=1 SV=1 - [PHB_HUMAN]	29.7859	4	1.52999e+06	755082			4			3.44399
P11586	C-1-tetrahydrofolate synthase, cytoplasmic OS=Homo sapiens OX=9606 GN=MTHFD1 PE=1 SV=3 - [C1TC_HUMAN]	101.495	4	861524	693906			4			3.44399
P53999	Activated RNA polymerase II transcriptional coactivator p15 OS=Homo sapiens OX=9606 GN=SUB1 PE=1 SV=3 - [TCP4_HUMAN]	14.3864	8	1.06169e+06	1.03126e+06	1.79071e+06		3	5		2.58299	5.84855
P49458	Signal recognition particle 9 kDa protein OS=Homo sapiens OX=9606 GN=SRP9 PE=1 SV=2 - [SRP09_HUMAN]	10.1051	3	1.62731e+06	1.42763e+06	582268		3			2.58299
O14949	Cytochrome b-c1 complex subunit 8 OS=Homo sapiens OX=9606 GN=UQCRQ PE=1 SV=4 - [QCR8_HUMAN]	9.90012	4	2.02682e+06	3.29309e+06	5.4684e+06		4			3.44399
Q15532	Protein SSXT OS=Homo sapiens OX=9606 GN=SS18 PE=1 SV=3 - [SSXT_HUMAN]	45.8992	3	1.23911e+06	1.16067e+06	1.2201e+06			3			3.50913
P17535	Transcription factor jun-D OS=Homo sapiens OX=9606 GN=JUND PE=1 SV=3 - [JUND_HUMAN]	35.1523	5	1.35456e+06		1.07989e+06			5			5.84855
P49715	CCAAT/enhancer-binding protein alpha OS=Homo sapiens OX=9606 GN=CEBPA PE=1 SV=3 - [CEBPA_HUMAN]	37.5379	5			1.71983e+06			5			5.84855
Q9P1Y5	Calmodulin-regulated spectrin-associated protein 3 OS=Homo sapiens OX=9606 GN=CAMSAP3 PE=1 SV=2 - [CAMP3_HUMAN]	134.666	6			773711			6			7.01826
Q6ZU65	Ubinuclein-2 OS=Homo sapiens OX=9606 GN=UBN2 PE=1 SV=2 - [UBN2_HUMAN]	145.998	3	527844		343093			3			3.50913
P51654	Glypican-3 OS=Homo sapiens OX=9606 GN=GPC3 PE=1 SV=1 - [GPC3_HUMAN]	65.5198	5	7.19986e+06	2.95723e+06	4.21352e+06		5			4.30498
Q5SSJ5	Heterochromatin protein 1-binding protein 3 OS=Homo sapiens OX=9606 GN=HP1BP3 PE=1 SV=1 - [HP1B3_HUMAN]	61.1693	3	483931	731719	541623			3			3.50913
Q9C037	E3 ubiquitin-protein ligase TRIM4 OS=Homo sapiens OX=9606 GN=TRIM4 PE=1 SV=2 - [TRIM4_HUMAN]	57.4242	2		1.22272e+07			2			1.72199
P85037	Forkhead box protein K1 OS=Homo sapiens OX=9606 GN=FOXK1 PE=1 SV=1 - [FOXK1_HUMAN]	75.4106	11	898377	1.76116e+06	1.73259e+06		4	7		3.44399	8.18797
Q8WUF5	RelA-associated inhibitor OS=Homo sapiens OX=9606 GN=PPP1R13L PE=1 SV=4 - [IASPP_HUMAN]	89.0357	5	702518		515069			5			5.84855
Q6NZ67	Mitotic-spindle organizing protein 2B OS=Homo sapiens OX=9606 GN=MZT2B PE=1 SV=1 - [MZT2B_HUMAN]	16.2156	6	1.39848e+06		1.41395e+06			6			7.01826
Q8IXK0	Polyhomeotic-like protein 2 OS=Homo sapiens OX=9606 GN=PHC2 PE=1 SV=1 - [PHC2_HUMAN]	90.6568	4	744001	2.10783e+06	1.25201e+06		4			3.44399
Q9NX40	OCIA domain-containing protein 1 OS=Homo sapiens OX=9606 GN=OCIAD1 PE=1 SV=1 - [OCAD1_HUMAN]	27.6088	10	486370	820512	1.66482e+06		3	7		2.58299	8.18797
Q92769	Histone deacetylase 2 OS=Homo sapiens OX=9606 GN=HDAC2 PE=1 SV=2 - [HDAC2_HUMAN]	55.3288	10	1.48961e+06	1.22383e+06			5			4.30498
Q9NQB0	Transcription factor 7-like 2 OS=Homo sapiens OX=9606 GN=TCF7L2 PE=1 SV=2 - [TF7L2_HUMAN]	67.8763	8	1.77133e+06	2.88704e+06	1.56159e+06		4	4		3.44399	4.67884
P05412	Transcription factor AP-1 OS=Homo sapiens OX=9606 GN=JUN PE=1 SV=2 - [JUN_HUMAN]	35.6532	9	1.22471e+06	1.37131e+06	907395		3	6		2.58299	7.01826
P15336	Cyclic AMP-dependent transcription factor ATF-2 OS=Homo sapiens OX=9606 GN=ATF2 PE=1 SV=4 - [ATF2_HUMAN]	54.5038	8	588264	910286	506464		3	4		2.58299	4.67884
Q96RN5	Mediator of RNA polymerase II transcription subunit 15 OS=Homo sapiens OX=9606 GN=MED15 PE=1 SV=2 - [MED15_HUMAN]	86.699	6	1.10107e+06	488602	564169			6			7.01826
Q9NV56	MRG/MORF4L-binding protein OS=Homo sapiens OX=9606 GN=MRGBP PE=1 SV=1 - [MRGBP_HUMAN]	22.403	3	553492	939163	837279		3			2.58299
Q9P0L0	Vesicle-associated membrane protein-associated protein A OS=Homo sapiens OX=9606 GN=VAPA PE=1 SV=3 - [VAPA_HUMAN]	27.8752	15	973454	2.25492e+06	1.13661e+06		6	7		5.16598	8.18797
O75380	NADH dehydrogenase [ubiquinone] iron-sulfur protein 6, mitochondrial OS=Homo sapiens OX=9606 GN=NDUFS6 PE=1 SV=1 - [NDUS6_HUMAN]	13.7028	9	4.99513e+06	2.06878e+06	1.26372e+06		4	5		3.44399	5.84855
Q9HCN8	Stromal cell-derived factor 2-like protein 1 OS=Homo sapiens OX=9606 GN=SDF2L1 PE=1 SV=2 - [SDF2L_HUMAN]	23.5837	5	4.05704e+06	2.24695e+06	1.07791e+06		5			4.30498
P46937	Transcriptional coactivator YAP1 OS=Homo sapiens OX=9606 GN=YAP1 PE=1 SV=2 - [YAP1_HUMAN]	54.4275	8	1.15361e+06		1.24221e+06			8			9.35768
Q9NYJ8	TGF-beta-activated kinase 1 and MAP3K7-binding protein 2 OS=Homo sapiens OX=9606 GN=TAB2 PE=1 SV=1 - [TAB2_HUMAN]	76.4466	6	620782	687432	472336		3	3		2.58299	3.50913
P35680	Hepatocyte nuclear factor 1-beta OS=Homo sapiens OX=9606 GN=HNF1B PE=1 SV=1 - [HNF1B_HUMAN]	61.2854	11	6.97538e+06	5.43897e+06	2.02033e+06			5			5.84855
P05141	ADP/ATP translocase 2 OS=Homo sapiens OX=9606 GN=SLC25A5 PE=1 SV=7 - [ADT2_HUMAN]	32.8312	18	3.10899e+06	3.56372e+06	249096		11			9.47096
Q99583	Max-binding protein MNT OS=Homo sapiens OX=9606 GN=MNT PE=1 SV=1 - [MNT_HUMAN]	62.2612	2		820669	289567			2			2.33942
Q9P2Y4	Zinc finger protein 219 OS=Homo sapiens OX=9606 GN=ZNF219 PE=1 SV=2 - [ZN219_HUMAN]	76.8295	12		2.22618e+06	1.19821e+06		8	4		6.88797	4.67884
O15119	T-box transcription factor TBX3 OS=Homo sapiens OX=9606 GN=TBX3 PE=1 SV=4 - [TBX3_HUMAN]	79.3387	10		1.37668e+06	819746		4	6		3.44399	7.01826
Q86YP4	Transcriptional repressor p66-alpha OS=Homo sapiens OX=9606 GN=GATAD2A PE=1 SV=1 - [P66A_HUMAN]	68.0205	3		1.24888e+06	210890			2			2.33942
O00268	Transcription initiation factor TFIID subunit 4 OS=Homo sapiens OX=9606 GN=TAF4 PE=1 SV=2 - [TAF4_HUMAN]	110.047	2		527786	300109			2			2.33942
P09429	High mobility group protein B1 OS=Homo sapiens OX=9606 GN=HMGB1 PE=1 SV=3 - [HMGB1_HUMAN]	24.8782	11		8.97263e+06	722276		9			7.74897
P62841	40S ribosomal protein S15 OS=Homo sapiens OX=9606 GN=RPS15 PE=1 SV=2 - [RS15_HUMAN]	17.0292	8		2.1181e+06	3.01831e+06		4	4		3.44399	4.67884
P62081	40S ribosomal protein S7 OS=Homo sapiens OX=9606 GN=RPS7 PE=1 SV=1 - [RS7_HUMAN]	22.1133	9		1.13272e+06	300576		7	2		6.02698	2.33942
P18621	60S ribosomal protein L17 OS=Homo sapiens OX=9606 GN=RPL17 PE=1 SV=3 - [RL17_HUMAN]	21.3833	13		2.72317e+06	2.28304e+06		6	7		5.16598	8.18797
Q9BYN8	28S ribosomal protein S26, mitochondrial OS=Homo sapiens OX=9606 GN=MRPS26 PE=1 SV=1 - [RT26_HUMAN]	24.1969	10		941127	1.0155e+06		3	7		2.58299	8.18797
Q13492	Phosphatidylinositol-binding clathrin assembly protein OS=Homo sapiens OX=9606 GN=PICALM PE=1 SV=2 - [PICAL_HUMAN]	70.71	3		608461			3			2.58299
O15042	U2 snRNP-associated SURP motif-containing protein OS=Homo sapiens OX=9606 GN=U2SURP PE=1 SV=2 - [SR140_HUMAN]	118.219	3		1.08878e+06			3			2.58299
P61604	10 kDa heat shock protein, mitochondrial OS=Homo sapiens OX=9606 GN=HSPE1 PE=1 SV=2 - [CH10_HUMAN]	10.9249	2		465805	279152		2			1.72199
Q8IXM3	39S ribosomal protein L41, mitochondrial OS=Homo sapiens OX=9606 GN=MRPL41 PE=1 SV=1 - [RM41_HUMAN]	15.373	2		513285	257742			2			2.33942
Q96I25	Splicing factor 45 OS=Homo sapiens OX=9606 GN=RBM17 PE=1 SV=1 - [SPF45_HUMAN]	44.9339	3		1.06562e+06			3			2.58299
P46778	60S ribosomal protein L21 OS=Homo sapiens OX=9606 GN=RPL21 PE=1 SV=2 - [RL21_HUMAN]	18.5531	4		4.51633e+06	2.28556e+06		4			3.44399
O75934	Pre-mRNA-splicing factor SPF27 OS=Homo sapiens OX=9606 GN=BCAS2 PE=1 SV=1 - [SPF27_HUMAN]	26.115	8		1.79591e+06	972387			8			9.35768
O75533	Splicing factor 3B subunit 1 OS=Homo sapiens OX=9606 GN=SF3B1 PE=1 SV=3 - [SF3B1_HUMAN]	145.738	4		863486			4			3.44399
Q8WWM7	Ataxin-2-like protein OS=Homo sapiens OX=9606 GN=ATXN2L PE=1 SV=2 - [ATX2L_HUMAN]	113.304	7		1.49311e+06	442790		4	3		3.44399	3.50913
Q96T17	MAP7 domain-containing protein 2 OS=Homo sapiens OX=9606 GN=MAP7D2 PE=1 SV=2 - [MA7D2_HUMAN]	81.9152	2		1.43502e+06	377326			2			2.33942
Q8WXI9	Transcriptional repressor p66-beta OS=Homo sapiens OX=9606 GN=GATAD2B PE=1 SV=1 - [P66B_HUMAN]	65.22	6		1.07865e+06	755054		2	4		1.72199	4.67884
Q9UL03	Integrator complex subunit 6 OS=Homo sapiens OX=9606 GN=INTS6 PE=1 SV=1 - [INT6_HUMAN]	100.326	3		769035			3			2.58299
P23246	Splicing factor, proline- and glutamine-rich OS=Homo sapiens OX=9606 GN=SFPQ PE=1 SV=2 - [SFPQ_HUMAN]	76.1016	53		7.98738e+06	4.11307e+06		24	29		20.6639	33.9216
O75528	Transcriptional adapter 3 OS=Homo sapiens OX=9606 GN=TADA3 PE=1 SV=1 - [TADA3_HUMAN]	48.8723	14		2.78327e+06	1.78134e+06		7	7		6.02698	8.18797
P25685	DnaJ homolog subfamily B member 1 OS=Homo sapiens OX=9606 GN=DNAJB1 PE=1 SV=4 - [DNJB1_HUMAN]	38.0204	7		1.45467e+06	682517		3	4		2.58299	4.67884
Q9H147	Deoxynucleotidyltransferase terminal-interacting protein 1 OS=Homo sapiens OX=9606 GN=DNTTIP1 PE=1 SV=2 - [TDIF1_HUMAN]	36.9899	4		428369	151843		4			3.44399
Q9Y261	Hepatocyte nuclear factor 3-beta OS=Homo sapiens OX=9606 GN=FOXA2 PE=1 SV=1 - [FOXA2_HUMAN]	48.2748	18		3.65668e+06	1.71869e+06		12	6		10.332	7.01826
O95983	Methyl-CpG-binding domain protein 3 OS=Homo sapiens OX=9606 GN=MBD3 PE=1 SV=1 - [MBD3_HUMAN]	32.8233	5		438920	705634		2	3		1.72199	3.50913
Q9Y5M8	Signal recognition particle receptor subunit beta OS=Homo sapiens OX=9606 GN=SRPRB PE=1 SV=3 - [SRPRB_HUMAN]	29.6838	3		715185			3			2.58299
O15347	High mobility group protein B3 OS=Homo sapiens OX=9606 GN=HMGB3 PE=1 SV=4 - [HMGB3_HUMAN]	22.9654	2		1.46765e+06			2			1.72199
P26583	High mobility group protein B2 OS=Homo sapiens OX=9606 GN=HMGB2 PE=1 SV=2 - [HMGB2_HUMAN]	24.0187	35		8.23108e+06	2.39442e+06		20	15		17.2199	17.5457
Q8N183	NADH dehydrogenase [ubiquinone] 1 alpha subcomplex assembly factor 2 OS=Homo sapiens OX=9606 GN=NDUFAF2 PE=1 SV=1 - [NDUF2_HUMAN]	19.8441	14		2.5371e+06	1.90482e+06		6	8		5.16598	9.35768
Q86WX3	Active regulator of SIRT1 OS=Homo sapiens OX=9606 GN=RPS19BP1 PE=1 SV=1 - [AROS_HUMAN]	15.4244	8		1.98204e+06	1.43899e+06		4	4		3.44399	4.67884
Q9UI09	NADH dehydrogenase [ubiquinone] 1 alpha subcomplex subunit 12 OS=Homo sapiens OX=9606 GN=NDUFA12 PE=1 SV=1 - [NDUAC_HUMAN]	17.1036	4		1.3737e+06	911956			4			4.67884
Q96IX5	Up-regulated during skeletal muscle growth protein 5 OS=Homo sapiens OX=9606 GN=USMG5 PE=1 SV=1 - [USMG5_HUMAN]	6.45337	2		341189	1.09024e+06			2			2.33942
P53567	CCAAT/enhancer-binding protein gamma OS=Homo sapiens OX=9606 GN=CEBPG PE=1 SV=1 - [CEBPG_HUMAN]	16.3985	7		2.18513e+06	2.34752e+06		3	4		2.58299	4.67884
Q12904	Aminoacyl tRNA synthase complex-interacting multifunctional protein 1 OS=Homo sapiens OX=9606 GN=AIMP1 PE=1 SV=2 - [AIMP1_HUMAN]	34.3311	11		1.3028e+06	850316		6	5		5.16598	5.84855
Q13207	T-box transcription factor TBX2 OS=Homo sapiens OX=9606 GN=TBX2 PE=1 SV=3 - [TBX2_HUMAN]	75.0192	9		1.70586e+06	922776			7			8.18797
P17676	CCAAT/enhancer-binding protein beta OS=Homo sapiens OX=9606 GN=CEBPB PE=1 SV=2 - [CEBPB_HUMAN]	36.0832	6		3.11314e+06	3.25805e+06			6			7.01826
Q9Y618	Nuclear receptor corepressor 2 OS=Homo sapiens OX=9606 GN=NCOR2 PE=1 SV=2 - [NCOR2_HUMAN]	274.635	5			450216			5			5.84855
Q6ZN17	Protein lin-28 homolog B OS=Homo sapiens OX=9606 GN=LIN28B PE=1 SV=1 - [LN28B_HUMAN]	27.0663	3			601758			3			3.50913
P62249	40S ribosomal protein S16 OS=Homo sapiens OX=9606 GN=RPS16 PE=1 SV=2 - [RS16_HUMAN]	16.435	2			1.61532e+06			2			2.33942
Q9Y3D9	28S ribosomal protein S23, mitochondrial OS=Homo sapiens OX=9606 GN=MRPS23 PE=1 SV=2 - [RT23_HUMAN]	21.7573	2			268470			2			2.33942
Q8N4H5	Mitochondrial import receptor subunit TOM5 homolog OS=Homo sapiens OX=9606 GN=TOMM5 PE=1 SV=1 - [TOM5_HUMAN]	6.03137	3			1.03084e+06			3			3.50913
O95785	Protein Wiz OS=Homo sapiens OX=9606 GN=WIZ PE=1 SV=2 - [WIZ_HUMAN]	178.563	6			569110			6			7.01826
Q08495	Dematin OS=Homo sapiens OX=9606 GN=DMTN PE=1 SV=3 - [DEMA_HUMAN]	45.4862	4			623241			4			4.67884
Q96HY6	DDRGK domain-containing protein 1 OS=Homo sapiens OX=9606 GN=DDRGK1 PE=1 SV=2 - [DDRGK_HUMAN]	35.5895	2			719685			2			2.33942
Q8N5K1	CDGSH iron-sulfur domain-containing protein 2 OS=Homo sapiens OX=9606 GN=CISD2 PE=1 SV=1 - [CISD2_HUMAN]	15.2685	6			898319			6			7.01826
Q9Y3C6	Peptidyl-prolyl cis-trans isomerase-like 1 OS=Homo sapiens OX=9606 GN=PPIL1 PE=1 SV=1 - [PPIL1_HUMAN]	18.2251	5			1.74485e+06			5			5.84855
P62875	DNA-directed RNA polymerases I, II, and III subunit RPABC5 OS=Homo sapiens OX=9606 GN=POLR2L PE=1 SV=1 - [RPAB5_HUMAN]	7.63999	3			1.26474e+06			3			3.50913
P63279	SUMO-conjugating enzyme UBC9 OS=Homo sapiens OX=9606 GN=UBE2I PE=1 SV=1 - [UBC9_HUMAN]	17.9952	5			7.3404e+06			5			5.84855
Q9H425	Uncharacterized protein C1orf198 OS=Homo sapiens OX=9606 GN=C1orf198 PE=1 SV=1 - [CA198_HUMAN]	36.3241	3			310766			3			3.50913
Q9P086	Mediator of RNA polymerase II transcription subunit 11 OS=Homo sapiens OX=9606 GN=MED11 PE=1 SV=2 - [MED11_HUMAN]	13.1207	3			1.50389e+06			3			3.50913
Q9UFG5	UPF0449 protein C19orf25 OS=Homo sapiens OX=9606 GN=C19orf25 PE=1 SV=2 - [CS025_HUMAN]	12.8696	2			237015			2			2.33942
Q6UUV9	CREB-regulated transcription coactivator 1 OS=Homo sapiens OX=9606 GN=CRTC1 PE=1 SV=2 - [CRTC1_HUMAN]	67.2582	5			518859			5			5.84855
Q9Y5J6	Mitochondrial import inner membrane translocase subunit Tim10 B OS=Homo sapiens OX=9606 GN=TIMM10B PE=1 SV=1 - [T10B_HUMAN]	11.5787	3			399196			3			3.50913
P19484	Transcription factor EB OS=Homo sapiens OX=9606 GN=TFEB PE=1 SV=3 - [TFEB_HUMAN]	52.8315	6			980354			6			7.01826
Q5JSZ5	Protein PRRC2B OS=Homo sapiens OX=9606 GN=PRRC2B PE=1 SV=2 - [PRC2B_HUMAN]	242.817	2			272881			2			2.33942

## Sheet: Supplementary Dataset 2, Re 2
Accession	Description	MW [kDa]	Σ# PSMs	Protein Area			#PSM			Normalized PSM
				rs651821_C	rs651821_del	rs651821_T	rs651821_C	rs651821_del	rs651821_T	rs651821_C	rs651821_del	rs651821_T
P09874	Poly [ADP-ribose] polymerase 1 OS=Homo sapiens OX=9606 GN=PARP1 PE=1 SV=4 - [PARP1_HUMAN]	113.012	405	1.31383e+08	2.68549e+07	2.19206e+07	224	70	111	200.172	62.3522	146.379
P78527	DNA-dependent protein kinase catalytic subunit OS=Homo sapiens OX=9606 GN=PRKDC PE=1 SV=3 - [PRKDC_HUMAN]	468.788	235	9.57902e+06	2.00213e+06	1.70251e+06	155	22	58	138.512	19.5964	76.4862
P52272	Heterogeneous nuclear ribonucleoprotein M OS=Homo sapiens OX=9606 GN=HNRNPM PE=1 SV=3 - [HNRPM_HUMAN]	77.4643	249	8.96069e+07	1.75127e+07	1.4855e+07	146	39	64	130.469	34.7391	84.3986
P11387	DNA topoisomerase 1 OS=Homo sapiens OX=9606 GN=TOP1 PE=1 SV=2 - [TOP1_HUMAN]	90.6689	311	1.7051e+08	3.77339e+07	3.07345e+07	168	54	89	150.129	48.1003	117.367
P04264	Keratin, type II cytoskeletal 1 OS=Homo sapiens OX=9606 GN=KRT1 PE=1 SV=6 - [K2C1_HUMAN]	65.999	1038	6.57641e+07	2.82863e+09	1.44098e+08	95	742	201	84.8943	660.933	265.064
P05787	Keratin, type II cytoskeletal 8 OS=Homo sapiens OX=9606 GN=KRT8 PE=1 SV=7 - [K2C8_HUMAN]	53.6711	341	5.32506e+07	2.9945e+08	2.09366e+07	99	162	80	88.4688	144.301	105.498
P68104	Elongation factor 1-alpha 1 OS=Homo sapiens OX=9606 GN=EEF1A1 PE=1 SV=1 - [EF1A1_HUMAN]	50.1091	242	2.60261e+08	8.6485e+07	7.59997e+07	121	28	93	108.129	24.9409	122.642
P12956	X-ray repair cross-complementing protein 6 OS=Homo sapiens OX=9606 GN=XRCC6 PE=1 SV=2 - [XRCC6_HUMAN]	69.7991	205	5.28453e+07	1.10353e+07	8.57505e+06	109	38	58	97.405	33.8483	76.4862
P49792	E3 SUMO-protein ligase RanBP2 OS=Homo sapiens OX=9606 GN=RANBP2 PE=1 SV=2 - [RBP2_HUMAN]	357.974	116	8.72514e+06	2.24392e+06	1.41441e+06	73	16	27	65.2346	14.2519	35.6057
P60709	Actin, cytoplasmic 1 OS=Homo sapiens OX=9606 GN=ACTB PE=1 SV=1 - [ACTB_HUMAN]	41.7097	159	1.79137e+08	5.17309e+07	2.61049e+07	81		53	72.3836		69.8926
P49790	Nuclear pore complex protein Nup153 OS=Homo sapiens OX=9606 GN=NUP153 PE=1 SV=2 - [NU153_HUMAN]	153.843	181	2.64483e+07	1.99132e+07	2.16091e+07	73	36	72	65.2346	32.0668	94.9484
P35251	Replication factor C subunit 1 OS=Homo sapiens OX=9606 GN=RFC1 PE=1 SV=4 - [RFC1_HUMAN]	128.175	76	7.22362e+06	3.90276e+06	1.88542e+06	42	13	21	37.5322	11.5797	27.6933
P13010	X-ray repair cross-complementing protein 5 OS=Homo sapiens OX=9606 GN=XRCC5 PE=1 SV=3 - [XRCC5_HUMAN]	82.6523	123	3.50393e+07	6.53983e+06	4.30204e+06	81	14	28	72.3836	12.4704	36.9244
Q14204	Cytoplasmic dynein 1 heavy chain 1 OS=Homo sapiens OX=9606 GN=DYNC1H1 PE=1 SV=5 - [DYHC1_HUMAN]	532.072	68	2.9553e+06		998808	61		7	54.5111		9.2311
P13645	Keratin, type I cytoskeletal 10 OS=Homo sapiens OX=9606 GN=KRT10 PE=1 SV=6 - [K1C10_HUMAN]	58.7917	688	2.24928e+07	1.60414e+09	1.22636e+08	41	519	128	36.6386	462.297	168.797
P05783	Keratin, type I cytoskeletal 18 OS=Homo sapiens OX=9606 GN=KRT18 PE=1 SV=2 - [K1C18_HUMAN]	48.0285	86	3.85377e+07	7.35714e+06	4.37014e+06	44	20	22	39.3195	17.8149	29.012
P35527	Keratin, type I cytoskeletal 9 OS=Homo sapiens OX=9606 GN=KRT9 PE=1 SV=3 - [K1C9_HUMAN]	62.0268	674	4.39504e+07	1.79206e+09	6.15011e+07	56	504	114	50.043	448.936	150.335
P35908	Keratin, type II cytoskeletal 2 epidermal OS=Homo sapiens OX=9606 GN=KRT2 PE=1 SV=2 - [K22E_HUMAN]	65.3932	482	3.54117e+07	2.23664e+09	9.03588e+07	26	366	90	23.2342	326.013	118.686
P43694	Transcription factor GATA-4 OS=Homo sapiens OX=9606 GN=GATA4 PE=1 SV=2 - [GATA4_HUMAN]	44.5375	75	9.84705e+06	1.24959e+07	8.78028e+06	27	23	25	24.1279	20.4871	32.9682
P67809	Nuclease-sensitive element-binding protein 1 OS=Homo sapiens OX=9606 GN=YBX1 PE=1 SV=3 - [YBOX1_HUMAN]	35.9027	94	3.57776e+07	3.08707e+07	1.01155e+07	45	21	28	40.2131	18.7057	36.9244
P25705	ATP synthase subunit alpha, mitochondrial OS=Homo sapiens OX=9606 GN=ATP5F1A PE=1 SV=1 - [ATPA_HUMAN]	59.7136	52	9.74785e+06	1.99163e+06	1.7077e+06	32	6	14	28.596	5.34447	18.4622
P10809	60 kDa heat shock protein, mitochondrial OS=Homo sapiens OX=9606 GN=HSPD1 PE=1 SV=2 - [CH60_HUMAN]	61.0164	42	5.63241e+06	911448	1.34558e+06	33		9	29.4896		11.8686
P07437	Tubulin beta chain OS=Homo sapiens OX=9606 GN=TUBB PE=1 SV=2 - [TBB5_HUMAN]	49.639	50	1.87473e+07	4.13813e+06	2.83412e+06	30	7	13	26.8087	6.23522	17.1435
P68363	Tubulin alpha-1B chain OS=Homo sapiens OX=9606 GN=TUBA1B PE=1 SV=1 - [TBA1B_HUMAN]	50.1196	68	2.75851e+07	5.05513e+06	3.96903e+06	37	10	21	33.0641	8.90746	27.6933
Q92616	eIF-2-alpha kinase activator GCN1 OS=Homo sapiens OX=9606 GN=GCN1 PE=1 SV=6 - [GCN1_HUMAN]	292.572	32	1.80274e+06		153572	29		3	25.9151		3.95618
P63267	Actin, gamma-enteric smooth muscle OS=Homo sapiens OX=9606 GN=ACTG2 PE=1 SV=1 - [ACTH_HUMAN]	41.8498	76	1.26942e+08	2.47014e+07	2.14169e+07	42			37.5322
Q16531	DNA damage-binding protein 1 OS=Homo sapiens OX=9606 GN=DDB1 PE=1 SV=1 - [DDB1_HUMAN]	126.887	50	7.7456e+06	1.32643e+06	1.20029e+06	41		9	36.6386		11.8686
P31943	Heterogeneous nuclear ribonucleoprotein H OS=Homo sapiens OX=9606 GN=HNRNPH1 PE=1 SV=4 - [HNRH1_HUMAN]	49.1984	55	3.09464e+07	4.63842e+06	4.48748e+06	32	9	14	28.596	8.01671	18.4622
P35250	Replication factor C subunit 2 OS=Homo sapiens OX=9606 GN=RFC2 PE=1 SV=3 - [RFC2_HUMAN]	39.1321	41	8.42161e+06	1.13014e+06	1.37596e+06	28	5	8	25.0215	4.45373	10.5498
Q00839	Heterogeneous nuclear ribonucleoprotein U OS=Homo sapiens OX=9606 GN=HNRNPU PE=1 SV=6 - [HNRPU_HUMAN]	90.528	50	1.25855e+07	3.48719e+06	3.8712e+06	32	5	13	28.596	4.45373	17.1435
P42166	Lamina-associated polypeptide 2, isoform alpha OS=Homo sapiens OX=9606 GN=TMPO PE=1 SV=2 - [LAP2A_HUMAN]	75.4456	53	5156726	2.16166e+06	2.07871e+06	34	6	13	30.3832	5.34447	17.1435
P62829	60S ribosomal protein L23 OS=Homo sapiens OX=9606 GN=RPL23 PE=1 SV=1 - [RL23_HUMAN]	14.8561	85	2.66576e+07	3.80705e+07	2.37977e+07	27	17	41	24.1279	15.1427	54.0679
P68371	Tubulin beta-4B chain OS=Homo sapiens OX=9606 GN=TUBB4B PE=1 SV=1 - [TBB4B_HUMAN]	49.799	39	1.73555e+07	3.16623e+06	2.71612e+06	23		12	20.5534		15.8247
Q15233	Non-POU domain-containing octamer-binding protein OS=Homo sapiens OX=9606 GN=NONO PE=1 SV=4 - [NONO_HUMAN]	54.1973	40	8.24579e+06	1.48047e+06	1.49411e+06	29	4	7	25.9151	3.56298	9.2311
P23396	40S ribosomal protein S3 OS=Homo sapiens OX=9606 GN=RPS3 PE=1 SV=2 - [RS3_HUMAN]	26.6714	58	1.78023e+07	5.00281e+06	3.44991e+06	30	12	16	26.8087	10.6889	21.0997
P43243	Matrin-3 OS=Homo sapiens OX=9606 GN=MATR3 PE=1 SV=2 - [MATR3_HUMAN]	94.5648	54	8.54943e+06	3.32238e+06	1.99992e+06	33	7	14	29.4896	6.23522	18.4622
Q92786	Prospero homeobox protein 1 OS=Homo sapiens OX=9606 GN=PROX1 PE=1 SV=2 - [PROX1_HUMAN]	83.151	39	8.69311e+06	2.73353e+06	1.41831e+06	25	7	7	22.3406	6.23522	9.2311
Q92879	CUGBP Elav-like family member 1 OS=Homo sapiens OX=9606 GN=CELF1 PE=1 SV=2 - [CELF1_HUMAN]	52.0299	31	9.16503e+06	1.92975e+06	1.32164e+06	22		9	19.6597		11.8686
P40937	Replication factor C subunit 5 OS=Homo sapiens OX=9606 GN=RFC5 PE=1 SV=1 - [RFC5_HUMAN]	38.4722	30	5.33221e+06	614077	699704	21	2	7	18.7661	1.78149	9.2311
Q9P2E9	Ribosome-binding protein 1 OS=Homo sapiens OX=9606 GN=RRBP1 PE=1 SV=5 - [RRBP1_HUMAN]	152.365	25	3.05719e+06		807345	23		2	20.5534		2.63746
Q8N1F7	Nuclear pore complex protein Nup93 OS=Homo sapiens OX=9606 GN=NUP93 PE=1 SV=2 - [NUP93_HUMAN]	93.4296	33	3.49169e+06	810018	776398	25	3	5	22.3406	2.67224	6.59364
Q96PK6	RNA-binding protein 14 OS=Homo sapiens OX=9606 GN=RBM14 PE=1 SV=2 - [RBM14_HUMAN]	69.4489	57	9.24242e+06	8.33582e+06	5.7579e+06	21	16	20	18.7661	14.2519	26.3746
Q92797	Symplekin OS=Homo sapiens OX=9606 GN=SYMPK PE=1 SV=2 - [SYMPK_HUMAN]	141.059	24	1.79782e+06		439177	21		3	18.7661		3.95618
P37268	Squalene synthase OS=Homo sapiens OX=9606 GN=FDFT1 PE=1 SV=1 - [FDFT_HUMAN]	48.0842	19	3.31481e+06		468190	14		5	12.5107		6.59364
P40939	Trifunctional enzyme subunit alpha, mitochondrial OS=Homo sapiens OX=9606 GN=HADHA PE=1 SV=2 - [ECHA_HUMAN]	82.9469	20	2.15228e+06		254177	17		3	15.1916		3.95618
P52948	Nuclear pore complex protein Nup98-Nup96 OS=Homo sapiens OX=9606 GN=NUP98 PE=1 SV=4 - [NUP98_HUMAN]	197.457	40	3.28246e+06		1.3244e+06	32		8	28.596		10.5498
P49411	Elongation factor Tu, mitochondrial OS=Homo sapiens OX=9606 GN=TUFM PE=1 SV=2 - [EFTU_HUMAN]	49.5102	20	5.92516e+06		864044	17		3	15.1916		3.95618
Q9Y5L4	Mitochondrial import inner membrane translocase subunit Tim13 OS=Homo sapiens OX=9606 GN=TIMM13 PE=1 SV=1 - [TIM13_HUMAN]	10.493	48	2.26012e+07	2.89439e+07	1.63947e+07	17	13	18	15.1916	11.5797	23.7371
P51654	Glypican-3 OS=Homo sapiens OX=9606 GN=GPC3 PE=1 SV=1 - [GPC3_HUMAN]	65.5198	47	9.78198e+06	1.41631e+07	8.20791e+06	18	11	18	16.0852	9.7982	23.7371
Q04837	Single-stranded DNA-binding protein, mitochondrial OS=Homo sapiens OX=9606 GN=SSBP1 PE=1 SV=1 - [SSBP_HUMAN]	17.249	18	1.01706e+07	327991	1.84693e+06	14		4	12.5107		5.27491
Q9C005	Protein dpy-30 homolog OS=Homo sapiens OX=9606 GN=DPY30 PE=1 SV=1 - [DPY30_HUMAN]	11.2428	46	9.77219e+06	6.26624e+06	1.01013e+07	16	10	20	14.298	8.90746	26.3746
P35249	Replication factor C subunit 4 OS=Homo sapiens OX=9606 GN=RFC4 PE=1 SV=2 - [RFC4_HUMAN]	39.6569	26	6.39006e+06	1.18808e+06	885566	13	5	8	11.6171	4.45373	10.5498
Q29RF7	Sister chromatid cohesion protein PDS5 homolog A OS=Homo sapiens OX=9606 GN=PDS5A PE=1 SV=1 - [PDS5A_HUMAN]	150.734	22	1.36499e+06		261266	17		5	15.1916		6.59364
P16989	Y-box-binding protein 3 OS=Homo sapiens OX=9606 GN=YBX3 PE=1 SV=4 - [YBOX3_HUMAN]	40.066	51	1.97657e+07	2.45122e+07	5.5722e+06	20	15	16	17.8725	13.3612	21.0997
P40227	T-complex protein 1 subunit zeta OS=Homo sapiens OX=9606 GN=CCT6A PE=1 SV=3 - [TCPZ_HUMAN]	57.9876	25	4.78724e+06		722282	21		4	18.7661		5.27491
P52597	Heterogeneous nuclear ribonucleoprotein F OS=Homo sapiens OX=9606 GN=HNRNPF PE=1 SV=3 - [HNRPF_HUMAN]	45.6429	28	1.43875e+07	2.25962e+06	2.20649e+06	18		7	16.0852		9.2311
Q00059	Transcription factor A, mitochondrial OS=Homo sapiens OX=9606 GN=TFAM PE=1 SV=1 - [TFAM_HUMAN]	29.0782	46	5.30885e+06	1.65478e+07	2.06034e+06	15	22	9	13.4044	19.5964	11.8686
Q9H334	Forkhead box protein P1 OS=Homo sapiens OX=9606 GN=FOXP1 PE=1 SV=1 - [FOXP1_HUMAN]	75.2696	22	5.33684e+06		823063	18		4	16.0852		5.27491
Q86U38	Nucleolar protein 9 OS=Homo sapiens OX=9606 GN=NOP9 PE=1 SV=1 - [NOP9_HUMAN]	69.3945	14	2.06359e+06		288670	11		3	9.82987		3.95618
Q6UN15	Pre-mRNA 3'-end-processing factor FIP1 OS=Homo sapiens OX=9606 GN=FIP1L1 PE=1 SV=1 - [FIP1_HUMAN]	66.4865	56	2.59203e+07	1.89981e+07	2.01893e+07	21	10	25	18.7661	8.90746	32.9682
P46783	40S ribosomal protein S10 OS=Homo sapiens OX=9606 GN=RPS10 PE=1 SV=1 - [RS10_HUMAN]	18.8859	60	1.52661e+07	3.26757e+07	1.02154e+07	14	25	21	12.5107	22.2686	27.6933
Q13148	TAR DNA-binding protein 43 OS=Homo sapiens OX=9606 GN=TARDBP PE=1 SV=1 - [TADBP_HUMAN]	44.7113	16	7.87558e+06	1.11825e+06	1.60923e+06	10		6	8.93624		7.91237
P02545	Prelamin-A/C OS=Homo sapiens OX=9606 GN=LMNA PE=1 SV=1 - [LMNA_HUMAN]	74.0947	21	3.48392e+06		347605	16		5	14.298		6.59364
Q14157	Ubiquitin-associated protein 2-like OS=Homo sapiens OX=9606 GN=UBAP2L PE=1 SV=2 - [UBP2L_HUMAN]	114.465	31	1.06124e+07	1.01896e+07	2.97258e+06	20		11	17.8725		14.506
P43246	DNA mismatch repair protein Msh2 OS=Homo sapiens OX=9606 GN=MSH2 PE=1 SV=1 - [MSH2_HUMAN]	104.677	22	2.33403e+06		351096	20		2	17.8725		2.63746
P17987	T-complex protein 1 subunit alpha OS=Homo sapiens OX=9606 GN=TCP1 PE=1 SV=1 - [TCPA_HUMAN]	60.3056	23	2.7697e+06		329792	21		2	18.7661		2.63746
Q13268	Dehydrogenase/reductase SDR family member 2, mitochondrial OS=Homo sapiens OX=9606 GN=DHRS2 PE=1 SV=4 - [DHRS2_HUMAN]	29.9077	18	7.79935e+06	1.32791e+06	1.13982e+06	11	2	5	9.82987	1.78149	6.59364
Q13263	Transcription intermediary factor 1-beta OS=Homo sapiens OX=9606 GN=TRIM28 PE=1 SV=5 - [TIF1B_HUMAN]	88.4934	20	3.82617e+06		961944	13		7	11.6171		9.2311
Q9NQB0	Transcription factor 7-like 2 OS=Homo sapiens OX=9606 GN=TCF7L2 PE=1 SV=2 - [TF7L2_HUMAN]	67.8763	31	2.78681e+06	4.31008e+06	1.90811e+06	10	10	11	8.93624	8.90746	14.506
P11021	Endoplasmic reticulum chaperone BiP OS=Homo sapiens OX=9606 GN=HSPA5 PE=1 SV=2 - [BIP_HUMAN]	72.2884	29	2.63495e+06	985208	597387	15	5	9	13.4044	4.45373	11.8686
P05387	60S acidic ribosomal protein P2 OS=Homo sapiens OX=9606 GN=RPLP2 PE=1 SV=1 - [RLA2_HUMAN]	11.6578	45	1.56783e+07	1.4325e+07	1.69531e+07	17	9	19	15.1916	8.01671	25.0558
Q5UIP0	Telomere-associated protein RIF1 OS=Homo sapiens OX=9606 GN=RIF1 PE=1 SV=2 - [RIF1_HUMAN]	274.294	14	1.91979e+06		146146	14			12.5107
Q10570	Cleavage and polyadenylation specificity factor subunit 1 OS=Homo sapiens OX=9606 GN=CPSF1 PE=1 SV=2 - [CPSF1_HUMAN]	160.782	18	2.145e+06		343289	14		4	12.5107		5.27491
Q99856	AT-rich interactive domain-containing protein 3A OS=Homo sapiens OX=9606 GN=ARID3A PE=1 SV=2 - [ARI3A_HUMAN]	62.85	24	4.4838e+06	1.68503e+06	1.07433e+06	17		7	15.1916		9.2311
Q9GZT3	SRA stem-loop-interacting RNA-binding protein, mitochondrial OS=Homo sapiens OX=9606 GN=SLIRP PE=1 SV=1 - [SLIRP_HUMAN]	12.3414	58	2.62003e+07	1.80261e+07	2.87561e+07	16	17	25	14.298	15.1427	32.9682
P16403	Histone H1.2 OS=Homo sapiens OX=9606 GN=HIST1H1C PE=1 SV=2 - [H12_HUMAN]	21.3517	23	6.93108e+06	7.79111e+06	6.02598e+06	10	3	10	8.93624	2.67224	13.1873
O75925	E3 SUMO-protein ligase PIAS1 OS=Homo sapiens OX=9606 GN=PIAS1 PE=1 SV=2 - [PIAS1_HUMAN]	71.7903	7	814565			7			6.25537
P55084	Trifunctional enzyme subunit beta, mitochondrial OS=Homo sapiens OX=9606 GN=HADHB PE=1 SV=3 - [ECHB_HUMAN]	51.2615	15	2.4142e+06			15			13.4044
Q96PU8	Protein quaking OS=Homo sapiens OX=9606 GN=QKI PE=1 SV=1 - [QKI_HUMAN]	37.6467	21	7.04398e+06	2578071	853247	15		6	13.4044		7.91237
P08727	Keratin, type I cytoskeletal 19 OS=Homo sapiens OX=9606 GN=KRT19 PE=1 SV=4 - [K1C19_HUMAN]	44.0791	35	9.76064e+06	8.47637e+07	8.11867e+06	14			12.5107
Q9Y230	RuvB-like 2 OS=Homo sapiens OX=9606 GN=RUVBL2 PE=1 SV=3 - [RUVB2_HUMAN]	51.1246	13	1.85729e+06			13			11.6171
P20700	Lamin-B1 OS=Homo sapiens OX=9606 GN=LMNB1 PE=1 SV=2 - [LMNB1_HUMAN]	66.3676	18	3.24102e+06		536967	12		6	10.7235		7.91237
Q8IVH2	Forkhead box protein P4 OS=Homo sapiens OX=9606 GN=FOXP4 PE=1 SV=1 - [FOXP4_HUMAN]	73.4426	18	5.68975e+06	1.61514e+06		16	2		14.298	1.78149
Q9Y265	RuvB-like 1 OS=Homo sapiens OX=9606 GN=RUVBL1 PE=1 SV=1 - [RUVB1_HUMAN]	50.1963	22	2.43195e+06		536170	18		4	16.0852		5.27491
Q14974	Importin subunit beta-1 OS=Homo sapiens OX=9606 GN=KPNB1 PE=1 SV=2 - [IMB1_HUMAN]	97.108	10	2.05773e+06	319496	210826	8		2	7.14899		2.63746
P13647	Keratin, type II cytoskeletal 5 OS=Homo sapiens OX=9606 GN=KRT5 PE=1 SV=3 - [K2C5_HUMAN]	62.34	277	1.19277e+07	3.85367e+08	3.01341e+07	14	200	63	12.5107	178.149	83.0799
O94906	Pre-mRNA-processing factor 6 OS=Homo sapiens OX=9606 GN=PRPF6 PE=1 SV=1 - [PRP6_HUMAN]	106.858	15	1.64745e+06			15			13.4044
P29692	Elongation factor 1-delta OS=Homo sapiens OX=9606 GN=EEF1D PE=1 SV=5 - [EF1D_HUMAN]	31.1028	12	2.46092e+06		519807	12			10.7235
P46782	40S ribosomal protein S5 OS=Homo sapiens OX=9606 GN=RPS5 PE=1 SV=4 - [RS5_HUMAN]	22.8621	14	3.61831e+06	1.80375e+06	618713	11		3	9.82987		3.95618
Q6Y7W6	GRB10-interacting GYF protein 2 OS=Homo sapiens OX=9606 GN=GIGYF2 PE=1 SV=1 - [GGYF2_HUMAN]	149.978	12	2.09942e+06			12			10.7235
P02533	Keratin, type I cytoskeletal 14 OS=Homo sapiens OX=9606 GN=KRT14 PE=1 SV=4 - [K1C14_HUMAN]	51.5294	198	7.40934e+06	2.96229e+08	2.82168e+07	10	147	41	8.93624	130.94	54.0679
Q92466	DNA damage-binding protein 2 OS=Homo sapiens OX=9606 GN=DDB2 PE=1 SV=1 - [DDB2_HUMAN]	47.8334	20	5.26999e+06	712219	1.0684e+06	13		7	11.6171		9.2311
P35658	Nuclear pore complex protein Nup214 OS=Homo sapiens OX=9606 GN=NUP214 PE=1 SV=2 - [NU214_HUMAN]	213.488	16	2.01753e+06		403456	16			14.298
P42704	Leucine-rich PPR motif-containing protein, mitochondrial OS=Homo sapiens OX=9606 GN=LRPPRC PE=1 SV=3 - [LPPRC_HUMAN]	157.805	14	1.54438e+06			14			12.5107
P49368	T-complex protein 1 subunit gamma OS=Homo sapiens OX=9606 GN=CCT3 PE=1 SV=4 - [TCPG_HUMAN]	60.4953	11	2.25811e+06		389373	11			9.82987
P11586	C-1-tetrahydrofolate synthase, cytoplasmic OS=Homo sapiens OX=9606 GN=MTHFD1 PE=1 SV=3 - [C1TC_HUMAN]	101.495	15	1.54294e+06		193879	13		2	11.6171		2.63746
P11142	Heat shock cognate 71 kDa protein OS=Homo sapiens OX=9606 GN=HSPA8 PE=1 SV=1 - [HSP7C_HUMAN]	70.8542	15	4.18904e+06		1.00619e+06	13			11.6171
Q03252	Lamin-B2 OS=Homo sapiens OX=9606 GN=LMNB2 PE=1 SV=4 - [LMNB2_HUMAN]	69.9057	8	1.5213e+06			8			7.14899
P27635	60S ribosomal protein L10 OS=Homo sapiens OX=9606 GN=RPL10 PE=1 SV=4 - [RL10_HUMAN]	24.5879	16	1.89271e+06	3.78957e+06	1.19548e+06	8		8	7.14899		10.5498
P54886	Delta-1-pyrroline-5-carboxylate synthase OS=Homo sapiens OX=9606 GN=ALDH18A1 PE=1 SV=2 - [P5CS_HUMAN]	87.2475	10	1.18436e+06			10			8.93624
Q14498	RNA-binding protein 39 OS=Homo sapiens OX=9606 GN=RBM39 PE=1 SV=2 - [RBM39_HUMAN]	59.3427	8	2.60062e+06		225963	8			7.14899
P18859	ATP synthase-coupling factor 6, mitochondrial OS=Homo sapiens OX=9606 GN=ATP5J PE=1 SV=1 - [ATP5J_HUMAN]	12.5796	24	4.42144e+06	3.0599e+06	4.0145e+06	8	6	10	7.14899	5.34447	13.1873
P41208	Centrin-2 OS=Homo sapiens OX=9606 GN=CETN2 PE=1 SV=1 - [CETN2_HUMAN]	19.7259	11	985997		419884	7		4	6.25537		5.27491
P53007	Tricarboxylate transport protein, mitochondrial OS=Homo sapiens OX=9606 GN=SLC25A1 PE=1 SV=2 - [TXTP_HUMAN]	33.991	11	3.78114e+06		633959	6		5	5.36175		6.59364
Q9UBS4	DnaJ homolog subfamily B member 11 OS=Homo sapiens OX=9606 GN=DNAJB11 PE=1 SV=1 - [DJB11_HUMAN]	40.4886	12	2.34377e+06			12			10.7235
Q9UPN6	Protein SCAF8 OS=Homo sapiens OX=9606 GN=SCAF8 PE=1 SV=1 - [SCAF8_HUMAN]	140.433	16	2.65117e+06			16			14.298
P39019	40S ribosomal protein S19 OS=Homo sapiens OX=9606 GN=RPS19 PE=1 SV=2 - [RS19_HUMAN]	16.0505	44	1.94941e+07	1.55271e+07	2.01162e+07	12	14	18	10.7235	12.4704	23.7371
P37108	Signal recognition particle 14 kDa protein OS=Homo sapiens OX=9606 GN=SRP14 PE=1 SV=2 - [SRP14_HUMAN]	14.5608	42	1.97622e+07	1.44215e+07	1.36286e+07	15	6	21	13.4044	5.34447	27.6933
Q7Z3B4	Nucleoporin p54 OS=Homo sapiens OX=9606 GN=NUP54 PE=1 SV=2 - [NUP54_HUMAN]	55.4014	9	2.02581e+06		304109	9			8.04262
P81605	Dermcidin OS=Homo sapiens OX=9606 GN=DCD PE=1 SV=2 - [DCD_HUMAN]	11.2768	26	4.12976e+06	5.50839e+07	6.84096e+06	8	11	7	7.14899	9.7982	9.2311
P49750	YLP motif-containing protein 1 OS=Homo sapiens OX=9606 GN=YLPM1 PE=1 SV=4 - [YLPM1_HUMAN]	241.495	26	5.53194e+06	1.95717e+06	7.82945e+06	14		12	12.5107		15.8247
P05141	ADP/ATP translocase 2 OS=Homo sapiens OX=9606 GN=SLC25A5 PE=1 SV=7 - [ADT2_HUMAN]	32.8312	23	1.10954e+07	1.63777e+06	1.29842e+06	10	6	7	8.93624	5.34447	9.2311
P04844	Dolichyl-diphosphooligosaccharide--protein glycosyltransferase subunit 2 OS=Homo sapiens OX=9606 GN=RPN2 PE=1 SV=3 - [RPN2_HUMAN]	69.241	9	1.76028e+06			9			8.04262
P42167	Lamina-associated polypeptide 2, isoforms beta/gamma OS=Homo sapiens OX=9606 GN=TMPO PE=1 SV=2 - [LAP2B_HUMAN]	50.6395	26	4.94119e+06	2.16166e+06	2.07871e+06	11	6		9.82987	5.34447
Q9BVL2	Nucleoporin p58/p45 OS=Homo sapiens OX=9606 GN=NUP58 PE=1 SV=1 - [NUP58_HUMAN]	60.8597	5	1.23485e+06			5			4.46812
P62753	40S ribosomal protein S6 OS=Homo sapiens OX=9606 GN=RPS6 PE=1 SV=1 - [RS6_HUMAN]	28.663	15	3.11191e+06	1.38723e+06	3.12122e+06	4	3	8	3.5745	2.67224	10.5498
P20823	Hepatocyte nuclear factor 1-alpha OS=Homo sapiens OX=9606 GN=HNF1A PE=1 SV=2 - [HNF1A_HUMAN]	67.315	9	2.12762e+06			9			8.04262
P52701	DNA mismatch repair protein Msh6 OS=Homo sapiens OX=9606 GN=MSH6 PE=1 SV=2 - [MSH6_HUMAN]	152.689	14	2.26391e+06		355277	10		4	8.93624		5.27491
P14859	POU domain, class 2, transcription factor 1 OS=Homo sapiens OX=9606 GN=POU2F1 PE=1 SV=2 - [PO2F1_HUMAN]	76.4251	16	5.48396e+06		819582	9		7	8.04262		9.2311
Q9Y5J9	Mitochondrial import inner membrane translocase subunit Tim8 B OS=Homo sapiens OX=9606 GN=TIMM8B PE=1 SV=1 - [TIM8B_HUMAN]	9.33754	9	9.32698e+06	8.53607e+06	8.72902e+06	4		5	3.5745		6.59364
P62269	40S ribosomal protein S18 OS=Homo sapiens OX=9606 GN=RPS18 PE=1 SV=3 - [RS18_HUMAN]	17.7079	22	8.91325e+06	5.53061e+06	2.05365e+06	11	3	8	9.82987	2.67224	10.5498
Q15366	Poly(rC)-binding protein 2 OS=Homo sapiens OX=9606 GN=PCBP2 PE=1 SV=1 - [PCBP2_HUMAN]	38.5556	10	3.80549e+06	975388	932616	7			6.25537
P61244	Protein max OS=Homo sapiens OX=9606 GN=MAX PE=1 SV=1 - [MAX_HUMAN]	18.2639	22	2.5167e+06	4.2967e+06	2.70661e+06	6	7	9	5.36175	6.23522	11.8686
Q9NZT1	Calmodulin-like protein 5 OS=Homo sapiens OX=9606 GN=CALML5 PE=1 SV=2 - [CALL5_HUMAN]	15.8828	26	5.14826e+06	2.8879e+07	3.89168e+06	8	10	8	7.14899	8.90746	10.5498
Q96KK5	Histone H2A type 1-H OS=Homo sapiens OX=9606 GN=HIST1H2AH PE=1 SV=3 - [H2A1H_HUMAN]	13.8978	33	1.06697e+07	7.88891e+06	1.17774e+07	10	8	15	8.93624	7.12596	19.7809
Q14671	Pumilio homolog 1 OS=Homo sapiens OX=9606 GN=PUM1 PE=1 SV=3 - [PUM1_HUMAN]	126.395	11	1.41478e+06		315853	8		3	7.14899		3.95618
P02751	Fibronectin OS=Homo sapiens OX=9606 GN=FN1 PE=1 SV=4 - [FINC_HUMAN]	262.46	11	1.36733e+06			11			9.82987
P57740	Nuclear pore complex protein Nup107 OS=Homo sapiens OX=9606 GN=NUP107 PE=1 SV=1 - [NU107_HUMAN]	106.307	8	1.29333e+06			8			7.14899
P78406	mRNA export factor OS=Homo sapiens OX=9606 GN=RAE1 PE=1 SV=1 - [RAE1L_HUMAN]	40.9419	12	3.13131e+06		216310	10		2	8.93624		2.63746
Q96KR1	Zinc finger RNA-binding protein OS=Homo sapiens OX=9606 GN=ZFR PE=1 SV=2 - [ZFR_HUMAN]	116.939	13	1.70238e+06	1.33424e+06	1.12299e+06	5	3	5	4.46812	2.67224	6.59364
Q99832	T-complex protein 1 subunit eta OS=Homo sapiens OX=9606 GN=CCT7 PE=1 SV=2 - [TCPH_HUMAN]	59.3289	6	1.21435e+06			6			5.36175
P40938	Replication factor C subunit 3 OS=Homo sapiens OX=9606 GN=RFC3 PE=1 SV=2 - [RFC3_HUMAN]	40.5299	17	6.91407e+06		741724	11		6	9.82987		7.91237
P60866	40S ribosomal protein S20 OS=Homo sapiens OX=9606 GN=RPS20 PE=1 SV=1 - [RS20_HUMAN]	13.3643	37	1.38182e+07	1.93146e+07	1.228e+07	11	8	18	9.82987	7.12596	23.7371
Q6PJT7	Zinc finger CCCH domain-containing protein 14 OS=Homo sapiens OX=9606 GN=ZC3H14 PE=1 SV=1 - [ZC3HE_HUMAN]	82.8233	34	3.72152e+06	3.92003e+06	2.4745e+06	12	10	12	10.7235	8.90746	15.8247
Q9UHD8	Septin-9 OS=Homo sapiens OX=9606 GN=SEPT9 PE=1 SV=2 - [SEPT9_HUMAN]	65.3608	12	2.32199e+06	808284	972992	6	3	3	5.36175	2.67224	3.95618
O60220	Mitochondrial import inner membrane translocase subunit Tim8 A OS=Homo sapiens OX=9606 GN=TIMM8A PE=1 SV=1 - [TIM8A_HUMAN]	10.9913	18	1.30931e+07	1.21446e+07	1.21016e+07	7		11	6.25537		14.506
P0DMV8	Heat shock 70 kDa protein 1A OS=Homo sapiens OX=9606 GN=HSPA1A PE=1 SV=1 - [HS71A_HUMAN]	70.009	12	3.60888e+06		1.00619e+06	10			8.93624
O75376	Nuclear receptor corepressor 1 OS=Homo sapiens OX=9606 GN=NCOR1 PE=1 SV=2 - [NCOR1_HUMAN]	270.044	17	1.14639e+06	1.77416e+06	944026	7	3	7	6.25537	2.67224	9.2311
Q86TG7	Retrotransposon-derived protein PEG10 OS=Homo sapiens OX=9606 GN=PEG10 PE=1 SV=2 - [PEG10_HUMAN]	80.122	7	1.46774e+06		309178	7			6.25537
O60488	Long-chain-fatty-acid--CoA ligase 4 OS=Homo sapiens OX=9606 GN=ACSL4 PE=1 SV=2 - [ACSL4_HUMAN]	79.1367	11	3.06686e+06		659666	11			9.82987
Q8NBQ5	Estradiol 17-beta-dehydrogenase 11 OS=Homo sapiens OX=9606 GN=HSD17B11 PE=1 SV=3 - [DHB11_HUMAN]	32.9147	4	1.19572e+06			4			3.5745
O15446	DNA-directed RNA polymerase I subunit RPA34 OS=Homo sapiens OX=9606 GN=CD3EAP PE=1 SV=1 - [RPA34_HUMAN]	54.9514	34	5.41127e+06	5.52235e+06	4.22141e+06	10	4	20	8.93624	3.56298	26.3746
Q8IY67	Ribonucleoprotein PTB-binding 1 OS=Homo sapiens OX=9606 GN=RAVER1 PE=1 SV=1 - [RAVR1_HUMAN]	63.8372	23	3.00752e+06	6.08926e+06	1.26684e+06	12	4	7	10.7235	3.56298	9.2311
P09234	U1 small nuclear ribonucleoprotein C OS=Homo sapiens OX=9606 GN=SNRPC PE=1 SV=1 - [RU1C_HUMAN]	17.3812	10	3.14577e+06	8.20102e+06	2.27583e+06	4		6	3.5745		7.91237
Q9BY77	Polymerase delta-interacting protein 3 OS=Homo sapiens OX=9606 GN=POLDIP3 PE=1 SV=2 - [PDIP3_HUMAN]	46.0605	28	1.97003e+06	1.87121e+06	1.44328e+06	7	9	12	6.25537	8.01671	15.8247
P61978	Heterogeneous nuclear ribonucleoprotein K OS=Homo sapiens OX=9606 GN=HNRNPK PE=1 SV=1 - [HNRPK_HUMAN]	50.9444	13	1.20886e+06		388014	9		4	8.04262		5.27491
Q5T6F2	Ubiquitin-associated protein 2 OS=Homo sapiens OX=9606 GN=UBAP2 PE=1 SV=1 - [UBAP2_HUMAN]	117.044	21	2.93076e+06	3.5296e+06	1.88557e+06	11	4	6	9.82987	3.56298	7.91237
P02671	Fibrinogen alpha chain OS=Homo sapiens OX=9606 GN=FGA PE=1 SV=2 - [FIBA_HUMAN]	94.9144	8	1.84222e+06			8			7.14899
P11498	Pyruvate carboxylase, mitochondrial OS=Homo sapiens OX=9606 GN=PC PE=1 SV=2 - [PYC_HUMAN]	129.551	6	1.3222e+06			6			5.36175
Q9BWF3	RNA-binding protein 4 OS=Homo sapiens OX=9606 GN=RBM4 PE=1 SV=1 - [RBM4_HUMAN]	40.2887	11	7.98651e+06	4.61649e+06	3.14594e+06	6	3	2	5.36175	2.67224	2.63746
P62841	40S ribosomal protein S15 OS=Homo sapiens OX=9606 GN=RPS15 PE=1 SV=2 - [RS15_HUMAN]	17.0292	16	3.40425e+06	5.10001e+06	2.07756e+06	4	9	3	3.5745	8.01671	3.95618
Q13409	Cytoplasmic dynein 1 intermediate chain 2 OS=Homo sapiens OX=9606 GN=DYNC1I2 PE=1 SV=3 - [DC1I2_HUMAN]	71.4121	5	1.1997e+06		392324	5			4.46812
Q14978	Nucleolar and coiled-body phosphoprotein 1 OS=Homo sapiens OX=9606 GN=NOLC1 PE=1 SV=2 - [NOLC1_HUMAN]	73.5596	16	903893	813068	491218	5	4	7	4.46812	3.56298	9.2311
Q15365	Poly(rC)-binding protein 1 OS=Homo sapiens OX=9606 GN=PCBP1 PE=1 SV=2 - [PCBP1_HUMAN]	37.4739	15	5.12491e+06	1.43187e+06	1.00949e+06	8	3	4	7.14899	2.67224	5.27491
P39656	Dolichyl-diphosphooligosaccharide--protein glycosyltransferase 48 kDa subunit OS=Homo sapiens OX=9606 GN=DDOST PE=1 SV=4 - [OST48_HUMAN]	50.769	7	1.92911e+06		333123	7			6.25537
Q8WUF5	RelA-associated inhibitor OS=Homo sapiens OX=9606 GN=PPP1R13L PE=1 SV=4 - [IASPP_HUMAN]	89.0357	14	990955		951481	6		8	5.36175		10.5498
P63172	Dynein light chain Tctex-type 1 OS=Homo sapiens OX=9606 GN=DYNLT1 PE=1 SV=1 - [DYLT1_HUMAN]	12.444	3	851890			3			2.68087
Q13547	Histone deacetylase 1 OS=Homo sapiens OX=9606 GN=HDAC1 PE=1 SV=1 - [HDAC1_HUMAN]	55.0677	6	3.11891e+06			6			5.36175
Q5SRE5	Nucleoporin NUP188 homolog OS=Homo sapiens OX=9606 GN=NUP188 PE=1 SV=1 - [NU188_HUMAN]	195.917	8	683264			8			7.14899
Q9NS69	Mitochondrial import receptor subunit TOM22 homolog OS=Homo sapiens OX=9606 GN=TOMM22 PE=1 SV=3 - [TOM22_HUMAN]	15.5118	6	1.7236e+06			6			5.36175
P31689	DnaJ homolog subfamily A member 1 OS=Homo sapiens OX=9606 GN=DNAJA1 PE=1 SV=2 - [DNJA1_HUMAN]	44.8395	9	1.94178e+06			9			8.04262
P02787	Serotransferrin OS=Homo sapiens OX=9606 GN=TF PE=1 SV=3 - [TRFE_HUMAN]	77.0136	8	2.08367e+06			8			7.14899
Q92576	PHD finger protein 3 OS=Homo sapiens OX=9606 GN=PHF3 PE=1 SV=3 - [PHF3_HUMAN]	229.339	14	2.54812e+06		326138	14			12.5107
Q9UJS0	Calcium-binding mitochondrial carrier protein Aralar2 OS=Homo sapiens OX=9606 GN=SLC25A13 PE=1 SV=2 - [CMC2_HUMAN]	74.1286	8	1.35987e+06			8			7.14899
Q5JTV8	Torsin-1A-interacting protein 1 OS=Homo sapiens OX=9606 GN=TOR1AIP1 PE=1 SV=2 - [TOIP1_HUMAN]	66.2083	11	3.40866e+06			11			9.82987
Q12789	General transcription factor 3C polypeptide 1 OS=Homo sapiens OX=9606 GN=GTF3C1 PE=1 SV=4 - [TF3C1_HUMAN]	238.725	10	1.13946e+06			10			8.93624
O60341	Lysine-specific histone demethylase 1A OS=Homo sapiens OX=9606 GN=KDM1A PE=1 SV=2 - [KDM1A_HUMAN]	92.8447	5	1.11693e+06		151929	5			4.46812
Q8TB37	Iron-sulfur protein NUBPL OS=Homo sapiens OX=9606 GN=NUBPL PE=1 SV=3 - [NUBPL_HUMAN]	34.0609	5	995916			5			4.46812
P22570	NADPH:adrenodoxin oxidoreductase, mitochondrial OS=Homo sapiens OX=9606 GN=FDXR PE=1 SV=3 - [ADRO_HUMAN]	53.803	12	1.66783e+06			12			10.7235
O15417	Trinucleotide repeat-containing gene 18 protein OS=Homo sapiens OX=9606 GN=TNRC18 PE=1 SV=3 - [TNC18_HUMAN]	314.326	17	1.67814e+06	1.87782e+06	1.66782e+06	6	4	7	5.36175	3.56298	9.2311
Q9Y6M1	Insulin-like growth factor 2 mRNA-binding protein 2 OS=Homo sapiens OX=9606 GN=IGF2BP2 PE=1 SV=2 - [IF2B2_HUMAN]	66.0806	11	2.406e+06		379458	8		3	7.14899		3.95618
P50990	T-complex protein 1 subunit theta OS=Homo sapiens OX=9606 GN=CCT8 PE=1 SV=4 - [TCPQ_HUMAN]	59.5825	4	1.05604e+06			4			3.5745
Q96DH6	RNA-binding protein Musashi homolog 2 OS=Homo sapiens OX=9606 GN=MSI2 PE=1 SV=1 - [MSI2H_HUMAN]	35.1741	7	2.11264e+06		287146	7			6.25537
Q96CB8	Integrator complex subunit 12 OS=Homo sapiens OX=9606 GN=INTS12 PE=1 SV=1 - [INT12_HUMAN]	48.7771	17	2.02216e+06	2.59409e+06	2.04405e+06	6	4	7	5.36175	3.56298	9.2311
O95182	NADH dehydrogenase [ubiquinone] 1 alpha subcomplex subunit 7 OS=Homo sapiens OX=9606 GN=NDUFA7 PE=1 SV=3 - [NDUA7_HUMAN]	12.5436	32	3.52345e+06	2.37577e+06	5.56462e+06	13	6	13	11.6171	5.34447	17.1435
Q5VT52	Regulation of nuclear pre-mRNA domain-containing protein 2 OS=Homo sapiens OX=9606 GN=RPRD2 PE=1 SV=1 - [RPRD2_HUMAN]	155.924	21	2.67504e+06		3.07289e+06	9		12	8.04262		15.8247
Q96AG4	Leucine-rich repeat-containing protein 59 OS=Homo sapiens OX=9606 GN=LRRC59 PE=1 SV=1 - [LRC59_HUMAN]	34.9089	10	3.92443e+06	994842	477250	10			8.93624
P35613	Basigin OS=Homo sapiens OX=9606 GN=BSG PE=1 SV=2 - [BASI_HUMAN]	42.1741	10	4.557e+06	1.44024e+06	650226	8		2	7.14899		2.63746
Q15637	Splicing factor 1 OS=Homo sapiens OX=9606 GN=SF1 PE=1 SV=4 - [SF01_HUMAN]	68.2859	38	2.83268e+06	1.0059e+07	2.34517e+06	9	18	11	8.04262	16.0334	14.506
P04843	Dolichyl-diphosphooligosaccharide--protein glycosyltransferase subunit 1 OS=Homo sapiens OX=9606 GN=RPN1 PE=1 SV=1 - [RPN1_HUMAN]	68.5268	5	1.34839e+06			5			4.46812
Q15393	Splicing factor 3B subunit 3 OS=Homo sapiens OX=9606 GN=SF3B3 PE=1 SV=4 - [SF3B3_HUMAN]	135.492	5	1.51825e+06			5			4.46812
O75396	Vesicle-trafficking protein SEC22b OS=Homo sapiens OX=9606 GN=SEC22B PE=1 SV=4 - [SC22B_HUMAN]	24.5775	3	759467			3			2.68087
P08708	40S ribosomal protein S17 OS=Homo sapiens OX=9606 GN=RPS17 PE=1 SV=2 - [RS17_HUMAN]	15.5404	13	1.45043e+06	1.5438e+06	795451	5	5	3	4.46812	4.45373	3.95618
Q14678	KN motif and ankyrin repeat domain-containing protein 1 OS=Homo sapiens OX=9606 GN=KANK1 PE=1 SV=3 - [KANK1_HUMAN]	147.197	31	2.80439e+06	2.5128e+06	2.23597e+06	11	8	12	9.82987	7.12596	15.8247
Q99519	Sialidase-1 OS=Homo sapiens OX=9606 GN=NEU1 PE=1 SV=1 - [NEUR1_HUMAN]	45.4386	9	2.47394e+06		521621	7		2	6.25537		2.63746
Q15911	Zinc finger homeobox protein 3 OS=Homo sapiens OX=9606 GN=ZFHX3 PE=1 SV=2 - [ZFHX3_HUMAN]	404.165	7	983469		174223	7			6.25537
O95573	Long-chain-fatty-acid--CoA ligase 3 OS=Homo sapiens OX=9606 GN=ACSL3 PE=1 SV=3 - [ACSL3_HUMAN]	80.3683	9	3.00134e+06		659666	9			8.04262
O95639	Cleavage and polyadenylation specificity factor subunit 4 OS=Homo sapiens OX=9606 GN=CPSF4 PE=1 SV=1 - [CPSF4_HUMAN]	30.2346	3	1.02178e+06	417898		3			2.68087
O14773	Tripeptidyl-peptidase 1 OS=Homo sapiens OX=9606 GN=TPP1 PE=1 SV=2 - [TPP1_HUMAN]	61.2096	5	894603			5			4.46812
P49748	Very long-chain specific acyl-CoA dehydrogenase, mitochondrial OS=Homo sapiens OX=9606 GN=ACADVL PE=1 SV=1 - [ACADV_HUMAN]	70.3454	7	1.13917e+06			7			6.25537
P51648	Fatty aldehyde dehydrogenase OS=Homo sapiens OX=9606 GN=ALDH3A2 PE=1 SV=1 - [AL3A2_HUMAN]	54.8129	7	1.16371e+06			7			6.25537
P62249	40S ribosomal protein S16 OS=Homo sapiens OX=9606 GN=RPS16 PE=1 SV=2 - [RS16_HUMAN]	16.435	7	2.50812e+06	1.20083e+06	588869	7			6.25537
O15047	Histone-lysine N-methyltransferase SETD1A OS=Homo sapiens OX=9606 GN=SETD1A PE=1 SV=3 - [SET1A_HUMAN]	185.92	5	1.1392e+06			5			4.46812
P08047	Transcription factor Sp1 OS=Homo sapiens OX=9606 GN=SP1 PE=1 SV=3 - [SP1_HUMAN]	80.6436	8	4.7474e+06	1.95334e+06	1.82805e+06	5	3		4.46812	2.67224
Q14807	Kinesin-like protein KIF22 OS=Homo sapiens OX=9606 GN=KIF22 PE=1 SV=5 - [KIF22_HUMAN]	73.2167	6	616667			6			5.36175
Q9NRY2	SOSS complex subunit C OS=Homo sapiens OX=9606 GN=INIP PE=1 SV=1 - [SOSSC_HUMAN]	11.4178	23	7.0354e+06	5.26667e+06	7.72148e+06	6	4	13	5.36175	3.56298	17.1435
P62851	40S ribosomal protein S25 OS=Homo sapiens OX=9606 GN=RPS25 PE=1 SV=1 - [RS25_HUMAN]	13.7337	26	2.36588e+07	3.7789e+07	2.02166e+07	5	12	9	4.46812	10.6889	11.8686
Q6PJG2	ELM2 and SANT domain-containing protein 1 OS=Homo sapiens OX=9606 GN=ELMSAN1 PE=1 SV=2 - [EMSA1_HUMAN]	114.918	17	1.36873e+06	1.95358e+06	1.25558e+06	5		12	4.46812		15.8247
Q8NDX5	Polyhomeotic-like protein 3 OS=Homo sapiens OX=9606 GN=PHC3 PE=1 SV=1 - [PHC3_HUMAN]	106.096	10	1.78429e+06	1.78802e+06	1.60767e+06	4	2	4	3.5745	1.78149	5.27491
Q9GZU2	Paternally-expressed gene 3 protein OS=Homo sapiens OX=9606 GN=PEG3 PE=1 SV=1 - [PEG3_HUMAN]	180.715	19	1.58528e+06		242272	15		4	13.4044		5.27491
P13674	Prolyl 4-hydroxylase subunit alpha-1 OS=Homo sapiens OX=9606 GN=P4HA1 PE=1 SV=2 - [P4HA1_HUMAN]	61.011	7	1.16339e+06			7			6.25537
Q13724	Mannosyl-oligosaccharide glucosidase OS=Homo sapiens OX=9606 GN=MOGS PE=1 SV=5 - [MOGS_HUMAN]	91.8606	5	1.05041e+06			5			4.46812
Q13151	Heterogeneous nuclear ribonucleoprotein A0 OS=Homo sapiens OX=9606 GN=HNRNPA0 PE=1 SV=1 - [ROA0_HUMAN]	30.8218	8	1.3503e+06		575125	5		3	4.46812		3.95618
Q99959	Plakophilin-2 OS=Homo sapiens OX=9606 GN=PKP2 PE=1 SV=2 - [PKP2_HUMAN]	97.3548	8	1.23898e+06	1.19604e+06	929631	5	3		4.46812	2.67224
Q9Y3Z3	Deoxynucleoside triphosphate triphosphohydrolase SAMHD1 OS=Homo sapiens OX=9606 GN=SAMHD1 PE=1 SV=2 - [SAMH1_HUMAN]	72.1548	3	539586			3			2.68087
P33240	Cleavage stimulation factor subunit 2 OS=Homo sapiens OX=9606 GN=CSTF2 PE=1 SV=1 - [CSTF2_HUMAN]	60.9205	9	1.60156e+06		984839	6		3	5.36175		3.95618
Q9Y5M8	Signal recognition particle receptor subunit beta OS=Homo sapiens OX=9606 GN=SRPRB PE=1 SV=3 - [SRPRB_HUMAN]	29.6838	4	1.24353e+06		316679	4			3.5745
Q9NRA8	Eukaryotic translation initiation factor 4E transporter OS=Homo sapiens OX=9606 GN=EIF4ENIF1 PE=1 SV=2 - [4ET_HUMAN]	108.134	16	2.74536e+06	626830	2.74912e+06	6	2	8	5.36175	1.78149	10.5498
P51571	Translocon-associated protein subunit delta OS=Homo sapiens OX=9606 GN=SSR4 PE=1 SV=1 - [SSRD_HUMAN]	18.9866	6	2.59343e+06	662500	720157	6			5.36175
Q8WYP5	Protein ELYS OS=Homo sapiens OX=9606 GN=AHCTF1 PE=1 SV=3 - [ELYS_HUMAN]	252.342	9	1.48549e+06		731323	7		2	6.25537		2.63746
Q6NZ67	Mitotic-spindle organizing protein 2B OS=Homo sapiens OX=9606 GN=MZT2B PE=1 SV=1 - [MZT2B_HUMAN]	16.2156	15	1.47467e+06		1.58549e+06	5		10	4.46812		13.1873
Q96I24	Far upstream element-binding protein 3 OS=Homo sapiens OX=9606 GN=FUBP3 PE=1 SV=2 - [FUBP3_HUMAN]	61.6022	14	1.65821e+06			14			12.5107
P02679	Fibrinogen gamma chain OS=Homo sapiens OX=9606 GN=FGG PE=1 SV=3 - [FIBG_HUMAN]	51.4789	9	4.59975e+06		747133	7		2	6.25537		2.63746
P62266	40S ribosomal protein S23 OS=Homo sapiens OX=9606 GN=RPS23 PE=1 SV=3 - [RS23_HUMAN]	15.7977	14	3.74688e+06	4.50847e+06	3.51837e+06	3	4	7	2.68087	3.56298	9.2311
P62263	40S ribosomal protein S14 OS=Homo sapiens OX=9606 GN=RPS14 PE=1 SV=3 - [RS14_HUMAN]	16.2625	19	3.06006e+06	4.2519e+06	1.67962e+06	8	4	7	7.14899	3.56298	9.2311
P42677	40S ribosomal protein S27 OS=Homo sapiens OX=9606 GN=RPS27 PE=1 SV=3 - [RS27_HUMAN]	9.45484	16	7.87559e+06	5.05105e+06	3.35281e+06	4	5	7	3.5745	4.45373	9.2311
Q9H9B4	Sideroflexin-1 OS=Homo sapiens OX=9606 GN=SFXN1 PE=1 SV=4 - [SFXN1_HUMAN]	35.5963	4	865599			4			3.5745
P04792	Heat shock protein beta-1 OS=Homo sapiens OX=9606 GN=HSPB1 PE=1 SV=2 - [HSPB1_HUMAN]	22.7685	14	1.06092e+06	2.58358e+06	525199	4	6	4	3.5745	5.34447	5.27491
P27694	Replication protein A 70 kDa DNA-binding subunit OS=Homo sapiens OX=9606 GN=RPA1 PE=1 SV=2 - [RFA1_HUMAN]	68.0953	7	968284			7			6.25537
Q9NPA8	Transcription and mRNA export factor ENY2 OS=Homo sapiens OX=9606 GN=ENY2 PE=1 SV=1 - [ENY2_HUMAN]	11.5213	22	5.99483e+06	6.99408e+06	8.43798e+06	9	5	8	8.04262	4.45373	10.5498
Q92621	Nuclear pore complex protein Nup205 OS=Homo sapiens OX=9606 GN=NUP205 PE=1 SV=3 - [NU205_HUMAN]	227.776	7	842961			7			6.25537
P35222	Catenin beta-1 OS=Homo sapiens OX=9606 GN=CTNNB1 PE=1 SV=1 - [CTNB1_HUMAN]	85.4422	3	679380			3			2.68087
P23246	Splicing factor, proline- and glutamine-rich OS=Homo sapiens OX=9606 GN=SFPQ PE=1 SV=2 - [SFPQ_HUMAN]	76.1016	11	1.97501e+06	1.7715e+06	1.51498e+06	7		4	6.25537		5.27491
O95299	NADH dehydrogenase [ubiquinone] 1 alpha subcomplex subunit 10, mitochondrial OS=Homo sapiens OX=9606 GN=NDUFA10 PE=1 SV=1 - [NDUAA_HUMAN]	40.7249	5	1.45289e+06			5			4.46812
P62316	Small nuclear ribonucleoprotein Sm D2 OS=Homo sapiens OX=9606 GN=SNRPD2 PE=1 SV=1 - [SMD2_HUMAN]	13.5182	41	5.28546e+06	6.17043e+06	7.19549e+06	9	9	23	8.04262	8.01671	30.3308
Q09028	Histone-binding protein RBBP4 OS=Homo sapiens OX=9606 GN=RBBP4 PE=1 SV=3 - [RBBP4_HUMAN]	47.6261	7	1.27891e+06		282619	7			6.25537
P13804	Electron transfer flavoprotein subunit alpha, mitochondrial OS=Homo sapiens OX=9606 GN=ETFA PE=1 SV=1 - [ETFA_HUMAN]	35.0576	5	2.05558e+06		642207	5			4.46812
O00148	ATP-dependent RNA helicase DDX39A OS=Homo sapiens OX=9606 GN=DDX39A PE=1 SV=2 - [DX39A_HUMAN]	49.098	8	3.16854e+06		563445	8			7.14899
P26640	Valine--tRNA ligase OS=Homo sapiens OX=9606 GN=VARS PE=1 SV=4 - [SYVC_HUMAN]	140.387	9	1.40945e+06			9			8.04262
O75531	Barrier-to-autointegration factor OS=Homo sapiens OX=9606 GN=BANF1 PE=1 SV=1 - [BAF_HUMAN]	10.052	11	1.16809e+06	2.65171e+06	1.07893e+06	3	4	4	2.68087	3.56298	5.27491
Q86YP4	Transcriptional repressor p66-alpha OS=Homo sapiens OX=9606 GN=GATAD2A PE=1 SV=1 - [P66A_HUMAN]	68.0205	14	1.13442e+06		1.1652e+06	7		7	6.25537		9.2311
Q9BSD7	Cancer-related nucleoside-triphosphatase OS=Homo sapiens OX=9606 GN=NTPCR PE=1 SV=1 - [NTPCR_HUMAN]	20.7001	4	1.51237e+06			4			3.5745
P51659	Peroxisomal multifunctional enzyme type 2 OS=Homo sapiens OX=9606 GN=HSD17B4 PE=1 SV=3 - [DHB4_HUMAN]	79.6363	6	1.098e+06			6			5.36175
Q14677	Clathrin interactor 1 OS=Homo sapiens OX=9606 GN=CLINT1 PE=1 SV=1 - [EPN4_HUMAN]	68.2158	5	846170			5			4.46812
Q8IX12	Cell division cycle and apoptosis regulator protein 1 OS=Homo sapiens OX=9606 GN=CCAR1 PE=1 SV=2 - [CCAR1_HUMAN]	132.739	4	861648			4			3.5745
P13637	Sodium/potassium-transporting ATPase subunit alpha-3 OS=Homo sapiens OX=9606 GN=ATP1A3 PE=1 SV=3 - [AT1A3_HUMAN]	111.677	6	802541		347548	6			5.36175
Q8TEX9	Importin-4 OS=Homo sapiens OX=9606 GN=IPO4 PE=1 SV=2 - [IPO4_HUMAN]	118.64	8	1.45674e+06			8			7.14899
Q6W2J9	BCL-6 corepressor OS=Homo sapiens OX=9606 GN=BCOR PE=1 SV=1 - [BCOR_HUMAN]	192.069	37	1.13072e+06	2.08376e+06	1.48555e+06	10	5	22	8.93624	4.45373	29.012
P29372	DNA-3-methyladenine glycosylase OS=Homo sapiens OX=9606 GN=MPG PE=1 SV=3 - [3MG_HUMAN]	32.8478	13	2.36773e+06		795850	10		3	8.93624		3.95618
P07910	Heterogeneous nuclear ribonucleoproteins C1/C2 OS=Homo sapiens OX=9606 GN=HNRNPC PE=1 SV=4 - [HNRPC_HUMAN]	33.6495	3	1.01549e+06			3			2.68087
Q13492	Phosphatidylinositol-binding clathrin assembly protein OS=Homo sapiens OX=9606 GN=PICALM PE=1 SV=2 - [PICAL_HUMAN]	70.71	5	793830			5			4.46812
Q9UGN5	Poly [ADP-ribose] polymerase 2 OS=Homo sapiens OX=9606 GN=PARP2 PE=1 SV=2 - [PARP2_HUMAN]	66.1636	3	912482			3			2.68087
P10606	Cytochrome c oxidase subunit 5B, mitochondrial OS=Homo sapiens OX=9606 GN=COX5B PE=1 SV=2 - [COX5B_HUMAN]	13.6869	15	3.80425e+06		4.29846e+06	7		8	6.25537		10.5498
Q9Y5Q9	General transcription factor 3C polypeptide 3 OS=Homo sapiens OX=9606 GN=GTF3C3 PE=1 SV=1 - [TF3C3_HUMAN]	101.208	5	685239			5			4.46812
O15119	T-box transcription factor TBX3 OS=Homo sapiens OX=9606 GN=TBX3 PE=1 SV=4 - [TBX3_HUMAN]	79.3387	4	895538			4			3.5745
Q9NR56	Muscleblind-like protein 1 OS=Homo sapiens OX=9606 GN=MBNL1 PE=1 SV=2 - [MBNL1_HUMAN]	41.79	6	6.29476e+06	1.78281e+06	1.16411e+06	3		3	2.68087		3.95618
O00425	Insulin-like growth factor 2 mRNA-binding protein 3 OS=Homo sapiens OX=9606 GN=IGF2BP3 PE=1 SV=2 - [IF2B3_HUMAN]	63.6656	5	929163			5			4.46812
P35711	Transcription factor SOX-5 OS=Homo sapiens OX=9606 GN=SOX5 PE=1 SV=3 - [SOX5_HUMAN]	83.9732	4	515499	1.16706e+06	101018	3			2.68087
Q9UKJ3	G patch domain-containing protein 8 OS=Homo sapiens OX=9606 GN=GPATCH8 PE=1 SV=2 - [GPTC8_HUMAN]	164.098	19	4.87377e+06	3.41017e+06	3.622e+06	6	6	7	5.36175	5.34447	9.2311
P22695	Cytochrome b-c1 complex subunit 2, mitochondrial OS=Homo sapiens OX=9606 GN=UQCRC2 PE=1 SV=3 - [QCR2_HUMAN]	48.4129	6	1.54077e+06			6			5.36175
P05362	Intercellular adhesion molecule 1 OS=Homo sapiens OX=9606 GN=ICAM1 PE=1 SV=2 - [ICAM1_HUMAN]	57.789	7	1.5337e+06			7			6.25537
Q9HAV4	Exportin-5 OS=Homo sapiens OX=9606 GN=XPO5 PE=1 SV=1 - [XPO5_HUMAN]	136.222	3	792570			3			2.68087
Q96DA6	Mitochondrial import inner membrane translocase subunit TIM14 OS=Homo sapiens OX=9606 GN=DNAJC19 PE=1 SV=3 - [TIM14_HUMAN]	12.4907	21	4.62983e+06	3.05649e+06	4.75474e+06	8	4	9	7.14899	3.56298	11.8686
O75947	ATP synthase subunit d, mitochondrial OS=Homo sapiens OX=9606 GN=ATP5H PE=1 SV=3 - [ATP5H_HUMAN]	18.4795	9	2.16982e+06			9			8.04262
Q96C01	Protein FAM136A OS=Homo sapiens OX=9606 GN=FAM136A PE=1 SV=1 - [F136A_HUMAN]	15.6307	19	3.37168e+06	4.26093e+06	4.33717e+06	6	5	8	5.36175	4.45373	10.5498
Q01831	DNA repair protein complementing XP-C cells OS=Homo sapiens OX=9606 GN=XPC PE=1 SV=4 - [XPC_HUMAN]	105.887	6	1.22618e+06			6			5.36175
Q96HW7	Integrator complex subunit 4 OS=Homo sapiens OX=9606 GN=INTS4 PE=1 SV=2 - [INT4_HUMAN]	108.102	6	756003			6			5.36175
P17980	26S proteasome regulatory subunit 6A OS=Homo sapiens OX=9606 GN=PSMC3 PE=1 SV=3 - [PRS6A_HUMAN]	49.1725	3	926086			3			2.68087
P62913	60S ribosomal protein L11 OS=Homo sapiens OX=9606 GN=RPL11 PE=1 SV=2 - [RL11_HUMAN]	20.2396	7	7.051e+06	1.96827e+06	980067	3		4	2.68087		5.27491
Q9Y3B4	Splicing factor 3B subunit 6 OS=Homo sapiens OX=9606 GN=SF3B6 PE=1 SV=1 - [SF3B6_HUMAN]	14.5756	11	1.08689e+06		1.12083e+06	5		6	4.46812		7.91237
P17844	Probable ATP-dependent RNA helicase DDX5 OS=Homo sapiens OX=9606 GN=DDX5 PE=1 SV=1 - [DDX5_HUMAN]	69.1047	5	1.56997e+06			5			4.46812
Q13505	Metaxin-1 OS=Homo sapiens OX=9606 GN=MTX1 PE=1 SV=3 - [MTX1_HUMAN]	51.4306	4	1.00206e+06			4			3.5745
Q9UJZ1	Stomatin-like protein 2, mitochondrial OS=Homo sapiens OX=9606 GN=STOML2 PE=1 SV=1 - [STML2_HUMAN]	38.5102	5	1.06304e+06			5			4.46812
Q8NI60	Atypical kinase COQ8A, mitochondrial OS=Homo sapiens OX=9606 GN=COQ8A PE=1 SV=1 - [COQ8A_HUMAN]	71.9044	4	963728			4			3.5745
Q9UQ35	Serine/arginine repetitive matrix protein 2 OS=Homo sapiens OX=9606 GN=SRRM2 PE=1 SV=2 - [SRRM2_HUMAN]	299.438	19	916947		1.04697e+06	7		12	6.25537		15.8247
O15042	U2 snRNP-associated SURP motif-containing protein OS=Homo sapiens OX=9606 GN=U2SURP PE=1 SV=2 - [SR140_HUMAN]	118.219	8	771394			8			7.14899
Q9NP97	Dynein light chain roadblock-type 1 OS=Homo sapiens OX=9606 GN=DYNLRB1 PE=1 SV=3 - [DLRB1_HUMAN]	10.9147	20	1.02297e+07	1.17704e+07	1.27623e+07	5	3	12	4.46812	2.67224	15.8247
O60573	Eukaryotic translation initiation factor 4E type 2 OS=Homo sapiens OX=9606 GN=EIF4E2 PE=1 SV=1 - [IF4E2_HUMAN]	28.3442	4	1.18375e+06			4			3.5745
Q9BY49	Peroxisomal trans-2-enoyl-CoA reductase OS=Homo sapiens OX=9606 GN=PECR PE=1 SV=2 - [PECR_HUMAN]	32.5239	6	1.56004e+06	771301	337501	6			5.36175
Q6NUQ4	Transmembrane protein 214 OS=Homo sapiens OX=9606 GN=TMEM214 PE=1 SV=2 - [TM214_HUMAN]	77.1014	7	1.48421e+06			7			6.25537
P0DP24	Calmodulin-2 OS=Homo sapiens OX=9606 GN=CALM2 PE=1 SV=1 - [CALM2_HUMAN]	16.8268	9	1.20489e+06	793683	1.02028e+06	5		4	4.46812		5.27491
P69905	Hemoglobin subunit alpha OS=Homo sapiens OX=9606 GN=HBA1 PE=1 SV=2 - [HBA_HUMAN]	15.2479	29	8.96532e+06	1.94537e+07	8.88787e+06	6	12	11	5.36175	10.6889	14.506
Q9NQ94	APOBEC1 complementation factor OS=Homo sapiens OX=9606 GN=A1CF PE=1 SV=1 - [A1CF_HUMAN]	65.1613	7	1.6284e+06		243636	7			6.25537
Q5VUA4	Zinc finger protein 318 OS=Homo sapiens OX=9606 GN=ZNF318 PE=1 SV=2 - [ZN318_HUMAN]	250.958	11	1.09933e+06	1.60756e+06		8	3		7.14899	2.67224
P00338	L-lactate dehydrogenase A chain OS=Homo sapiens OX=9606 GN=LDHA PE=1 SV=2 - [LDHA_HUMAN]	36.6654	9	2.74776e+06	438008	368829	6		3	5.36175		3.95618
Q9HDC9	Adipocyte plasma membrane-associated protein OS=Homo sapiens OX=9606 GN=APMAP PE=1 SV=2 - [APMAP_HUMAN]	46.4509	5	1.71781e+06		325651	5			4.46812
P35611	Alpha-adducin OS=Homo sapiens OX=9606 GN=ADD1 PE=1 SV=2 - [ADDA_HUMAN]	80.9047	3	1.26933e+06			3			2.68087
P53999	Activated RNA polymerase II transcriptional coactivator p15 OS=Homo sapiens OX=9606 GN=SUB1 PE=1 SV=3 - [TCP4_HUMAN]	14.3864	10	940239	2.60993e+06	521019	3	4	3	2.68087	3.56298	3.95618
O75380	NADH dehydrogenase [ubiquinone] iron-sulfur protein 6, mitochondrial OS=Homo sapiens OX=9606 GN=NDUFS6 PE=1 SV=1 - [NDUS6_HUMAN]	13.7028	4	918020		2.10084e+06	4			3.5745
O43678	NADH dehydrogenase [ubiquinone] 1 alpha subcomplex subunit 2 OS=Homo sapiens OX=9606 GN=NDUFA2 PE=1 SV=3 - [NDUA2_HUMAN]	10.9148	14	2.10852e+06		2.91749e+06	4		10	3.5745		13.1873
Q9UBB4	Ataxin-10 OS=Homo sapiens OX=9606 GN=ATXN10 PE=1 SV=1 - [ATX10_HUMAN]	53.4548	4	591756			4			3.5745
Q99417	c-Myc-binding protein OS=Homo sapiens OX=9606 GN=MYCBP PE=1 SV=3 - [MYCBP_HUMAN]	11.9593	27	7.98778e+06	8.07747e+06	7.64842e+06	7	9	11	6.25537	8.01671	14.506
P50454	Serpin H1 OS=Homo sapiens OX=9606 GN=SERPINH1 PE=1 SV=2 - [SERPH_HUMAN]	46.4112	7	966781		329315	3		4	2.68087		5.27491
Q96EP5	DAZ-associated protein 1 OS=Homo sapiens OX=9606 GN=DAZAP1 PE=1 SV=1 - [DAZP1_HUMAN]	43.3561	2	409545			2			1.78725
P20585	DNA mismatch repair protein Msh3 OS=Homo sapiens OX=9606 GN=MSH3 PE=1 SV=4 - [MSH3_HUMAN]	127.332	5	897576			5			4.46812
P82912	28S ribosomal protein S11, mitochondrial OS=Homo sapiens OX=9606 GN=MRPS11 PE=1 SV=2 - [RT11_HUMAN]	20.6029	14	1.61306e+06	2.54289e+06	1.78855e+06	5		9	4.46812		11.8686
P46060	Ran GTPase-activating protein 1 OS=Homo sapiens OX=9606 GN=RANGAP1 PE=1 SV=1 - [RAGP1_HUMAN]	63.5023	3	861069			3			2.68087
Q92841	Probable ATP-dependent RNA helicase DDX17 OS=Homo sapiens OX=9606 GN=DDX17 PE=1 SV=2 - [DDX17_HUMAN]	80.222	4	1.33409e+06		564524	4			3.5745
O00233	26S proteasome non-ATPase regulatory subunit 9 OS=Homo sapiens OX=9606 GN=PSMD9 PE=1 SV=3 - [PSMD9_HUMAN]	24.6665	11	1.51623e+06	591246	2.00627e+06	3		8	2.68087		10.5498
P61803	Dolichyl-diphosphooligosaccharide--protein glycosyltransferase subunit DAD1 OS=Homo sapiens OX=9606 GN=DAD1 PE=1 SV=3 - [DAD1_HUMAN]	12.4886	5	1.25735e+06			5			4.46812
Q9Y618	Nuclear receptor corepressor 2 OS=Homo sapiens OX=9606 GN=NCOR2 PE=1 SV=2 - [NCOR2_HUMAN]	274.635	35	1.76878e+06	3.20972e+06	1.66715e+06	9	11	15	8.04262	9.7982	19.7809
O43913	Origin recognition complex subunit 5 OS=Homo sapiens OX=9606 GN=ORC5 PE=1 SV=1 - [ORC5_HUMAN]	50.2512	5	958901		149623	3		2	2.68087		2.63746
O75643	U5 small nuclear ribonucleoprotein 200 kDa helicase OS=Homo sapiens OX=9606 GN=SNRNP200 PE=1 SV=2 - [U520_HUMAN]	244.353	3	471454			3			2.68087
Q06587	E3 ubiquitin-protein ligase RING1 OS=Homo sapiens OX=9606 GN=RING1 PE=1 SV=2 - [RING1_HUMAN]	42.4028	7	1.31945e+06	1.37121e+06	822031	7			6.25537
Q86YZ3	Hornerin OS=Homo sapiens OX=9606 GN=HRNR PE=1 SV=2 - [HORN_HUMAN]	282.228	67	855321	2.27696e+07	607614	8	51	8	7.14899	45.428	10.5498
P62191	26S proteasome regulatory subunit 4 OS=Homo sapiens OX=9606 GN=PSMC1 PE=1 SV=1 - [PRS4_HUMAN]	49.1537	3	550125			3			2.68087
Q96FJ2	Dynein light chain 2, cytoplasmic OS=Homo sapiens OX=9606 GN=DYNLL2 PE=1 SV=1 - [DYL2_HUMAN]	10.3431	15	1.76129e+06		1.49243e+06	5		10	4.46812		13.1873
P35659	Protein DEK OS=Homo sapiens OX=9606 GN=DEK PE=1 SV=1 - [DEK_HUMAN]	42.6479	3	1.57409e+06			3			2.68087
P09669	Cytochrome c oxidase subunit 6C OS=Homo sapiens OX=9606 GN=COX6C PE=1 SV=2 - [COX6C_HUMAN]	8.77569	7	1.16005e+06	2.66429e+06	1.73671e+06	3		4	2.68087		5.27491
Q5T3J3	Ligand-dependent nuclear receptor-interacting factor 1 OS=Homo sapiens OX=9606 GN=LRIF1 PE=1 SV=1 - [LRIF1_HUMAN]	84.5158	5	816058		616655	5			4.46812
P61964	WD repeat-containing protein 5 OS=Homo sapiens OX=9606 GN=WDR5 PE=1 SV=1 - [WDR5_HUMAN]	36.5655	4	700878			4			3.5745
O00515	Ladinin-1 OS=Homo sapiens OX=9606 GN=LAD1 PE=1 SV=2 - [LAD1_HUMAN]	57.0968	9	870674		746210	3		6	2.68087		7.91237
P83731	60S ribosomal protein L24 OS=Homo sapiens OX=9606 GN=RPL24 PE=1 SV=1 - [RL24_HUMAN]	17.7679	9	2.20219e+06	3.11021e+06	1.51484e+06	3	6		2.68087	5.34447
P26373	60S ribosomal protein L13 OS=Homo sapiens OX=9606 GN=RPL13 PE=1 SV=4 - [RL13_HUMAN]	24.2465	15	2.2e+06	1.57519e+06	1.41047e+06	5	3	7	4.46812	2.67224	9.2311
P46776	60S ribosomal protein L27a OS=Homo sapiens OX=9606 GN=RPL27A PE=1 SV=2 - [RL27A_HUMAN]	16.551	8	2.08478e+06	2.00657e+06	1.99956e+06	5	3		4.46812	2.67224
Q14839	Chromodomain-helicase-DNA-binding protein 4 OS=Homo sapiens OX=9606 GN=CHD4 PE=1 SV=2 - [CHD4_HUMAN]	217.867	3	846963			3			2.68087
Q9UKX7	Nuclear pore complex protein Nup50 OS=Homo sapiens OX=9606 GN=NUP50 PE=1 SV=2 - [NUP50_HUMAN]	50.1132	7	749122	1.2484e+06	384688	3		4	2.68087		5.27491
P49458	Signal recognition particle 9 kDa protein OS=Homo sapiens OX=9606 GN=SRP9 PE=1 SV=2 - [SRP09_HUMAN]	10.1051	4	1.1809e+06	1.31228e+06	525102	4			3.5745
Q71RC2	La-related protein 4 OS=Homo sapiens OX=9606 GN=LARP4 PE=1 SV=3 - [LARP4_HUMAN]	80.5458	3	542985			3			2.68087
P46779	60S ribosomal protein L28 OS=Homo sapiens OX=9606 GN=RPL28 PE=1 SV=3 - [RL28_HUMAN]	15.7377	14	1.86022e+06	2.59973e+06	1.80506e+06	3	3	8	2.68087	2.67224	10.5498
Q99567	Nuclear pore complex protein Nup88 OS=Homo sapiens OX=9606 GN=NUP88 PE=1 SV=2 - [NUP88_HUMAN]	83.4888	6	1.56154e+06		254590	6			5.36175
P62805	Histone H4 OS=Homo sapiens OX=9606 GN=HIST1H4A PE=1 SV=2 - [H4_HUMAN]	11.3604	3	1.67652e+06	1.44292e+06	751482	3			2.68087
Q8NHZ8	Anaphase-promoting complex subunit CDC26 OS=Homo sapiens OX=9606 GN=CDC26 PE=1 SV=1 - [CDC26_HUMAN]	9.77103	20	2.44287e+06	3.2446e+06	1.99624e+06	6	5	9	5.36175	4.45373	11.8686
Q8WUM0	Nuclear pore complex protein Nup133 OS=Homo sapiens OX=9606 GN=NUP133 PE=1 SV=2 - [NU133_HUMAN]	128.898	4	904270			4			3.5745
Q9UHX1	Poly(U)-binding-splicing factor PUF60 OS=Homo sapiens OX=9606 GN=PUF60 PE=1 SV=1 - [PUF60_HUMAN]	59.8376	4	913811			4			3.5745
Q9NSI2	Protein FAM207A OS=Homo sapiens OX=9606 GN=FAM207A PE=1 SV=2 - [F207A_HUMAN]	25.4408	18	1.60215e+06	3.5648e+06	1.653e+06	3	8	7	2.68087	7.12596	9.2311
P43686	26S proteasome regulatory subunit 6B OS=Homo sapiens OX=9606 GN=PSMC4 PE=1 SV=2 - [PRS6B_HUMAN]	47.3365	3	692740			3			2.68087
P20674	Cytochrome c oxidase subunit 5A, mitochondrial OS=Homo sapiens OX=9606 GN=COX5A PE=1 SV=2 - [COX5A_HUMAN]	16.7517	15	3.16391e+06	6.23038e+06	2.92101e+06	4	5	6	3.5745	4.45373	7.91237
P62280	40S ribosomal protein S11 OS=Homo sapiens OX=9606 GN=RPS11 PE=1 SV=3 - [RS11_HUMAN]	18.419	13	2.8454e+06	4.25706e+06	1.11862e+06	4	4	5	3.5745	3.56298	6.59364
Q9Y5Q8	General transcription factor 3C polypeptide 5 OS=Homo sapiens OX=9606 GN=GTF3C5 PE=1 SV=2 - [TF3C5_HUMAN]	59.5331	5	972927			5			4.46812
P29558	RNA-binding motif, single-stranded-interacting protein 1 OS=Homo sapiens OX=9606 GN=RBMS1 PE=1 SV=3 - [RBMS1_HUMAN]	44.4769	2	2.56279e+06	2.4841e+06	1.62168e+06	2			1.78725
Q9P1Y5	Calmodulin-regulated spectrin-associated protein 3 OS=Homo sapiens OX=9606 GN=CAMSAP3 PE=1 SV=2 - [CAMP3_HUMAN]	134.666	7	996566	999364	1.12192e+06	3		4	2.68087		5.27491
Q9Y2X3	Nucleolar protein 58 OS=Homo sapiens OX=9606 GN=NOP58 PE=1 SV=1 - [NOP58_HUMAN]	59.5405	4	897061			4			3.5745
Q9UN79	Transcription factor SOX-13 OS=Homo sapiens OX=9606 GN=SOX13 PE=1 SV=3 - [SOX13_HUMAN]	69.1845	5	971118	1.45226e+06	209608	3		2	2.68087		2.63746
Q13435	Splicing factor 3B subunit 2 OS=Homo sapiens OX=9606 GN=SF3B2 PE=1 SV=2 - [SF3B2_HUMAN]	100.165	8	1.35797e+06		747512	4		4	3.5745		5.27491
Q9ULV3	Cip1-interacting zinc finger protein OS=Homo sapiens OX=9606 GN=CIZ1 PE=1 SV=2 - [CIZ1_HUMAN]	99.9828	12	1.5984e+06		672166	7		5	6.25537		6.59364
Q12769	Nuclear pore complex protein Nup160 OS=Homo sapiens OX=9606 GN=NUP160 PE=1 SV=3 - [NU160_HUMAN]	162.017	5	1.15653e+06			5			4.46812
Q13619	Cullin-4A OS=Homo sapiens OX=9606 GN=CUL4A PE=1 SV=3 - [CUL4A_HUMAN]	87.6244	2	334314			2			1.78725
Q9Y2Y1	DNA-directed RNA polymerase III subunit RPC10 OS=Homo sapiens OX=9606 GN=POLR3K PE=1 SV=2 - [RPC10_HUMAN]	12.3277	8	1.24507e+06	1.29062e+06	1.33291e+06	4		4	3.5745		5.27491
Q9HBM6	Transcription initiation factor TFIID subunit 9B OS=Homo sapiens OX=9606 GN=TAF9B PE=1 SV=1 - [TAF9B_HUMAN]	27.6044	3	1.05182e+06		1.00973e+06	3			2.68087
P56385	ATP synthase subunit e, mitochondrial OS=Homo sapiens OX=9606 GN=ATP5ME PE=1 SV=2 - [ATP5I_HUMAN]	7.92833	11	6.33171e+06	5.8867e+06	5.32782e+06	3		8	2.68087		10.5498
P35232	Prohibitin OS=Homo sapiens OX=9606 GN=PHB PE=1 SV=1 - [PHB_HUMAN]	29.7859	5	1.062e+06			5			4.46812
Q9Y2U8	Inner nuclear membrane protein Man1 OS=Homo sapiens OX=9606 GN=LEMD3 PE=1 SV=2 - [MAN1_HUMAN]	99.9351	4	716244			4			3.5745
P16220	Cyclic AMP-responsive element-binding protein 1 OS=Homo sapiens OX=9606 GN=CREB1 PE=1 SV=2 - [CREB1_HUMAN]	36.6656	3	942233			3			2.68087
O60504	Vinexin OS=Homo sapiens OX=9606 GN=SORBS3 PE=1 SV=2 - [VINEX_HUMAN]	75.2949	6	1.39835e+06		763148	4		2	3.5745		2.63746
P15880	40S ribosomal protein S2 OS=Homo sapiens OX=9606 GN=RPS2 PE=1 SV=2 - [RS2_HUMAN]	31.3046	5	1.55642e+06			5			4.46812
O94916	Nuclear factor of activated T-cells 5 OS=Homo sapiens OX=9606 GN=NFAT5 PE=1 SV=1 - [NFAT5_HUMAN]	165.66	6	888241			6			5.36175
Q9P2I0	Cleavage and polyadenylation specificity factor subunit 2 OS=Homo sapiens OX=9606 GN=CPSF2 PE=1 SV=2 - [CPSF2_HUMAN]	88.4307	4	1.21002e+06			4			3.5745
P14927	Cytochrome b-c1 complex subunit 7 OS=Homo sapiens OX=9606 GN=UQCRB PE=1 SV=2 - [QCR7_HUMAN]	13.522	8	1.63342e+06	4.9667e+06	723048	3	5		2.68087	4.45373
P55317	Hepatocyte nuclear factor 3-alpha OS=Homo sapiens OX=9606 GN=FOXA1 PE=1 SV=2 - [FOXA1_HUMAN]	49.1163	8	2.9341e+06	1.75425e+06		4	4		3.5745	3.56298
Q5JSZ5	Protein PRRC2B OS=Homo sapiens OX=9606 GN=PRRC2B PE=1 SV=2 - [PRC2B_HUMAN]	242.817	2	651929		394350	2			1.78725
P09543	2',3'-cyclic-nucleotide 3'-phosphodiesterase OS=Homo sapiens OX=9606 GN=CNP PE=1 SV=2 - [CN37_HUMAN]	47.5487	8	1.62463e+06			8			7.14899
P22087	rRNA 2'-O-methyltransferase fibrillarin OS=Homo sapiens OX=9606 GN=FBL PE=1 SV=2 - [FBRL_HUMAN]	33.7634	3	1.50238e+06			3			2.68087
Q92945	Far upstream element-binding protein 2 OS=Homo sapiens OX=9606 GN=KHSRP PE=1 SV=4 - [FUBP2_HUMAN]	73.07	3	1.08848e+06		289913	3			2.68087
Q7Z5L9	Interferon regulatory factor 2-binding protein 2 OS=Homo sapiens OX=9606 GN=IRF2BP2 PE=1 SV=2 - [I2BP2_HUMAN]	60.9867	13	1.27987e+06	928684	1.29589e+06	4	3	6	3.5745	2.67224	7.91237
Q9Y2R0	Cytochrome c oxidase assembly factor 3 homolog, mitochondrial OS=Homo sapiens OX=9606 GN=COA3 PE=1 SV=1 - [COA3_HUMAN]	11.7241	15	7.22572e+06	7.90615e+06	9.60208e+06	3	4	8	2.68087	3.56298	10.5498
Q9H0H0	Integrator complex subunit 2 OS=Homo sapiens OX=9606 GN=INTS2 PE=1 SV=2 - [INT2_HUMAN]	134.237	2	727448			2			1.78725
Q00587	Cdc42 effector protein 1 OS=Homo sapiens OX=9606 GN=CDC42EP1 PE=1 SV=1 - [BORG5_HUMAN]	40.27	20	1.09404e+06	1.84384e+06	976736	6	5	9	5.36175	4.45373	11.8686
P63092	Guanine nucleotide-binding protein G(s) subunit alpha isoforms short OS=Homo sapiens OX=9606 GN=GNAS PE=1 SV=1 - [GNAS2_HUMAN]	45.6359	4	1.10083e+06		236761	4			3.5745
Q14865	AT-rich interactive domain-containing protein 5B OS=Homo sapiens OX=9606 GN=ARID5B PE=1 SV=3 - [ARI5B_HUMAN]	132.292	8	1.64159e+06		707798	3		5	2.68087		6.59364
O60884	DnaJ homolog subfamily A member 2 OS=Homo sapiens OX=9606 GN=DNAJA2 PE=1 SV=1 - [DNJA2_HUMAN]	45.7166	5	1.67761e+06			5			4.46812
Q9P2K5	Myelin expression factor 2 OS=Homo sapiens OX=9606 GN=MYEF2 PE=1 SV=3 - [MYEF2_HUMAN]	64.0805	3	1.24622e+06		312139	3			2.68087
Q86V48	Leucine zipper protein 1 OS=Homo sapiens OX=9606 GN=LUZP1 PE=1 SV=2 - [LUZP1_HUMAN]	120.202	2	481669		335619	2			1.78725
P52747	Zinc finger protein 143 OS=Homo sapiens OX=9606 GN=ZNF143 PE=1 SV=2 - [ZN143_HUMAN]	68.8534	3	1.23558e+06			3			2.68087
Q8IWI9	MAX gene-associated protein OS=Homo sapiens OX=9606 GN=MGA PE=1 SV=3 - [MGAP_HUMAN]	331.631	7	145923		252384	4		3	3.5745		3.95618
Q96FZ2	Embryonic stem cell-specific 5-hydroxymethylcytosine-binding protein OS=Homo sapiens OX=9606 GN=HMCES PE=1 SV=1 - [HMCES_HUMAN]	40.5492	2	694504			2			1.78725
Q9UL03	Integrator complex subunit 6 OS=Homo sapiens OX=9606 GN=INTS6 PE=1 SV=1 - [INT6_HUMAN]	100.326	2	1.0835e+06			2			1.78725
Q16706	Alpha-mannosidase 2 OS=Homo sapiens OX=9606 GN=MAN2A1 PE=1 SV=2 - [MA2A1_HUMAN]	131.057	2	914712			2			1.78725
O14980	Exportin-1 OS=Homo sapiens OX=9606 GN=XPO1 PE=1 SV=1 - [XPO1_HUMAN]	123.306	5	1.09854e+06			5			4.46812
P26641	Elongation factor 1-gamma OS=Homo sapiens OX=9606 GN=EEF1G PE=1 SV=3 - [EF1G_HUMAN]	50.0871	3	790367			3			2.68087
Q7L8L6	FAST kinase domain-containing protein 5, mitochondrial OS=Homo sapiens OX=9606 GN=FASTKD5 PE=1 SV=1 - [FAKD5_HUMAN]	86.5186	3	1.14515e+06			3			2.68087
Q8N684	Cleavage and polyadenylation specificity factor subunit 7 OS=Homo sapiens OX=9606 GN=CPSF7 PE=1 SV=1 - [CPSF7_HUMAN]	52.0183	2	741368			2			1.78725
Q96EY1	DnaJ homolog subfamily A member 3, mitochondrial OS=Homo sapiens OX=9606 GN=DNAJA3 PE=1 SV=2 - [DNJA3_HUMAN]	52.4555	2	932004			2			1.78725
P48047	ATP synthase subunit O, mitochondrial OS=Homo sapiens OX=9606 GN=ATP5O PE=1 SV=1 - [ATPO_HUMAN]	23.2627	2	682946			2			1.78725
O76031	ATP-dependent Clp protease ATP-binding subunit clpX-like, mitochondrial OS=Homo sapiens OX=9606 GN=CLPX PE=1 SV=2 - [CLPX_HUMAN]	69.1807	2	660795			2			1.78725
Q93062	RNA-binding protein with multiple splicing OS=Homo sapiens OX=9606 GN=RBPMS PE=1 SV=1 - [RBPMS_HUMAN]	21.7882	13	1.76557e+06	1.92365e+06	944897	3	5	5	2.68087	4.45373	6.59364
O95202	Mitochondrial proton/calcium exchanger protein OS=Homo sapiens OX=9606 GN=LETM1 PE=1 SV=1 - [LETM1_HUMAN]	83.302	4	964878			4			3.5745
Q09666	Neuroblast differentiation-associated protein AHNAK OS=Homo sapiens OX=9606 GN=AHNAK PE=1 SV=2 - [AHNK_HUMAN]	628.699	5	926379			5			4.46812
Q13586	Stromal interaction molecule 1 OS=Homo sapiens OX=9606 GN=STIM1 PE=1 SV=3 - [STIM1_HUMAN]	77.3753	3	617800			3			2.68087
P62847	40S ribosomal protein S24 OS=Homo sapiens OX=9606 GN=RPS24 PE=1 SV=1 - [RS24_HUMAN]	15.4134	6	1.37925e+06	1.76036e+06	602677	3		3	2.68087		3.95618
Q01167	Forkhead box protein K2 OS=Homo sapiens OX=9606 GN=FOXK2 PE=1 SV=3 - [FOXK2_HUMAN]	69.0196	3	491301	369513	295765	3			2.68087
Q9Y446	Plakophilin-3 OS=Homo sapiens OX=9606 GN=PKP3 PE=1 SV=1 - [PKP3_HUMAN]	87.029	7	668898		609621	3		4	2.68087		5.27491
P19823	Inter-alpha-trypsin inhibitor heavy chain H2 OS=Homo sapiens OX=9606 GN=ITIH2 PE=1 SV=2 - [ITIH2_HUMAN]	106.397	5	617721			5			4.46812
Q8WWM7	Ataxin-2-like protein OS=Homo sapiens OX=9606 GN=ATXN2L PE=1 SV=2 - [ATX2L_HUMAN]	113.304	19	1.74885e+06	343156	1.67374e+06	6		13	5.36175		17.1435
Q14527	Helicase-like transcription factor OS=Homo sapiens OX=9606 GN=HLTF PE=1 SV=2 - [HLTF_HUMAN]	113.857	2	885888			2			1.78725
P55197	Protein AF-10 OS=Homo sapiens OX=9606 GN=MLLT10 PE=1 SV=2 - [AF10_HUMAN]	113.251	2	576725		126574	2			1.78725
P46778	60S ribosomal protein L21 OS=Homo sapiens OX=9606 GN=RPL21 PE=1 SV=2 - [RL21_HUMAN]	18.5531	5	1.23636e+06		939970	5			4.46812
P26599	Polypyrimidine tract-binding protein 1 OS=Homo sapiens OX=9606 GN=PTBP1 PE=1 SV=1 - [PTBP1_HUMAN]	57.1856	2	1.15737e+06			2			1.78725
Q9Y2X9	Zinc finger protein 281 OS=Homo sapiens OX=9606 GN=ZNF281 PE=1 SV=1 - [ZN281_HUMAN]	96.8547	4	623890			4			3.5745
Q00325	Phosphate carrier protein, mitochondrial OS=Homo sapiens OX=9606 GN=SLC25A3 PE=1 SV=2 - [MPCP_HUMAN]	40.0687	3	3.5878e+06		1.30372e+06	3			2.68087
Q9UKF6	Cleavage and polyadenylation specificity factor subunit 3 OS=Homo sapiens OX=9606 GN=CPSF3 PE=1 SV=1 - [CPSF3_HUMAN]	77.4362	5	1.3487e+06			5			4.46812
O60716	Catenin delta-1 OS=Homo sapiens OX=9606 GN=CTNND1 PE=1 SV=1 - [CTND1_HUMAN]	108.103	6	832049			6			5.36175
P46734	Dual specificity mitogen-activated protein kinase kinase 3 OS=Homo sapiens OX=9606 GN=MAP2K3 PE=1 SV=2 - [MP2K3_HUMAN]	39.2929	3	436937			3			2.68087
P19338	Nucleolin OS=Homo sapiens OX=9606 GN=NCL PE=1 SV=3 - [NUCL_HUMAN]	76.5684	3	847228			3			2.68087
Q9UKL0	REST corepressor 1 OS=Homo sapiens OX=9606 GN=RCOR1 PE=1 SV=2 - [RCOR1_HUMAN]	53.2946	2	845085			2			1.78725
O75533	Splicing factor 3B subunit 1 OS=Homo sapiens OX=9606 GN=SF3B1 PE=1 SV=3 - [SF3B1_HUMAN]	145.738	2	482993		992647	2			1.78725
Q96I25	Splicing factor 45 OS=Homo sapiens OX=9606 GN=RBM17 PE=1 SV=1 - [SPF45_HUMAN]	44.9339	2	1.06993e+06		473003	2			1.78725
P18583	Protein SON OS=Homo sapiens OX=9606 GN=SON PE=1 SV=4 - [SON_HUMAN]	263.664	2	734775			2			1.78725
Q07065	Cytoskeleton-associated protein 4 OS=Homo sapiens OX=9606 GN=CKAP4 PE=1 SV=2 - [CKAP4_HUMAN]	65.9827	3	650518			3			2.68087
P21796	Voltage-dependent anion-selective channel protein 1 OS=Homo sapiens OX=9606 GN=VDAC1 PE=1 SV=2 - [VDAC1_HUMAN]	30.7536	3	1.38221e+06			3			2.68087
Q9Y3Y2	Chromatin target of PRMT1 protein OS=Homo sapiens OX=9606 GN=CHTOP PE=1 SV=2 - [CHTOP_HUMAN]	26.3803	6	609655	535774	926569	2		4	1.78725		5.27491
Q9UHA2	SS18-like protein 2 OS=Homo sapiens OX=9606 GN=SS18L2 PE=3 SV=1 - [S18L2_HUMAN]	8.82943	7	1.02563e+06		658994	4		3	3.5745		3.95618
O14965	Aurora kinase A OS=Homo sapiens OX=9606 GN=AURKA PE=1 SV=2 - [AURKA_HUMAN]	45.7808	2	961351			2			1.78725
O95831	Apoptosis-inducing factor 1, mitochondrial OS=Homo sapiens OX=9606 GN=AIFM1 PE=1 SV=1 - [AIFM1_HUMAN]	66.8589	3	2.4533e+06			3			2.68087
O96019	Actin-like protein 6A OS=Homo sapiens OX=9606 GN=ACTL6A PE=1 SV=1 - [ACL6A_HUMAN]	47.4303	2	659300			2			1.78725
P47985	Cytochrome b-c1 complex subunit Rieske, mitochondrial OS=Homo sapiens OX=9606 GN=UQCRFS1 PE=1 SV=2 - [UCRI_HUMAN]	29.6494	8	1.28248e+07		1.42725e+07	3		5	2.68087		6.59364
O95168	NADH dehydrogenase [ubiquinone] 1 beta subcomplex subunit 4 OS=Homo sapiens OX=9606 GN=NDUFB4 PE=1 SV=3 - [NDUB4_HUMAN]	15.1991	9	2.69006e+06	2.80715e+06	2.43964e+06	4		5	3.5745		6.59364
P18621	60S ribosomal protein L17 OS=Homo sapiens OX=9606 GN=RPL17 PE=1 SV=3 - [RL17_HUMAN]	21.3833	10	1.48163e+06	2.92728e+06	1.83646e+06	3	3	4	2.68087	2.67224	5.27491
P46013	Proliferation marker protein Ki-67 OS=Homo sapiens OX=9606 GN=MKI67 PE=1 SV=2 - [KI67_HUMAN]	358.474	3	428654			3			2.68087
P61619	Protein transport protein Sec61 subunit alpha isoform 1 OS=Homo sapiens OX=9606 GN=SEC61A1 PE=1 SV=2 - [S61A1_HUMAN]	52.2305	2	708772			2			1.78725
P63261	Actin, cytoplasmic 2 OS=Homo sapiens OX=9606 GN=ACTG1 PE=1 SV=1 - [ACTG_HUMAN]	41.7658	157	1.79137e+08	5.17309e+07	2.61049e+07		27			24.0501
P08779	Keratin, type I cytoskeletal 16 OS=Homo sapiens OX=9606 GN=KRT16 PE=1 SV=4 - [K1C16_HUMAN]	51.2362	149	6.41039e+06	2.3872e+08	2.82168e+07		97	46		86.4023	60.6615
Q14686	Nuclear receptor coactivator 6 OS=Homo sapiens OX=9606 GN=NCOA6 PE=1 SV=3 - [NCOA6_HUMAN]	219.008	4	277879		1.11607e+06			4			5.27491
Q53HL2	Borealin OS=Homo sapiens OX=9606 GN=CDCA8 PE=1 SV=2 - [BOREA_HUMAN]	31.3038	4	364157		700020			4			5.27491
P19013	Keratin, type II cytoskeletal 4 OS=Homo sapiens OX=9606 GN=KRT4 PE=1 SV=4 - [K2C4_HUMAN]	57.2498	101	2.80006e+06	1.04599e+08	1.66868e+07		66	25		58.7892	32.9682
Q04695	Keratin, type I cytoskeletal 17 OS=Homo sapiens OX=9606 GN=KRT17 PE=1 SV=2 - [K1C17_HUMAN]	48.076	59	2.67215e+06	1.06695e+08	9.4864e+06		36	19		32.0668	25.0558
P13646	Keratin, type I cytoskeletal 13 OS=Homo sapiens OX=9606 GN=KRT13 PE=1 SV=4 - [K1C13_HUMAN]	49.5574	55	5.54193e+06	3.73993e+08	1.75873e+07		38	15		33.8483	19.7809
P02538	Keratin, type II cytoskeletal 6A OS=Homo sapiens OX=9606 GN=KRT6A PE=1 SV=3 - [K2C6A_HUMAN]	60.0083	255	2.22942e+07	3.85367e+08	4.2175e+07		182			162.116
P04259	Keratin, type II cytoskeletal 6B OS=Homo sapiens OX=9606 GN=KRT6B PE=1 SV=5 - [K2C6B_HUMAN]	60.0303	314	3.55176e+07	9.45056e+08	7.36579e+07		225	68		200.418	89.6735
P48668	Keratin, type II cytoskeletal 6C OS=Homo sapiens OX=9606 GN=KRT6C PE=1 SV=3 - [K2C6C_HUMAN]	59.9883	257	2.22942e+07	3.85367e+08	4.2175e+07			60			79.1237
O60814	Histone H2B type 1-K OS=Homo sapiens OX=9606 GN=HIST1H2BK PE=1 SV=3 - [H2B1K_HUMAN]	13.8816	11	1.38026e+06	5.42155e+06	2.39705e+06		6	5		5.34447	6.59364
Q6KB66	Keratin, type II cytoskeletal 80 OS=Homo sapiens OX=9606 GN=KRT80 PE=1 SV=2 - [K2C80_HUMAN]	50.4938	86	2.80006e+06	9.53202e+07	2.48076e+06		64			57.0077
Q14980	Nuclear mitotic apparatus protein 1 OS=Homo sapiens OX=9606 GN=NUMA1 PE=1 SV=2 - [NUMA1_HUMAN]	238.115	2	426481		281486			2			2.63746
P35712	Transcription factor SOX-6 OS=Homo sapiens OX=9606 GN=SOX6 PE=1 SV=3 - [SOX6_HUMAN]	91.8637	2	289290	692590			2			1.78149
P15924	Desmoplakin OS=Homo sapiens OX=9606 GN=DSP PE=1 SV=3 - [DESP_HUMAN]	331.569	94	614100	1.673e+07	803722		84	10		74.8226	13.1873
Q9Y3D7	Mitochondrial import inner membrane translocase subunit TIM16 OS=Homo sapiens OX=9606 GN=PAM16 PE=1 SV=2 - [TIM16_HUMAN]	13.8162	5	2.70993e+06	754494	2.62589e+06			5			6.59364
Q9UKM9	RNA-binding protein Raly OS=Homo sapiens OX=9606 GN=RALY PE=1 SV=1 - [RALY_HUMAN]	32.4436	3	1981292	1.07461e+06	693271			3			3.95618
P61353	60S ribosomal protein L27 OS=Homo sapiens OX=9606 GN=RPL27 PE=1 SV=2 - [RL27_HUMAN]	15.7877	3	701415	2.03092e+06	619392		3			2.67224
P62277	40S ribosomal protein S13 OS=Homo sapiens OX=9606 GN=RPS13 PE=1 SV=2 - [RS13_HUMAN]	17.2117	5	1.64462e+06	1.82173e+06	1.11521e+06			5			6.59364
P0C0S5	Histone H2A.Z OS=Homo sapiens OX=9606 GN=H2AFZ PE=1 SV=2 - [H2AZ_HUMAN]	13.5446	19	1.23607e+07	8.08969e+06	9.48233e+06			11			14.506
Q6P1L8	39S ribosomal protein L14, mitochondrial OS=Homo sapiens OX=9606 GN=MRPL14 PE=1 SV=1 - [RM14_HUMAN]	15.9374	7	629961		629629			7			9.2311
P25398	40S ribosomal protein S12 OS=Homo sapiens OX=9606 GN=RPS12 PE=1 SV=3 - [RS12_HUMAN]	14.5055	4	685597	762656	1.02586e+07			4			5.27491
Q9BYJ9	YTH domain-containing family protein 1 OS=Homo sapiens OX=9606 GN=YTHDF1 PE=1 SV=1 - [YTHD1_HUMAN]	60.8358	4	2.16672e+06		607187			4			5.27491
Q15652	Probable JmjC domain-containing histone demethylation protein 2C OS=Homo sapiens OX=9606 GN=JMJD1C PE=1 SV=2 - [JHD2C_HUMAN]	284.349	7	400294	1.09286e+06	548948		3	4		2.67224	5.27491
Q96T58	Msx2-interacting protein OS=Homo sapiens OX=9606 GN=SPEN PE=1 SV=1 - [MINT_HUMAN]	402.004	3	361621	761041	369666			3			3.95618
Q9BY89	Uncharacterized protein KIAA1671 OS=Homo sapiens OX=9606 GN=KIAA1671 PE=1 SV=2 - [K1671_HUMAN]	196.59	3		209468	400573			3			3.95618
Q9BVJ6	U3 small nucleolar RNA-associated protein 14 homolog A OS=Homo sapiens OX=9606 GN=UTP14A PE=1 SV=1 - [UT14A_HUMAN]	87.9241	3	2.4014e+06	1952573	1.15718e+06			3			3.95618
Q92618	Zinc finger protein 516 OS=Homo sapiens OX=9606 GN=ZNF516 PE=1 SV=1 - [ZN516_HUMAN]	124.211	4	1.8251e+06		1.04573e+06			4			5.27491
P42694	Probable helicase with zinc finger domain OS=Homo sapiens OX=9606 GN=HELZ PE=1 SV=2 - [HELZ_HUMAN]	218.833	3	3.3248e+06		681749			3			3.95618
Q8IVW6	AT-rich interactive domain-containing protein 3B OS=Homo sapiens OX=9606 GN=ARID3B PE=1 SV=2 - [ARI3B_HUMAN]	60.5998	4	1.31028e+06		1.16346e+06			4			5.27491
O43920	NADH dehydrogenase [ubiquinone] iron-sulfur protein 5 OS=Homo sapiens OX=9606 GN=NDUFS5 PE=1 SV=3 - [NDUS5_HUMAN]	12.5094	3	2.82509e+06		2.78801e+06			3			3.95618
O75438	NADH dehydrogenase [ubiquinone] 1 beta subcomplex subunit 1 OS=Homo sapiens OX=9606 GN=NDUFB1 PE=1 SV=1 - [NDUB1_HUMAN]	6.95664	7	572216	3.55241e+06	4.66365e+06		4	3		3.56298	3.95618
O14519	Cyclin-dependent kinase 2-associated protein 1 OS=Homo sapiens OX=9606 GN=CDK2AP1 PE=1 SV=1 - [CDKA1_HUMAN]	12.3573	4	879434	1.00044e+06	1.17102e+06			4			5.27491
Q7Z794	Keratin, type II cytoskeletal 1b OS=Homo sapiens OX=9606 GN=KRT77 PE=2 SV=3 - [K2C1B_HUMAN]	61.8635	70	3.92006e+07	1.32498e+09	6.12316e+07		47	17		41.865	22.4184
P11441	Ubiquitin-like protein 4A OS=Homo sapiens OX=9606 GN=UBL4A PE=1 SV=1 - [UBL4A_HUMAN]	17.7656	2	468453		492402			2			2.63746
Q9Y520	Protein PRRC2C OS=Homo sapiens OX=9606 GN=PRRC2C PE=1 SV=4 - [PRC2C_HUMAN]	316.718	6	823376	2.25005e+06	1.26078e+06		2	4		1.78149	5.27491
Q13428	Treacle protein OS=Homo sapiens OX=9606 GN=TCOF1 PE=1 SV=3 - [TCOF_HUMAN]	152.015	4	1.24234e+06	1.4554e+06	685131			4			5.27491
Q9NXV6	CDKN2A-interacting protein OS=Homo sapiens OX=9606 GN=CDKN2AIP PE=1 SV=3 - [CARF_HUMAN]	61.0879	4	799609	907849	338920			4			5.27491
P02768	Serum albumin OS=Homo sapiens OX=9606 GN=ALB PE=1 SV=2 - [ALBU_HUMAN]	69.3215	8		1.92124e+06	534057		5	3		4.45373	3.95618
Q01469	Fatty acid-binding protein 5 OS=Homo sapiens OX=9606 GN=FABP5 PE=1 SV=3 - [FABP5_HUMAN]	15.1546	2		3.53057e+06	1.87666e+06		2			1.78149
P12273	Prolactin-inducible protein OS=Homo sapiens OX=9606 GN=PIP PE=1 SV=1 - [PIP_HUMAN]	16.5618	13		6.68898e+06	494485		9	4		8.01671	5.27491
P06702	Protein S100-A9 OS=Homo sapiens OX=9606 GN=S100A9 PE=1 SV=1 - [S10A9_HUMAN]	13.2335	3		1.33794e+06			3			2.67224
P04083	Annexin A1 OS=Homo sapiens OX=9606 GN=ANXA1 PE=1 SV=2 - [ANXA1_HUMAN]	38.69	10		830956	365651		4	6		3.56298	7.91237
P04406	Glyceraldehyde-3-phosphate dehydrogenase OS=Homo sapiens OX=9606 GN=GAPDH PE=1 SV=3 - [G3P_HUMAN]	36.0304	7		6.79477e+06	927930		7			6.23522
P10599	Thioredoxin OS=Homo sapiens OX=9606 GN=TXN PE=1 SV=3 - [THIO_HUMAN]	11.7297	4		1.12817e+07			4			3.56298
Q06830	Peroxiredoxin-1 OS=Homo sapiens OX=9606 GN=PRDX1 PE=1 SV=1 - [PRDX1_HUMAN]	22.0963	6		4.41232e+06			6			5.34447
P32119	Peroxiredoxin-2 OS=Homo sapiens OX=9606 GN=PRDX2 PE=1 SV=5 - [PRDX2_HUMAN]	21.8782	7		3.64298e+06			7			6.23522
P27482	Calmodulin-like protein 3 OS=Homo sapiens OX=9606 GN=CALML3 PE=1 SV=2 - [CALL3_HUMAN]	16.88	2		832463			2			1.78149
Q02413	Desmoglein-1 OS=Homo sapiens OX=9606 GN=DSG1 PE=1 SV=2 - [DSG1_HUMAN]	113.676	39		1.27023e+07	514269		34	5		30.2853	6.59364
Q14525	Keratin, type I cuticular Ha3-II OS=Homo sapiens OX=9606 GN=KRT33B PE=1 SV=3 - [KT33B_HUMAN]	46.1845	6		3.9355e+06			6			5.34447
Q8N1N4	Keratin, type II cytoskeletal 78 OS=Homo sapiens OX=9606 GN=KRT78 PE=1 SV=2 - [K2C78_HUMAN]	56.8305	23		1.05149e+07	315913		21	2		18.7057	2.63746
Q5D862	Filaggrin-2 OS=Homo sapiens OX=9606 GN=FLG2 PE=1 SV=1 - [FILA2_HUMAN]	247.928	27		1.34188e+07			27			24.0501
P14923	Junction plakoglobin OS=Homo sapiens OX=9606 GN=JUP PE=1 SV=3 - [PLAK_HUMAN]	81.6927	36		1.1846e+07	397854		36			32.0668
Q5T749	Keratinocyte proline-rich protein OS=Homo sapiens OX=9606 GN=KPRP PE=1 SV=1 - [KPRP_HUMAN]	64.0932	4		3.08074e+06	396074		4			3.56298
O43790	Keratin, type II cuticular Hb6 OS=Homo sapiens OX=9606 GN=KRT86 PE=1 SV=1 - [KRT86_HUMAN]	53.4663	9		3.37214e+06			9			8.01671
Q96P63	Serpin B12 OS=Homo sapiens OX=9606 GN=SERPINB12 PE=1 SV=1 - [SPB12_HUMAN]	46.2471	6		3.20265e+06			6			5.34447
Q13835	Plakophilin-1 OS=Homo sapiens OX=9606 GN=PKP1 PE=1 SV=2 - [PKP1_HUMAN]	82.8078	4		2.88447e+06			4			3.56298
P07355	Annexin A2 OS=Homo sapiens OX=9606 GN=ANXA2 PE=1 SV=2 - [ANXA2_HUMAN]	38.5798	16		4.90034e+06			16			14.2519
P01040	Cystatin-A OS=Homo sapiens OX=9606 GN=CSTA PE=1 SV=1 - [CYTA_HUMAN]	10.9997	4		5.36965e+06	634566		4			3.56298
Q01664	Transcription factor AP-4 OS=Homo sapiens OX=9606 GN=TFAP4 PE=1 SV=2 - [TFAP4_HUMAN]	38.7018	4		706996			4			3.56298
Q9C075	Keratin, type I cytoskeletal 23 OS=Homo sapiens OX=9606 GN=KRT23 PE=1 SV=2 - [K1C23_HUMAN]	48.1012	6		1.03532e+06			6			5.34447
P04040	Catalase OS=Homo sapiens OX=9606 GN=CAT PE=1 SV=3 - [CATA_HUMAN]	59.7188	6		2.87754e+06			6			5.34447
Q16610	Extracellular matrix protein 1 OS=Homo sapiens OX=9606 GN=ECM1 PE=1 SV=2 - [ECM1_HUMAN]	60.6353	4		1.34209e+06			4			3.56298
P05089	Arginase-1 OS=Homo sapiens OX=9606 GN=ARG1 PE=1 SV=2 - [ARGI1_HUMAN]	34.7133	12		3.27842e+06			12			10.6889
Q08554	Desmocollin-1 OS=Homo sapiens OX=9606 GN=DSC1 PE=1 SV=2 - [DSC1_HUMAN]	99.9238	12		8.29204e+06	543680		10	2		8.90746	2.63746
P47929	Galectin-7 OS=Homo sapiens OX=9606 GN=LGALS7 PE=1 SV=2 - [LEG7_HUMAN]	15.0658	3		1.71598e+06			3			2.67224
P31944	Caspase-14 OS=Homo sapiens OX=9606 GN=CASP14 PE=1 SV=2 - [CASPE_HUMAN]	27.662	19		7.04534e+06			19			16.9242
P22735	Protein-glutamine gamma-glutamyltransferase K OS=Homo sapiens OX=9606 GN=TGM1 PE=1 SV=4 - [TGM1_HUMAN]	89.7303	7		1.84477e+06			7			6.23522
Q08188	Protein-glutamine gamma-glutamyltransferase E OS=Homo sapiens OX=9606 GN=TGM3 PE=1 SV=4 - [TGM3_HUMAN]	76.5836	10		3.29986e+06			10			8.90746
Q8WUZ0	B-cell CLL/lymphoma 7 protein family member C OS=Homo sapiens OX=9606 GN=BCL7C PE=1 SV=3 - [BCL7C_HUMAN]	23.4539	2		994619	1.03691e+06		2			1.78149
Q15517	Corneodesmosin OS=Homo sapiens OX=9606 GN=CDSN PE=1 SV=3 - [CDSN_HUMAN]	51.4902	3		6.29489e+06			3			2.67224
O75223	Gamma-glutamylcyclotransferase OS=Homo sapiens OX=9606 GN=GGCT PE=1 SV=1 - [GGCT_HUMAN]	20.9943	5		3.42167e+06			5			4.45373
Q5EBL8	PDZ domain-containing protein 11 OS=Homo sapiens OX=9606 GN=PDZD11 PE=1 SV=2 - [PDZ11_HUMAN]	16.1213	5		1.75076e+06	926417		2	3		1.78149	3.95618
Q9HCY8	Protein S100-A14 OS=Homo sapiens OX=9606 GN=S100A14 PE=1 SV=1 - [S10AE_HUMAN]	11.6548	3		1.73727e+06			3			2.67224
Q96FQ6	Protein S100-A16 OS=Homo sapiens OX=9606 GN=S100A16 PE=1 SV=1 - [S10AG_HUMAN]	11.794	4		1.97564e+06			4			3.56298
Q6UWP8	Suprabasin OS=Homo sapiens OX=9606 GN=SBSN PE=1 SV=2 - [SBSN_HUMAN]	60.5046	8		1.41414e+06	149824		8			7.12596
Q96IK1	Biorientation of chromosomes in cell division protein 1 OS=Homo sapiens OX=9606 GN=BOD1 PE=1 SV=2 - [BOD1_HUMAN]	19.1847	3		3.36077e+06	1.49628e+06			3			3.95618
Q12962	Transcription initiation factor TFIID subunit 10 OS=Homo sapiens OX=9606 GN=TAF10 PE=1 SV=1 - [TAF10_HUMAN]	21.6979	2		1.02508e+06	997038		2			1.78149
P0CG48	Polyubiquitin-C OS=Homo sapiens OX=9606 GN=UBC PE=1 SV=3 - [UBC_HUMAN]	76.9915	5		3.66342e+06	727969		3	2		2.67224	2.63746
Q8WVV4	Protein POF1B OS=Homo sapiens OX=9606 GN=POF1B PE=1 SV=3 - [POF1B_HUMAN]	68.0224	6		1.00558e+06			6			5.34447
A8CG34	Nuclear envelope pore membrane protein POM 121C OS=Homo sapiens OX=9606 GN=POM121C PE=1 SV=3 - [P121C_HUMAN]	125.015	7		678745	678789		3	4		2.67224	5.27491
P62750	60S ribosomal protein L23a OS=Homo sapiens OX=9606 GN=RPL23A PE=1 SV=1 - [RL23A_HUMAN]	17.6841	2			804425			2			2.63746
Q8WXI9	Transcriptional repressor p66-beta OS=Homo sapiens OX=9606 GN=GATAD2B PE=1 SV=1 - [P66B_HUMAN]	65.22	3			1.09021e+06			3			3.95618
Q1ED39	Lysine-rich nucleolar protein 1 OS=Homo sapiens OX=9606 GN=KNOP1 PE=1 SV=1 - [KNOP1_HUMAN]	51.5572	3			785919			3			3.95618
[truncated: 4 more rows]

## Sheet: Supplementary Dataset 2, Re 3
Accession	Description	MW [kDa]	Σ# PSMs	Protein Area			#PSM			Normalized PSM
[truncated: 769 more rows]
